# Supplementary material for: 2-(10-Bromo­anthracen-9-yl)-N-phenyl­aniline
Source: IUCrdata. 2024 May 31;9(Pt 5):x240475. doi: 10.1107/S2414314624004759 (PMC11151289; doi:10.1107/S2414314624004759)
Supplement: Supplementary file 1 [file x-09-x240475-sup1.cif]

##############################################################################
#                                                                            #
# This CIF contains the data for a data article accepted for                 #
# publication in IUCrData. It conforms to the requirements of                #
# Notes for Authors for IUCrData, and has been                               #
# peer reviewed under the auspices of IUCrData.                              #
#                                                                            #
# Full details of the Crystallographic Information File format               #
# are given in the paper "The Crystallographic Information File (CIF):       #
# a New Standard Archive File for Crystallography" by S. R. Hall, F. H.      #
# Allen and I. D. Brown [Acta Cryst. (1991), A47, 655-685].                  #
#                                                                            #
# The current version of the core CIF dictionary is obtainable from          #
# ftp://ftp.iucr.org/pub/cif_core.dic.                                       #
#                                                                            #
# Software is freely available for graphical display of the structure(s)     #
# in this CIF. For information consult the CIF software page                 #
# http://www.iucr.org/resources/cif/software.                                #
#                                                                            #
# This file may be used for bona fide research purposes within the           #
# scientific community so long as proper attribution is given to the data    # 
# article from which it was obtained.                                        #
#                                                                            #
##############################################################################
data_global
_audit_creation_method     'form.cif (version 2.0)'
_journal_data_validation_number     ?
_journal_date_recd_electronic     2024-05-13
_journal_date_accepted     2024-05-21
_journal_name_full     'IUCrData'
_journal_year     2024
_journal_volume     9
_journal_issue      1
_journal_page_first     0
_journal_page_last     0
_journal_paper_category     HO
_journal_paper_doi     10.1107/S2414314624004759
_journal_coeditor_code     HB4471
_publ_contact_author_name     'G.Jerald Maria Antony'
_publ_contact_author_address
;
      Department of Chemistry
      National College
      Thiruchirappalli, Tamil Nadu
      INDIA
;
_publ_contact_author_email     'jerelewin.mine@gmail.com'
_publ_contact_author_fax     ?
_publ_contact_author_phone     ?
_publ_section_title
;
2-(10-Bromoanthracen-9-yl)-<i>N</i>-phenylaniline
;
loop_
    _publ_author_name
    _publ_author_footnote
    _publ_author_address
    'Dhandayutham Saravanan' ?
;
Department of Chemistry
National College
Thiruchirappalli
Tamil Nadu, India
;
    'C. Ponraj' ?
;
Department of Chemistry
National College
Thiruchirappalli
Tamil Nadu, India
;
    'Themmila Khamrang' ?
;
Department of Chemistry
Dhanamanjuri University
Manipur 795 001
India
;
    'Madhukar Hemamalini' ?
;
Department of Chemistry
Mother Teresa Women's University
Kodaikanal
Tamil Nadu, India
;
    'G. Jerald Maria Antony' ?
;
Department of Chemistry
National College
Thiruchirappalli
Tamil Nadu, India
;
_publ_section_synopsis
;
The N---H group of the title compound does not form a hydrogen bond due to
steric hindrance.
;
data_I
_audit_creation_method     'SHELXL-2018/3'
_chemical_name_systematic
;
2-(10-Bromoanthracen-9-yl)-<i>N</i>-phenylaniline
;
_chemical_name_common     ?
_chemical_formula_moiety     'C26 H18 Br N'
_chemical_formula_sum     'C26 H18 Br N'
_chemical_formula_iupac     'C26 H18 Br N'
_chemical_formula_weight     424.32
_chemical_melting_point     ?
_space_group_crystal_system     monoclinic
_space_group_name_H-M_alt     'P 21/c'
_space_group_name_Hall     '-P 2ybc'
loop_
    _space_group_symop_operation_xyz
    'x, y, z'
    '-x, y+1/2, -z+1/2'
    '-x, -y, -z'
    'x, -y-1/2, z-1/2'
_cell_length_a     13.0619(17)
_cell_length_b     7.6891(10)
_cell_length_c     20.475(3)
_cell_angle_alpha     90
_cell_angle_beta     106.809(14)
_cell_angle_gamma     90
_cell_volume     1968.6(5)
_cell_formula_units_Z     4
_cell_measurement_reflns_used     3999
_cell_measurement_theta_min     3.368
_cell_measurement_theta_max     26.372
_cell_measurement_temperature     293(2)
_exptl_crystal_description     Plate
_exptl_crystal_colour     yellow
_exptl_crystal_size_max     0.480
_exptl_crystal_size_mid     0.390
_exptl_crystal_size_min     0.300
_exptl_crystal_density_diffrn     1.432
_exptl_crystal_density_meas     ?
_exptl_crystal_density_method     'not measured'
_exptl_crystal_F_000     864
_exptl_absorpt_coefficient_mu     2.099
_exptl_absorpt_correction_type     analytical
_exptl_absorpt_process_details
;
(CrysAlis RED; Agilent, 2012)
;
_exptl_absorpt_correction_T_min     0.4323
_exptl_absorpt_correction_T_max     0.5716
_diffrn_ambient_temperature     293(2)
_diffrn_source     'fine-focus sealed tube'
_diffrn_radiation_type     MoK\a
_diffrn_radiation_wavelength     0.71073
_diffrn_measurement_device_type     'Agilent Xcalibur, Atlas, Gemini'
_diffrn_measurement_method     '\w scans'
_diffrn_detector_area_resol_mean     ?
_diffrn_reflns_number     12046
_diffrn_reflns_av_R_equivalents     0.0365
_diffrn_reflns_av_unetI/netI     0.0413
_diffrn_reflns_theta_min     3.368
_diffrn_reflns_theta_max     26.372
_diffrn_reflns_theta_full     26.000
_diffrn_measured_fraction_theta_max     0.995
_diffrn_measured_fraction_theta_full     0.995
_diffrn_reflns_limit_h_min     -16
_diffrn_reflns_limit_h_max     14
_diffrn_reflns_limit_k_min     -9
_diffrn_reflns_limit_k_max     8
_diffrn_reflns_limit_l_min     -25
_diffrn_reflns_limit_l_max     25
_diffrn_standards_number     0
_diffrn_standards_interval_count     0
_diffrn_standards_interval_time     0
_diffrn_standards_decay_%     0
_refine_special_details
;
 The N-bound hydrogen atom was located in a difference map and its
position was freely refined. The remaining hydrogen atoms were positioned
geometrically [C---H = 0.93 \%A] and were refined using a riding model, with
<i>U</i>~iso~(H) = 1.2 or 1.5<i>U</i>~eq~(C).
;
_reflns_number_total     3999
_reflns_number_gt     3115
_reflns_threshold_expression     'I > 2\s(I)'
_refine_ls_structure_factor_coef     Fsqd
_refine_ls_matrix_type     full
_refine_ls_R_factor_all     0.0677
_refine_ls_R_factor_gt     0.0494
_refine_ls_wR_factor_gt     0.1180
_refine_ls_wR_factor_ref     0.1293
_refine_ls_goodness_of_fit_ref     1.046
_refine_ls_restrained_S_all     1.046
_refine_ls_number_reflns     3999
_refine_ls_number_parameters     257
_refine_ls_number_restraints     0
_refine_ls_hydrogen_treatment     mixed
_refine_ls_weighting_scheme     calc
_refine_ls_weighting_details
              'w=1/[\s^2^(Fo^2^)+(0.0558P)^2^+1.6534P] where P=(Fo^2^+2Fc^2^)/3'
_atom_sites_solution_hydrogens     geom
_atom_sites_solution_primary     ?
_atom_sites_solution_secondary     ?
_refine_ls_shift/su_max     0.000
_refine_ls_shift/su_mean     0.000
_refine_diff_density_max     0.806
_refine_diff_density_min     -1.402
_refine_ls_extinction_method     none
_refine_ls_extinction_coef     .
loop_
    _atom_type_symbol
    _atom_type_description
    _atom_type_scat_dispersion_real
    _atom_type_scat_dispersion_imag
    _atom_type_scat_source
    'C' 'C' 0.0033 0.0016
                         'International Tables Vol C Tables 4.2.6.8 and 6.1.1.4'
    'H' 'H' 0.0000 0.0000
                         'International Tables Vol C Tables 4.2.6.8 and 6.1.1.4'
    'Br' 'Br' -0.2901 2.4595
                         'International Tables Vol C Tables 4.2.6.8 and 6.1.1.4'
    'N' 'N' 0.0061 0.0033
                         'International Tables Vol C Tables 4.2.6.8 and 6.1.1.4'
_computing_data_collection
;
CrysAlis PRO (Agilent, 2012)
;
_computing_cell_refinement
;
CrysAlis PRO (Agilent, 2012)
;
_computing_data_reduction
;
CrysAlis PRO (Agilent, 2012)
;
_computing_structure_solution
;
<i>SHELXT</i> (Sheldrick, 2015a)
;
_computing_structure_refinement
;
<i>SHELXL2018/3</i> (Sheldrick, 2015b)
;
_computing_molecular_graphics
;
PLATON (Spek, 2020)
;
_computing_publication_material
;
PLATON (Spek, 2020)
;
loop_
    _atom_site_type_symbol
    _atom_site_label
    _atom_site_fract_x
    _atom_site_fract_y
    _atom_site_fract_z
    _atom_site_U_iso_or_equiv
    _atom_site_adp_type
    _atom_site_calc_flag
    _atom_site_occupancy
    _atom_site_disorder_assembly
    _atom_site_disorder_group
    Br Br1 -0.02528(3) -0.04566(6) 0.34351(2) 0.0715(2) Uani d 1 . .
    N N1 0.4598(2) 0.3135(4) 0.41519(18) 0.0577(9) Uani d 1 . .
    C C3 0.1079(2) 0.2407(4) 0.40118(14) 0.0324(6) Uani d 1 . .
    C C12 0.1886(2) 0.3680(4) 0.40287(14) 0.0315(6) Uani d 1 . .
    C C11 0.2396(2) 0.3735(4) 0.35115(14) 0.0309(6) Uani d 1 . .
    C C5 0.1305(2) 0.1255(4) 0.29426(14) 0.0321(6) Uani d 1 . .
    C C10 0.2127(2) 0.2523(4) 0.29757(14) 0.0306(6) Uani d 1 . .
    C C4 0.0816(2) 0.1236(4) 0.34678(15) 0.0346(6) Uani d 1 . .
    C C15 0.3228(2) 0.5092(4) 0.35332(15) 0.0338(6) Uani d 1 . .
    C C9 0.2637(2) 0.2517(4) 0.24464(15) 0.0396(7) Uani d 1 . .
    H H9 0.317747 0.331703 0.246104 0.048 Uiso calc 1 . .
    C C20 0.4302(2) 0.4749(4) 0.38369(16) 0.0374(7) Uani d 1 . .
    C C2 0.0601(3) 0.2382(4) 0.45579(15) 0.0424(7) Uani d 1 . .
    H H2 0.007271 0.156905 0.455513 0.051 Uiso calc 1 . .
    C C8 0.2351(3) 0.1373(4) 0.19247(16) 0.0467(8) Uani d 1 . .
    H H8 0.269377 0.139879 0.158491 0.056 Uiso calc 1 . .
    C C21 0.5558(2) 0.2265(4) 0.41906(17) 0.0410(7) Uani d 1 . .
    C C13 0.2159(3) 0.4878(4) 0.45853(16) 0.0426(7) Uani d 1 . .
    H H13 0.267045 0.573083 0.460148 0.051 Uiso calc 1 . .
    C C6 0.1034(3) 0.0083(4) 0.23773(16) 0.0426(7) Uani d 1 . .
    H H6 0.049834 -0.073800 0.234413 0.051 Uiso calc 1 . .
    C C7 0.1544(3) 0.0148(4) 0.18900(17) 0.0487(8) Uani d 1 . .
    H H7 0.135678 -0.063095 0.152715 0.058 Uiso calc 1 . .
    C C16 0.2937(3) 0.6726(4) 0.32505(18) 0.0478(8) Uani d 1 . .
    H H16 0.221626 0.697953 0.305740 0.057 Uiso calc 1 . .
    C C26 0.6048(3) 0.1311(4) 0.47645(18) 0.0482(8) Uani d 1 . .
    H H26 0.576252 0.129337 0.513136 0.058 Uiso calc 1 . .
    C C18 0.4752(3) 0.7621(4) 0.35375(18) 0.0501(8) Uani d 1 . .
    H H18 0.526590 0.845360 0.353300 0.060 Uiso calc 1 . .
    C C1 0.0911(3) 0.3530(5) 0.50787(16) 0.0484(8) Uani d 1 . .
    H H1 0.060381 0.347710 0.543532 0.058 Uiso calc 1 . .
    C C19 0.5059(3) 0.6027(4) 0.38339(19) 0.0492(8) Uani d 1 . .
    H H19 0.578117 0.579804 0.403488 0.059 Uiso calc 1 . .
    C C22 0.6002(3) 0.2280(5) 0.36512(19) 0.0512(8) Uani d 1 . .
    H H22 0.567577 0.291351 0.325915 0.061 Uiso calc 1 . .
    C C17 0.3693(3) 0.7984(4) 0.32496(19) 0.0545(9) Uani d 1 . .
    H H17 0.348321 0.906707 0.305481 0.065 Uiso calc 1 . .
    C C14 0.1681(3) 0.4789(5) 0.50894(17) 0.0497(8) Uani d 1 . .
    H H14 0.187045 0.558049 0.544786 0.060 Uiso calc 1 . .
    C C23 0.6920(3) 0.1364(5) 0.3695(2) 0.0620(10) Uani d 1 . .
    H H23 0.721646 0.139989 0.333358 0.074 Uiso calc 1 . .
    C C25 0.6966(3) 0.0379(5) 0.4793(3) 0.0678(12) Uani d 1 . .
    H H25 0.729331 -0.027472 0.517943 0.081 Uiso calc 1 . .
    C C24 0.7402(3) 0.0409(5) 0.4254(3) 0.0717(12) Uani d 1 . .
    H H24 0.801947 -0.021919 0.427468 0.086 Uiso calc 1 . .
    H H55 0.425(3) 0.265(6) 0.435(2) 0.073(14) Uiso d 1 . .
loop_
    _atom_site_aniso_label
    _atom_site_aniso_U_11
    _atom_site_aniso_U_22
    _atom_site_aniso_U_33
    _atom_site_aniso_U_12
    _atom_site_aniso_U_13
    _atom_site_aniso_U_23
    Br1 0.0704(3) 0.0804(3) 0.0719(3) -0.0470(2) 0.0336(2) -0.0247(2)
    N1 0.0311(15) 0.0545(18) 0.092(2) 0.0093(13) 0.0244(16) 0.0365(17)
    C3 0.0271(14) 0.0351(15) 0.0330(15) 0.0021(11) 0.0057(11) 0.0035(12)
    C12 0.0279(14) 0.0333(14) 0.0306(15) 0.0019(11) 0.0041(11) 0.0025(11)
    C11 0.0212(13) 0.0327(14) 0.0357(15) 0.0024(11) 0.0036(11) 0.0057(12)
    C5 0.0284(14) 0.0309(14) 0.0329(15) 0.0031(11) 0.0024(12) 0.0014(11)
    C10 0.0255(13) 0.0326(14) 0.0314(14) 0.0047(11) 0.0047(11) 0.0053(11)
    C4 0.0260(14) 0.0365(15) 0.0378(16) -0.0035(12) 0.0039(12) 0.0021(12)
    C15 0.0315(15) 0.0330(14) 0.0371(16) -0.0015(12) 0.0103(13) 0.0024(12)
    C9 0.0374(16) 0.0413(17) 0.0415(17) 0.0049(13) 0.0136(14) 0.0070(13)
    C20 0.0315(15) 0.0360(15) 0.0465(18) 0.0015(12) 0.0140(13) 0.0089(13)
    C2 0.0389(17) 0.0494(18) 0.0401(17) -0.0023(14) 0.0133(14) 0.0030(14)
    C8 0.052(2) 0.054(2) 0.0379(17) 0.0078(16) 0.0188(15) 0.0020(15)
    C21 0.0286(15) 0.0322(15) 0.059(2) -0.0012(12) 0.0069(14) 0.0050(14)
    C13 0.0433(18) 0.0419(17) 0.0410(18) -0.0080(14) 0.0098(14) -0.0061(13)
    C6 0.0469(18) 0.0389(16) 0.0379(17) -0.0039(14) 0.0059(14) -0.0037(13)
    C7 0.062(2) 0.0439(18) 0.0373(18) 0.0047(16) 0.0093(16) -0.0058(14)
    C16 0.0389(17) 0.0378(17) 0.061(2) 0.0031(14) 0.0050(15) 0.0133(15)
    C26 0.0388(17) 0.0457(18) 0.056(2) 0.0000(14) 0.0074(15) 0.0072(16)
    C18 0.051(2) 0.0384(18) 0.065(2) -0.0136(15) 0.0232(18) 0.0003(15)
    C1 0.0504(19) 0.060(2) 0.0377(18) 0.0041(16) 0.0181(15) -0.0013(15)
    C19 0.0313(16) 0.0508(19) 0.066(2) -0.0044(14) 0.0145(16) 0.0070(17)
    C22 0.049(2) 0.0476(19) 0.056(2) -0.0016(16) 0.0134(17) 0.0038(16)
    C17 0.060(2) 0.0309(16) 0.070(2) -0.0027(15) 0.0140(19) 0.0133(16)
    C14 0.057(2) 0.054(2) 0.0386(18) -0.0039(16) 0.0151(16) -0.0098(15)
    C23 0.065(2) 0.045(2) 0.090(3) -0.0036(18) 0.043(2) -0.009(2)
    C25 0.045(2) 0.052(2) 0.095(3) 0.0124(17) 0.002(2) 0.024(2)
    C24 0.048(2) 0.052(2) 0.121(4) 0.0122(18) 0.035(3) 0.006(2)
_geom_special_details
;
 All esds (except the esd in the dihedral angle between two l.s. planes)
 are estimated using the full covariance matrix.  The cell esds are taken
 into account individually in the estimation of esds in distances, angles
 and torsion angles; correlations between esds in cell parameters are only
 used when they are defined by crystal symmetry.  An approximate (isotropic)
 treatment of cell esds is used for estimating esds involving l.s. planes.
;
loop_
    _geom_bond_atom_site_label_1
    _geom_bond_atom_site_label_2
    _geom_bond_site_symmetry_2
    _geom_bond_distance
    _geom_bond_publ_flag
    Br1 C4 . 1.896(3) ?
    N1 C20 . 1.401(4) ?
    N1 C21 . 1.404(4) ?
    N1 H55 . 0.78(4) ?
    C3 C4 . 1.396(4) ?
    C3 C2 . 1.430(4) ?
    C3 C12 . 1.432(4) ?
    C12 C11 . 1.405(4) ?
    C12 C13 . 1.429(4) ?
    C11 C10 . 1.405(4) ?
    C11 C15 . 1.497(4) ?
    C5 C4 . 1.400(4) ?
    C5 C6 . 1.428(4) ?
    C5 C10 . 1.437(4) ?
    C10 C9 . 1.427(4) ?
    C15 C20 . 1.386(4) ?
    C15 C16 . 1.390(4) ?
    C9 C8 . 1.351(5) ?
    C9 H9 . 0.9300 ?
    C20 C19 . 1.395(4) ?
    C2 C1 . 1.353(4) ?
    C2 H2 . 0.9300 ?
    C8 C7 . 1.400(5) ?
    C8 H8 . 0.9300 ?
    C21 C26 . 1.376(5) ?
    C21 C22 . 1.388(5) ?
    C13 C14 . 1.353(5) ?
    C13 H13 . 0.9300 ?
    C6 C7 . 1.352(5) ?
    C6 H6 . 0.9300 ?
    C7 H7 . 0.9300 ?
    C16 C17 . 1.383(5) ?
    C16 H16 . 0.9300 ?
    C26 C25 . 1.385(5) ?
    C26 H26 . 0.9300 ?
    C18 C17 . 1.366(5) ?
    C18 C19 . 1.375(5) ?
    C18 H18 . 0.9300 ?
    C1 C14 . 1.392(5) ?
    C1 H1 . 0.9300 ?
    C19 H19 . 0.9300 ?
    C22 C23 . 1.371(5) ?
    C22 H22 . 0.9300 ?
    C17 H17 . 0.9300 ?
    C14 H14 . 0.9300 ?
    C23 C24 . 1.352(6) ?
    C23 H23 . 0.9300 ?
    C25 C24 . 1.381(6) ?
    C25 H25 . 0.9300 ?
    C24 H24 . 0.9300 ?
loop_
    _geom_angle_atom_site_label_1
    _geom_angle_atom_site_label_2
    _geom_angle_atom_site_label_3
    _geom_angle_site_symmetry_1
    _geom_angle_site_symmetry_3
    _geom_angle
    _geom_angle_publ_flag
    C20 N1 C21 . . 124.8(3) ?
    C20 N1 H55 . . 122(3) ?
    C21 N1 H55 . . 113(3) ?
    C4 C3 C2 . . 123.6(3) ?
    C4 C3 C12 . . 118.0(2) ?
    C2 C3 C12 . . 118.4(3) ?
    C11 C12 C13 . . 121.2(3) ?
    C11 C12 C3 . . 120.6(3) ?
    C13 C12 C3 . . 118.2(3) ?
    C10 C11 C12 . . 120.1(2) ?
    C10 C11 C15 . . 120.1(2) ?
    C12 C11 C15 . . 119.8(2) ?
    C4 C5 C6 . . 123.7(3) ?
    C4 C5 C10 . . 118.1(2) ?
    C6 C5 C10 . . 118.2(3) ?
    C11 C10 C9 . . 121.9(3) ?
    C11 C10 C5 . . 120.2(2) ?
    C9 C10 C5 . . 118.0(3) ?
    C3 C4 C5 . . 123.0(3) ?
    C3 C4 Br1 . . 118.7(2) ?
    C5 C4 Br1 . . 118.3(2) ?
    C20 C15 C16 . . 118.6(3) ?
    C20 C15 C11 . . 120.8(3) ?
    C16 C15 C11 . . 120.6(3) ?
    C8 C9 C10 . . 121.3(3) ?
    C8 C9 H9 . . 119.4 ?
    C10 C9 H9 . . 119.4 ?
    C15 C20 C19 . . 119.4(3) ?
    C15 C20 N1 . . 118.9(3) ?
    C19 C20 N1 . . 121.7(3) ?
    C1 C2 C3 . . 120.6(3) ?
    C1 C2 H2 . . 119.7 ?
    C3 C2 H2 . . 119.7 ?
    C9 C8 C7 . . 120.7(3) ?
    C9 C8 H8 . . 119.6 ?
    C7 C8 H8 . . 119.6 ?
    C26 C21 C22 . . 119.1(3) ?
    C26 C21 N1 . . 119.3(3) ?
    C22 C21 N1 . . 121.5(3) ?
    C14 C13 C12 . . 120.8(3) ?
    C14 C13 H13 . . 119.6 ?
    C12 C13 H13 . . 119.6 ?
    C7 C6 C5 . . 121.0(3) ?
    C7 C6 H6 . . 119.5 ?
    C5 C6 H6 . . 119.5 ?
    C6 C7 C8 . . 120.8(3) ?
    C6 C7 H7 . . 119.6 ?
    C8 C7 H7 . . 119.6 ?
    C17 C16 C15 . . 121.5(3) ?
    C17 C16 H16 . . 119.2 ?
    C15 C16 H16 . . 119.2 ?
    C21 C26 C25 . . 119.7(4) ?
    C21 C26 H26 . . 120.2 ?
    C25 C26 H26 . . 120.2 ?
    C17 C18 C19 . . 120.2(3) ?
    C17 C18 H18 . . 119.9 ?
    C19 C18 H18 . . 119.9 ?
    C2 C1 C14 . . 121.1(3) ?
    C2 C1 H1 . . 119.5 ?
    C14 C1 H1 . . 119.5 ?
    C18 C19 C20 . . 120.8(3) ?
    C18 C19 H19 . . 119.6 ?
    C20 C19 H19 . . 119.6 ?
    C23 C22 C21 . . 120.1(3) ?
    C23 C22 H22 . . 119.9 ?
    C21 C22 H22 . . 119.9 ?
    C18 C17 C16 . . 119.4(3) ?
    C18 C17 H17 . . 120.3 ?
    C16 C17 H17 . . 120.3 ?
    C13 C14 C1 . . 120.9(3) ?
    C13 C14 H14 . . 119.5 ?
    C1 C14 H14 . . 119.5 ?
    C24 C23 C22 . . 121.3(4) ?
    C24 C23 H23 . . 119.3 ?
    C22 C23 H23 . . 119.3 ?
    C24 C25 C26 . . 120.7(4) ?
    C24 C25 H25 . . 119.7 ?
    C26 C25 H25 . . 119.7 ?
    C23 C24 C25 . . 119.1(4) ?
    C23 C24 H24 . . 120.4 ?
    C25 C24 H24 . . 120.4 ?
loop_
    _geom_torsion_atom_site_label_1
    _geom_torsion_atom_site_label_2
    _geom_torsion_atom_site_label_3
    _geom_torsion_atom_site_label_4
    _geom_torsion_site_symmetry_1
    _geom_torsion_site_symmetry_2
    _geom_torsion_site_symmetry_3
    _geom_torsion_site_symmetry_4
    _geom_torsion
    _geom_torsion_publ_flag
    C4 C3 C12 C11 . . . . -0.2(4) ?
    C2 C3 C12 C11 . . . . 178.7(3) ?
    C4 C3 C12 C13 . . . . -179.9(3) ?
    C2 C3 C12 C13 . . . . -1.0(4) ?
    C13 C12 C11 C10 . . . . 178.9(3) ?
    C3 C12 C11 C10 . . . . -0.8(4) ?
    C13 C12 C11 C15 . . . . -1.1(4) ?
    C3 C12 C11 C15 . . . . 179.2(2) ?
    C12 C11 C10 C9 . . . . -179.0(3) ?
    C15 C11 C10 C9 . . . . 1.0(4) ?
    C12 C11 C10 C5 . . . . 1.9(4) ?
    C15 C11 C10 C5 . . . . -178.1(2) ?
    C4 C5 C10 C11 . . . . -2.0(4) ?
    C6 C5 C10 C11 . . . . 178.1(3) ?
    C4 C5 C10 C9 . . . . 178.8(2) ?
    C6 C5 C10 C9 . . . . -1.0(4) ?
    C2 C3 C4 C5 . . . . -178.8(3) ?
    C12 C3 C4 C5 . . . . 0.0(4) ?
    C2 C3 C4 Br1 . . . . 1.3(4) ?
    C12 C3 C4 Br1 . . . . -179.9(2) ?
    C6 C5 C4 C3 . . . . -179.1(3) ?
    C10 C5 C4 C3 . . . . 1.1(4) ?
    C6 C5 C4 Br1 . . . . 0.8(4) ?
    C10 C5 C4 Br1 . . . . -179.03(19) ?
    C10 C11 C15 C20 . . . . -86.9(3) ?
    C12 C11 C15 C20 . . . . 93.1(3) ?
    C10 C11 C15 C16 . . . . 93.3(4) ?
    C12 C11 C15 C16 . . . . -86.7(4) ?
    C11 C10 C9 C8 . . . . -178.3(3) ?
    C5 C10 C9 C8 . . . . 0.8(4) ?
    C16 C15 C20 C19 . . . . -1.8(5) ?
    C11 C15 C20 C19 . . . . 178.5(3) ?
    C16 C15 C20 N1 . . . . 176.9(3) ?
    C11 C15 C20 N1 . . . . -2.8(5) ?
    C21 N1 C20 C15 . . . . 148.5(3) ?
    C21 N1 C20 C19 . . . . -32.9(5) ?
    C4 C3 C2 C1 . . . . 178.5(3) ?
    C12 C3 C2 C1 . . . . -0.3(4) ?
    C10 C9 C8 C7 . . . . -0.3(5) ?
    C20 N1 C21 C26 . . . . 144.7(4) ?
    C20 N1 C21 C22 . . . . -38.2(5) ?
    C11 C12 C13 C14 . . . . -178.4(3) ?
    C3 C12 C13 C14 . . . . 1.3(5) ?
    C4 C5 C6 C7 . . . . -179.1(3) ?
    C10 C5 C6 C7 . . . . 0.8(4) ?
    C5 C6 C7 C8 . . . . -0.2(5) ?
    C9 C8 C7 C6 . . . . 0.0(5) ?
    C20 C15 C16 C17 . . . . 1.9(5) ?
    C11 C15 C16 C17 . . . . -178.4(3) ?
    C22 C21 C26 C25 . . . . -0.4(5) ?
    N1 C21 C26 C25 . . . . 176.8(3) ?
    C3 C2 C1 C14 . . . . 1.6(5) ?
    C17 C18 C19 C20 . . . . 1.0(5) ?
    C15 C20 C19 C18 . . . . 0.4(5) ?
    N1 C20 C19 C18 . . . . -178.3(3) ?
    C26 C21 C22 C23 . . . . -0.5(5) ?
    N1 C21 C22 C23 . . . . -177.5(3) ?
    C19 C18 C17 C16 . . . . -0.9(6) ?
    C15 C16 C17 C18 . . . . -0.5(6) ?
    C12 C13 C14 C1 . . . . -0.1(5) ?
    C2 C1 C14 C13 . . . . -1.3(5) ?
    C21 C22 C23 C24 . . . . 1.1(6) ?
    C21 C26 C25 C24 . . . . 0.6(6) ?
    C22 C23 C24 C25 . . . . -0.9(6) ?
    C26 C25 C24 C23 . . . . 0.0(6) ?
loop_
    _geom_hbond_atom_site_label_D
    _geom_hbond_atom_site_label_H
    _geom_hbond_atom_site_label_A
    _geom_hbond_site_symmetry_A
    _geom_hbond_distance_DH
    _geom_hbond_distance_HA
    _geom_hbond_distance_DA
    _geom_hbond_angle_DHA
    C17 H17 Cg3 1_565 0.93 2.77 3.598(4) 148
    C18 H18 Cg5 1_565 0.93 2.85 3.661(4) 146
_shelx_space_group_comment
;
The symmetry employed for this shelxl refinement is uniquely defined
by the following loop, which should always be used as a source of
symmetry information in preference to the above space-group names.
They are only intended as comments.
;
_shelx_estimated_absorpt_T_min     0.432
_shelx_estimated_absorpt_T_max     0.572
_shelx_hkl_file
;
   0   0  -4 871430. 11705.5   4
   0   0  -5 985.440 702.707   4
   0   0  -5 924.936 214.472   2
   0   0   5 1366.74 556.159   3
   0   0  -6 999999. 15239.7   4
   0   0  -7 1501.42 301.688   2
   0   0   7 571.631 600.787   3
   0   0  -8 23745.4 2536.40   4
   0   0  -8 21952.8 746.186   2
   0   0   8 20106.0 1164.82   3
   0   0  -9 1175.04 229.781   2
   0   0  -9 1605.38 1339.78   4
   0   0   9 56.1455 264.286   3
   0   0 -10 170375. 6831.51   4
   0   0 -10 173811. 2299.23   2
   0   0  10 164348. 3666.86   3
   0   0  11 1736.22 771.217   3
   0   0 -11 1310.99 1376.11   4
   0   0 -11 713.955 274.321   2
   0   0 -12 119032. 5983.85   4
   0   0 -12 119779. 2082.56   2
   0   0  12 119523. 3463.26   3
   0   0 -13 321.168 654.272   4
   0   0 -13 1102.62 285.083   2
   0   0  13 601.715 643.187   3
   0   0 -14 8139.09 1629.38   4
   0   0 -14 8820.67 613.855   2
   0   0  14 7699.02 1064.51   3
   0   0 -15-39.5743 220.715   2
   0   0  15 301.742 493.377   3
   0   0 -16 62668.7 1971.87   2
   0   0 -16 64790.4 4762.57   4
   0   0 -17 387.601 884.942   4
   0   0 -18 4973.77 1512.87   4
   0   0 -19 179.615 974.391   4
   0   0 -20 59182.7 4667.90   4
   0   0 -21 769.389 992.424   4
   0   0 -22 2590.53 959.165   4
   0   0 -23 713.874 937.167   4
   0   0 -24-682.429 1180.16   4
   0   0 -25 1476.55 1162.76   4
   0  -1   2 222264. 1606.22   3
   0  -1   3 226576. 2060.02   3
   0  -1  -3 227980. 2650.35   1
   0   1  -4 635324. 5434.26   4
   0  -1  -4 631050. 4937.63   1
   0   1   4 642346. 4954.47   3
   0  -1   5 16283.1 746.138   3
   0   1  -5 18845.7 1081.86   4
   0  -1  -5 17519.7 910.120   1
   0   1   5 17295.0 961.064   3
   0   1   6 3807.87 652.985   3
   0  -1   6 2546.62 340.682   3
   0  -1  -6 3410.21 470.578   1
   0   1  -6 3918.71 578.720   4
   0   1  -6 3990.74 425.747   3
   0   1   7 184144. 3376.13   3
   0   1  -7 191111. 4415.79   4
   0  -1  -7 182584. 3384.23   1
   0   1  -7 183816. 3048.36   3
   0  -1   7 185021. 3022.12   3
   0  -1   8 162603. 3120.75   3
   0   1  -8 165332. 4529.25   4
   0   1  -8 164036. 3164.12   3
   0  -1  -8 170307. 3460.24   1
   0   1   8 165921. 3510.66   3
   0  -1  -9 314819. 5104.39   1
   0   1   9 296116. 4871.50   3
   0  -1   9 306343. 4513.85   3
   0   1  -9 312536. 6785.83   4
   0   1  10 15296.8 1367.84   3
   0  -1  10 14706.6 1039.62   3
   0   1 -10 15255.0 1924.36   4
   0  -1 -10 14834.4 1209.92   1
   0   1 -11 13833.9 1623.85   4
   0   1  11 10944.8 1050.71   3
   0  -1  11 11860.3 1044.09   3
   0  -1 -12 5610.57 1481.32   4
   0   1 -12 5749.23 1490.83   4
   0  -1 -12 2835.07 439.243   2
   0   1  12 4062.84 959.515   3
   0  -1  12 3784.80 647.108   3
   0   1 -13 139932. 5671.96   4
   0  -1 -13 125319. 2734.13   2
   0  -1 -13 147008. 7829.15   4
   0  -1  13 131879. 3744.23   3
   0  -1 -14 3615.97 534.609   2
   0  -1  14 3269.82 758.149   3
   0  -1 -14 2295.21 1000.92   4
   0   1 -14 5455.38 1606.17   4
   0  -1 -15 14139.6 991.199   2
   0   1 -15 17080.2 2261.03   4
   0  -1  15 14793.4 1488.57   3
   0  -1 -16 8504.59 807.099   2
   0  -1  16 9942.01 1311.18   3
   0   1 -16 11446.3 2141.41   4
   0  -1 -16 11368.4 2407.05   4
   0  -1 -17 39485.8 4194.68   4
   0  -1  17 36214.9 2450.56   3
   0  -1 -17 39857.4 1653.23   2
   0   1 -17 42375.9 3562.88   4
   0   1 -18 19250.5 2592.46   4
   0  -1 -18 17263.5 2842.06   4
   0  -1 -19 23179.1 2929.33   4
   0   1 -19 22950.1 2845.68   4
   0   1 -20 2216.92 1300.23   4
   0  -1 -20 1156.54 1170.34   4
   0  -1 -21 25220.1 3279.81   4
   0   1 -21 19649.1 2798.38   4
   0   1 -22 457.398 878.892   4
   0  -1 -22 1331.00 1582.64   4
   0  -1 -23 239.127 1199.37   4
   0   1 -23 218.605 998.760   4
   0   1 -24-249.366 1016.36   4
   0  -1 -24-1236.88 1484.85   4
   0   1 -25-797.024 987.800   4
   0  -1 -25 2021.54 1325.29   4
   0  -2   0 196854. 2830.02   1
   0   2  -1 3205.57 410.723   4
   0  -2   1 2490.22 336.354   1
   0  -2  -1 2544.97 318.813   1
   0   2  -2 2723.01 385.442   4
   0  -2  -2 1736.45 267.976   1
   0  -2   3 8799.72 388.366   3
   0   2  -3 8755.73 656.935   4
   0  -2  -3 6930.47 519.645   3
   0  -2  -3 8197.98 589.603   1
   0   2  -4 7811.20 659.757   4
   0  -2   4 8544.03 450.216   3
   0  -2  -4 8149.02 648.730   1
   0   2  -5 116612. 2669.99   4
   0   2  -5 118974. 1863.07   3
   0  -2  -5 113736. 2524.19   1
   0  -2   5 117806. 1897.60   3
   0   2  -6 409385. 5315.60   4
   0  -2   6 403881. 4003.57   3
   0  -2  -6 405349. 5023.68   1
   0   2  -6 410563. 3942.81   3
   0  -2   7 25868.6 1073.91   3
   0  -2  -7 24598.3 1333.96   1
   0   2  -7 26172.0 1455.55   4
   0  -2   7 22733.9 710.020   2
   0   2  -7 25968.2 1080.49   3
   0  -2   8 18450.8 663.387   2
   0  -2  -8 19713.4 1253.33   1
   0   2  -8 18654.4 1393.35   4
   0  -2   8 19271.7 1037.97   3
   0   2  -8 19198.1 1027.94   3
   0  -2   9 10885.0 785.679   2
   0  -2   9 13498.9 930.529   3
   0   2  -9 13542.5 894.496   3
   0  -2  -9 12776.9 1075.12   1
   0   2 -10 126607. 3922.90   4
   0  -2 -10 124131. 3506.03   1
   0  -2  10 135024. 3168.00   3
   0  -2  11 174787. 3772.69   3
   0  -2 -11 168210. 4245.52   1
   0   2 -11 180380. 4917.49   4
   0  -2 -12 22185.5 1593.75   1
   0  -2  12 23697.6 1494.46   3
   0   2 -12 22036.4 1879.00   4
   0  -2  13 588.908 369.660   3
   0  -2 -13 388.944 429.705   1
   0   2 -13 1585.29 812.517   4
   0  -2  14 4414.47 762.283   3
   0  -2 -14 4705.84 938.694   1
   0   2 -14 4100.62 1000.49   4
   0  -2  15 18203.4 1522.73   3
   0  -2 -15 21786.9 2877.10   4
   0   2 -15 17728.6 1848.30   4
   0   2 -16 19796.0 2045.25   4
   0  -2 -16 15246.7 1270.65   2
   0  -2  16 16758.1 1564.82   3
   0  -2 -16 13998.4 2876.04   4
   0  -2 -17 23402.2 1541.45   2
   0  -2 -17 24000.7 3466.17   4
   0  -2  17 24675.4 1903.55   3
   0   2 -17 27233.7 2660.16   4
   0   2 -18 15469.7 2232.85   4
   0  -2 -18 14002.0 2756.77   4
   0  -2  18 11690.5 1445.91   3
   0  -2 -18 11566.2 1082.99   2
   0   2 -19 7927.71 1618.64   4
   0  -2 -19 6608.15 2249.53   4
   0   2 -20 1419.39 1208.52   4
   0  -2 -20 924.403 1190.21   4
   0   2 -21-154.478 963.470   4
   0  -2 -21 1655.85 1284.88   4
   0   2 -22 4673.50 1627.92   4
   0  -2 -22 6372.52 1968.94   4
   0  -2 -23 194.953 1057.74   4
   0   2 -23 15.0209 923.823   4
   0   2 -24 1062.49 925.522   4
   0  -2 -24 613.841 1362.61   4
   0   2 -25 1445.64 1071.22   4
   0  -2 -25 332.201 1430.20   4
   0  -3   0 394.690 247.894   1
   0  -3  -1 4221.70 506.401   1
   0  -3   1 4604.54 571.511   1
   0   3  -1 4567.20 536.155   4
   0  -3  -2 216418. 3703.89   1
   0   3  -2 219418. 3973.46   4
   0  -3   2 220246. 3685.95   1
   0  -3  -3 33777.1 1507.14   1
   0   3  -3 31510.4 1611.61   4
   0  -3  -3 32640.5 1208.54   3
   0  -3   4 12775.1 550.659   3
   0  -3  -4 11566.5 756.778   3
   0   3  -4 12363.2 980.705   4
   0  -3  -4 12280.2 915.056   1
   0  -3  -5 1239.22 276.513   1
   0  -3   5 1646.22 241.317   3
   0   3  -5 1069.89 345.220   4
   0  -3  -6 14154.8 1017.40   1
   0  -3   6 15002.1 758.412   3
   0   3  -6 13322.5 1118.44   4
   0  -3  -7 2163.37 477.940   1
   0  -3   7 2988.95 389.266   3
   0   3  -7 2842.45 514.196   4
   0   3  -8 10625.3 1041.51   4
   0   3  -8 10382.3 682.989   3
   0  -3   8 10599.6 728.492   3
   0  -3  -8 9664.87 969.544   1
   0  -3   9 73659.6 2070.47   3
   0  -3  -9 71207.3 2676.37   1
   0   3  -9 73223.1 2780.75   4
   0  -3   9 67738.0 1478.65   2
   0   3  -9 68567.5 1966.13   3
   0   3 -10 9731.79 1123.12   4
   0  -3  10 11171.7 633.792   2
   0  -3 -10 10179.8 1182.63   1
   0  -3  10 10678.1 866.474   3
   0  -3 -11 63311.6 2709.38   1
   0  -3  11 64193.5 2217.62   3
   0   3 -11 62523.1 2809.25   4
   0  -3 -12 4627.32 841.786   1
   0   3 -12 4749.34 990.818   4
   0  -3  12 3466.75 425.185   2
   0  -3  12 4208.40 645.997   3
   0  -3  13 35428.1 1830.40   3
   0  -3 -13 33706.1 2227.35   1
   0   3 -13 36193.8 2455.42   4
   0   3 -14 3798.19 1028.92   4
   0  -3 -14 2548.56 727.257   1
   0  -3  14 3266.25 648.877   3
   0   3 -15 17079.3 1767.59   4
   0  -3 -15 12930.7 1433.09   1
   0  -3  15 14143.3 1300.02   3
   0  -3  16 644.394 480.258   3
   0   3 -16 924.069 796.119   4
   0  -3 -16 379.231 635.805   1
   0  -3  17 755.281 475.806   3
   0   3 -17 506.973 731.934   4
   0  -3 -17 390.265 676.801   1
   0   3 -18 10662.9 1603.01   4
   0  -3  18 7373.39 1071.10   3
   0  -3 -18 10013.8 2193.51   4
   0  -3 -18 11469.6 1236.42   2
   0  -3 -19 6746.40 974.842   2
   0   3 -19 7270.82 1447.37   4
   0  -3 -19 7217.39 2079.72   4
   0  -3 -20 2553.59 1772.09   4
   0   3 -20 961.067 970.143   4
   0   3 -21 2611.11 1153.81   4
   0  -3 -21 5179.91 2431.51   4
   0   3 -22 1688.12 1110.18   4
   0  -3 -22 1030.59 1416.26   4
   0  -3 -23 745.223 1167.27   4
   0   3 -23 400.169 1027.41   4
   0   3 -24 723.534 1118.40   4
   0  -3 -24-904.094 1661.90   4
   0  -4   0 208482. 4161.61   1
   0  -4   1 108741. 3020.58   1
   0  -4  -1 106804. 2943.41   1
   0   4  -2 5425.59 796.344   4
   0  -4  -2 6213.17 734.107   1
   0  -4   2 7054.85 805.350   1
   0   4  -3 2420.24 588.743   4
   0  -4  -3 2634.23 610.206   1
   0  -4   3 2735.82 521.575   1
   0   4  -4 760.829 436.507   4
   0  -4   4 430.033 124.055   3
   0  -4  -4 232.868 384.480   1
   0  -4  -5 179671. 4039.43   1
   0   4  -5 181620. 4344.77   4
   0  -4   5 180615. 2321.97   3
   0  -4  -6 1219.39 435.489   1
   0   4  -6 2113.42 584.578   4
   0  -4   6 1745.40 250.914   3
   0  -4   7 33956.2 1177.76   3
   0  -4  -7 30450.1 1819.90   1
   0   4  -7 31130.9 1964.42   4
   0   4  -8 4217.77 816.804   4
   0  -4   8 3305.29 388.022   3
   0  -4  -8 3618.87 679.589   1
   0  -4  -9 48435.5 2275.01   1
   0  -4   9 48640.2 1595.81   3
   0   4  -9 47259.0 2515.52   4
   0  -4  10 30516.6 1357.08   3
   0   4 -10 31654.5 2097.64   4
   0  -4 -10 28744.1 1881.26   1
   0  -4  10 29167.8 1188.90   2
   0  -4  11 37794.6 1585.10   3
   0  -4  11 34968.1 1269.84   2
   0  -4 -11 37101.7 2260.88   1
   0   4 -11 38727.0 2415.22   4
   0  -4  12 12283.6 944.554   3
   0  -4 -12 12663.4 1383.24   1
   0   4 -12 12473.0 1431.75   4
   0   4 -13 2372.29 781.658   4
   0  -4  13 1353.36 390.834   3
   0   4 -14 9567.98 1347.96   4
   0  -4 -14 9886.17 1344.63   1
   0  -4  14 7926.80 853.447   3
   0   4 -15 11361.1 1492.54   4
   0  -4 -15 10098.8 1385.56   1
   0  -4  15 10125.8 1006.24   3
   0   4 -16 186.868 586.520   4
   0  -4 -16 496.793 704.312   1
   0  -4  16 82.6186 332.285   3
   0  -4  17 9151.70 1037.61   3
   0   4 -17 11509.3 1573.68   4
   0  -4 -17 10243.7 1476.43   1
   0  -4  18 10.0730 389.327   3
   0  -4 -18 660.819 831.395   1
   0   4 -18 736.424 875.096   4
   0  -4 -19 1293.06 614.769   2
   0  -4 -19-481.764 720.713   1
   0   4 -19 2775.89 1177.34   4
   0   4 -20 1331.30 1015.74   4
   0  -4 -21 1572.49 1734.19   4
   0   4 -21 3920.50 1468.58   4
   0   4 -22-341.855 861.865   4
   0  -4 -22 175.272 1054.43   4
   0  -4 -23-2049.70 1893.80   4
   0   4 -23 190.103 1022.08   4
   0  -5   0 302.026 343.901   1
   0  -5   1 1922.47 576.127   1
   0  -5  -1 1656.74 445.973   1
   0  -5   2 73587.4 2806.52   1
   0  -5  -2 70879.1 2756.04   1
   0   5  -3 221.373 402.220   4
   0  -5   3 740.661 313.743   1
   0  -5  -3 1122.30 426.887   1
   0  -5   4 113345. 3526.29   1
   0  -5  -4 117719. 3614.12   1
   0  -5   4 106162. 1786.35   3
   0   5  -4 116160. 4018.62   4
   0  -5   5 10644.7 575.980   3
   0   5  -5 9055.21 1221.51   4
   0  -5   6 52243.6 1345.95   3
   0   5  -6 57295.4 2725.61   4
   0  -5  -6 56415.3 2576.17   1
   0  -5  -7-155.365 463.779   1
   0  -5   7-206.653 199.833   3
   0   5  -7-105.090 450.113   4
   0  -5   8 99010.8 2035.76   3
   0  -5  -8 104359. 3630.38   1
   0   5  -8 102203. 3883.52   4
   0  -5   9 5764.39 490.671   3
   0  -5  -9 7809.75 1068.19   1
   0   5  -9 7380.08 1119.89   4
   0   5 -10 2753.19 830.806   4
   0  -5  10 1924.66 334.348   3
   0  -5 -10 1442.13 676.136   1
   0  -5 -11 7646.44 1177.89   1
   0   5 -11 8584.82 1222.05   4
   0  -5  11 6742.51 603.207   3
   0  -5 -12 56150.0 2994.42   1
   0   5 -12 60860.9 3319.08   4
   0  -5  13-387.597 350.341   3
   0   5 -13-452.836 526.597   4
   0  -5 -13-740.886 824.716   1
   0   5 -14 39504.6 2792.32   4
   0  -5 -14 44337.7 2839.49   1
   0   5 -15 3380.31 1068.74   4
   0  -5 -15 2906.25 960.551   1
   0  -5 -16 3362.91 1107.69   1
   0   5 -16 2348.01 936.395   4
   0  -5 -17 1196.42 883.149   1
   0   5 -17 1264.08 918.153   4
   0   5 -18 11282.6 1839.81   4
   0  -5 -18 8758.14 1488.42   1
   0   5 -19-34.8828 855.174   4
   0  -5 -19 329.177 950.617   1
   0   5 -20 3169.49 1232.36   4
   0  -5 -20 1314.39 826.953   1
   0  -5 -20 3229.07 979.385   2
   0   5 -21 3843.80 1340.16   4
   0   5 -22 2790.99 1236.54   4
   0  -6   0 1042.45 505.638   1
   0  -6   1 73540.2 3085.89   1
   0  -6  -1 70089.7 2951.55   1
   0  -6  -2 242.422 446.061   1
   0  -6   2 534.964 398.899   1
   0  -6  -3 1238.83 627.794   1
   0  -6   3 1464.03 501.413   1
   0   6  -4 10842.3 1385.46   4
   0  -6   4 10704.4 1144.12   1
   0  -6   4 9495.44 565.567   3
   0  -6  -4 11185.1 1311.19   1
   0   6  -5 79614.3 3508.11   4
   0  -6   5 67003.0 1469.34   3
   0  -6  -5 73219.2 3273.55   1
   0  -6   5 76885.4 3206.28   1
   0  -6  -6 11963.4 1356.41   1
   0   6  -6 9850.22 1500.24   4
   0  -6   6 12197.8 1378.70   1
   0  -6   6 10227.2 555.954   3
   0  -6   7 28442.6 2018.06   1
   0   6  -7 25853.1 2119.03   4
   0  -6  -7 27079.7 2047.95   1
   0  -6  -8 6168.32 1014.84   1
   0   6  -8 5571.07 1188.89   4
   0  -6  -9 6961.89 1193.67   1
   0   6  -9 8810.14 1334.37   4
   0   6 -10 2940.92 822.798   4
   0  -6 -10 1961.01 837.085   1
   0   6 -11 4646.33 1085.50   4
   0  -6 -11 3532.79 860.326   1
   0  -6 -12 5874.69 1192.82   1
   0   6 -12 4670.59 1008.75   4
   0   6 -13-525.760 761.603   4
   0  -6 -13 600.139 796.999   1
   0   6 -14 5307.87 1241.77   4
   0  -6 -14 4782.07 1171.54   1
   0   6 -15 15.5280 675.863   4
   0  -6 -15 686.965 812.052   1
   0   6 -16 1179.36 755.322   4
   0  -6 -16-149.623 627.755   1
   0   6 -17 3320.93 1171.21   4
   0  -6 -17 911.848 790.672   1
   0  -6 -18 2094.51 889.838   1
   0   6 -18 4394.09 1378.45   4
   0   6 -19-145.991 828.553   4
   0  -6 -19 287.638 945.371   1
   0   6 -20 2402.16 1155.67   4
   0  -7   0-615.306 541.333   1
   0  -7  -1 33772.9 2312.36   1
   0  -7   1 33281.5 2300.81   1
   0  -7   2 49533.9 2760.03   1
   0  -7  -2 48774.1 2790.64   1
   0  -7   3 14932.8 1535.50   1
   0  -7  -3 16566.4 1745.42   1
   0  -7  -4 47632.7 2799.23   1
   0  -7   4 44653.8 2627.09   1
   0  -7  -5 86.3118 551.477   1
   0  -7   5 1212.75 723.452   1
   0   7  -6-17.5166 599.094   4
   0  -7   6 111.215 512.233   1
   0  -7  -6 890.309 767.253   1
   0  -7  -7 7051.45 1254.12   1
   0   7  -7 6480.39 1387.04   4
   0  -7   7 5560.42 987.434   1
   0  -7  -8 18286.9 1889.90   1
   0  -7   8 18038.2 1791.76   1
   0   7  -8 18401.8 2174.17   4
   0   7  -9 1827.18 950.680   4
   0  -7  -9 1507.51 774.197   1
   0  -7   9 666.432 592.587   1
   0  -7 -10 7148.14 1337.61   1
   0   7 -10 5804.68 1145.81   4
   0  -7 -11 7.08372 580.442   1
   0   7 -11 1354.70 658.064   4
   0  -7 -12-509.008 894.705   1
   0   7 -12-770.897 947.289   4
   0  -7 -13 5574.68 1316.64   1
   0   7 -13 4025.84 1152.40   4
   0  -7 -14 8229.92 1547.16   1
   0   7 -14 7841.20 1439.29   4
   0  -7 -15-448.562 669.249   1
   0   7 -15 796.816 1004.21   4
   0  -7 -16 368.941 721.114   1
   0   7 -16 1396.75 1149.95   4
   0   7 -17 1360.09 1021.52   4
   0  -8   0 48564.9 2969.89   1
   0  -8  -1 1552.16 802.021   1
   0  -8   1 1237.95 724.016   1
   0  -8  -2-404.488 650.886   1
   0  -8   2 1194.23 834.391   1
   0  -8   3 6966.11 1178.74   1
   0  -8  -3 6641.47 1255.89   1
   0  -8  -4 627.531 523.204   1
   0  -8   4 1309.43 834.578   1
   0  -8   5 3169.82 909.138   1
   0  -8  -5 1406.89 875.440   1
   0  -8  -6 1036.35 686.661   1
   0  -8   6 2096.78 855.490   1
   0  -8  -7 1852.88 829.068   1
   0  -8   7 1734.33 827.604   1
   0  -8  -8 945.248 594.849   1
   0   8  -8 716.838 712.346   4
   0  -8   8 1090.71 618.659   1
   0  -8  -9 214.946 695.001   1
   0   8  -9-1229.45 1029.63   4
   0  -8   9-376.530 714.007   1
   0  -8  10 1352.60 725.749   1
   0   8 -10 1759.78 970.368   4
   0  -8 -10 1271.03 784.907   1
   0  -8 -11 556.051 741.075   1
   0  -8  11 1455.02 786.225   1
   0   8 -12 4113.23 1176.37   4
   0  -8  12 3229.26 1041.85   1
   0  -8 -12 3525.49 1053.76   1
   0  -8  13 6.24135 593.598   1
   0   8 -13 1036.81 1061.73   4
   0  -8 -13-466.614 804.708   1
   0   8 -14 542.877 839.682   4
   0  -9   0 313.733 619.105   1
   0  -9  -1 204.641 653.200   1
   0  -9   1 857.103 750.961   1
   0  -9  -2 6461.06 1339.34   1
   0  -9   2 5523.54 1306.10   1
   0  -9  -3 601.162 893.085   1
   0  -9   3 416.609 599.148   1
   0  -9   4 2313.36 881.853   1
   0  -9  -4 2190.31 752.077   1
   0  -9   5-1167.38 784.952   1
   0  -9  -5-652.396 777.048   1
   0  -9   6 767.270 656.427   1
   0  -9  -6 1048.13 962.260   1
   0  -9   7 2733.63 922.259   1
   0  -9  -7 3990.65 1316.40   1
   0  -9   8 1654.36 909.473   1
   0  -9  -8-137.008 768.214   1
   0  -9   9-1795.05 1052.29   1
   0  -9  -9-774.241 947.992   1
   0  -9  10 2268.40 1152.96   1
   0  -9  11 1538.50 955.508   1
   0  -9  12 425.162 712.706   1
   0 -10   2-602.180 730.243   1
   1   0 -26 3849.68 1590.75   4
   1   0 -25 1013.45 1007.06   4
   1   0 -24 1568.84 1358.32   4
   1   0 -23 354.434 1001.38   4
   1   0 -22 1551.19 1220.44   4
   1   0 -21 871.533 1084.79   4
  -1   0  20 48441.0 3258.51   3
   1   0 -20 48232.1 3979.91   4
  -1   0  19 2263.45 970.808   3
   1   0 -19 2641.65 1362.70   4
   1   0 -18 133638. 6751.60   4
  -1   0  18 134251. 4882.59   3
   1   0 -17 1141.93 1041.09   4
  -1   0  17 393.440 634.273   3
   1   0 -16 41609.0 3577.45   4
  -1   0  16 38876.4 2411.31   3
   1   0 -16 43050.4 1257.54   2
  -1   0  15 1121.29 621.311   3
   1   0 -15 38.1151 131.883   2
  -1   0  14 23201.0 1740.87   3
   1   0 -14 22178.1 2573.79   4
   1   0 -14 26662.9 906.466   2
   1   0 -13-484.145 562.698   4
   1   0 -13 43.9956 135.809   2
  -1   0  13-279.324 397.127   3
   1   0 -12 83745.0 1593.34   2
  -1   0  12 78302.0 2755.95   3
  -1   0  11-153.764 377.114   3
   1   0 -11-495.585 1067.34   4
  -1   0  10 94729.1 2809.20   3
   1   0 -10 79943.2 4587.94   4
  -1   0   9 10.3171 217.566   3
   1   0  -9-1184.74 701.952   4
   1   0  -8 10094.7 1405.42   4
  -1   0   8 10678.7 821.657   3
   1   0  -7-656.096 680.846   4
  -1   0   7-28.7532 174.289   3
  -1   0   6 620434. 5221.98   3
   1   0  -6 495020. 10099.0   4
   1   0  -5 1011.04 778.181   4
  -1   0   5 225.647 124.695   3
   1   0  -5 508.900 175.839   1
  -1   0   4 203115. 2508.43   3
  -1   0  -3 845.014 657.575   4
   1   0   4 6675.68 401.979   2
  -1   0  -4 7394.23 410.766   2
   1   0   5 15.2889 88.9614   2
  -1   0  -5 1137.09 576.295   2
  -1   0  -5-39.6397 1092.82   4
  -1   0  -6 332486. 3152.40   2
  -1   0  -6 382610. 9105.41   4
  -1   0  -7 1546.84 1264.45   4
  -1   0  -7 3467.27 711.806   2
  -1   0  -8 57907.4 3705.74   4
  -1   0  -8 43034.1 1304.23   2
  -1   0  -9-119.313 1416.44   4
  -1   0  -9 1752.33 527.780   2
  -1   0 -10 213110. 3121.70   2
  -1   0 -10 248614. 8144.26   4
  -1   0 -11 5843.81 2106.42   4
  -1   0 -11 3171.87 636.499   2
  -1   0 -12 66493.4 4373.68   4
  -1   0 -12 66549.1 1866.52   2
  -1   0 -13 1033.99 373.199   2
  -1   0 -13 2042.51 1363.78   4
  -1   0 -14 96.0553 272.502   2
  -1   0 -14 615.388 940.824   4
  -1   0 -15-66.1722 831.876   4
  -1   0 -15 452.676 364.452   2
  -1   0 -16 109409. 6433.88   4
  -1   0 -16 89628.4 3030.45   2
  -1   0 -17 1444.24 1576.46   4
  -1   0 -18 20717.5 2770.12   4
  -1   0 -19 3314.40 1505.11   4
  -1   0 -20 60189.7 4925.63   4
  -1   0 -21 624.886 1192.98   4
  -1   0 -22 4846.34 1697.60   4
  -1   0 -23-1137.02 1516.09   4
  -1   0 -24 1484.22 1301.48   4
   1  -1 -26-1938.22 1459.03   4
   1   1 -26 229.785 1034.47   4
   1   1 -25 1587.54 1269.88   4
   1  -1 -25-100.275 1133.30   4
   1   1 -24-491.601 1100.64   4
   1  -1 -24-1765.40 1482.61   4
   1  -1 -23 7332.44 1808.87   4
   1   1 -23 7925.41 1797.22   4
   1   1 -22 2267.26 997.281   4
   1  -1 -22 50.1791 1136.41   4
   1   1 -21 12132.4 1878.46   4
  -1  -1  21 10804.8 1566.29   3
   1  -1 -21 11307.3 2404.82   4
   1   1 -20 23868.1 2664.38   4
   1  -1 -20 25170.9 3075.46   4
  -1  -1  20 24497.2 2244.23   3
  -1  -1  19 24596.0 2145.50   3
   1  -1 -19 21892.2 3137.89   4
   1   1 -19 27890.4 2995.29   4
  -1   1  18 13550.1 1667.73   3
   1  -1 -18 11458.9 2219.90   4
  -1  -1  18 13767.5 1567.39   3
   1   1 -18 17676.2 2337.90   4
   1  -1 -17 59403.5 1961.60   2
  -1   1  17 58828.4 3137.26   3
   1   1 -17 67014.6 4140.64   4
  -1  -1  17 59059.1 3055.89   3
   1  -1 -17 61090.1 5078.76   4
   1  -1 -16 29233.5 1363.97   2
  -1   1  16 27739.5 2098.57   3
   1  -1 -16 36482.4 4091.27   4
  -1  -1  16 27831.6 2029.01   3
   1   1 -16 37115.4 3001.51   4
   1  -1 -15 3003.18 1536.58   4
  -1   1  15 2900.77 859.033   3
  -1  -1  15 2703.41 783.532   3
   1   1 -15 3031.80 1048.24   4
   1  -1 -14 13254.9 2442.04   4
   1   1 -14 15262.7 1881.38   4
  -1  -1  14 13248.6 1218.44   3
  -1   1  14 11533.0 1350.38   3
  -1  -1  13 69662.4 2692.48   3
   1   1 -13 76747.4 3696.72   4
  -1  -1  12 8461.65 927.811   3
   1  -1 -12 10509.8 2005.79   4
  -1   1  12 7184.14 963.141   3
   1   1 -12 9281.58 1504.45   4
   1  -1 -12 7329.86 961.789   1
  -1  -1  11 78436.4 2631.85   3
  -1   1  11 76373.0 2724.20   3
   1  -1 -11 77162.8 2806.13   1
  -1  -1  10 31831.2 1526.46   3
  -1   1  10 30289.3 1659.69   3
   1   1 -10 34020.2 2096.40   4
   1  -1 -10 29575.7 1585.39   1
  -1  -1   9 44545.2 1675.60   3
   1   1  -9 46238.8 2216.95   4
   1  -1  -9 42376.6 1800.92   1
  -1   1   9 41330.6 1802.13   3
  -1  -1   8 1486.08 296.094   3
  -1  -1   8 1443.93 715.825   4
   1   1  -8 2146.76 464.770   4
   1  -1  -8 1273.63 303.797   1
  -1   1   8 1290.10 436.210   3
   1   1  -8 2227.86 361.217   3
   1   1  -7 254501. 4187.77   4
  -1  -1   7 241750. 3544.28   3
  -1   1   7 243043. 3697.54   3
   1  -1  -7 252389. 3848.02   1
  -1  -1   7 255420. 6027.97   4
  -1  -1   6 24833.2 1060.36   3
  -1   1   6 23098.1 1105.90   3
   1  -1  -6 25391.9 1146.71   1
   1   1  -6 26773.7 1187.52   4
  -1  -1   6 27778.7 1625.82   4
   1   1  -5 186453. 2750.61   4
  -1   1   5 177136. 2817.25   3
   1  -1  -5 184676. 2766.41   1
  -1  -1   5 184280. 2568.55   3
  -1   1   4 1069.85 194.061   3
   1   1  -4 927.041 203.428   4
  -1  -1   4 1288.00 213.686   3
   1  -1  -3 198374. 2392.83   1
  -1   1   3 192722. 2317.57   3
  -1  -1   3 190371. 2110.01   3
   1   1  -3 195260. 2188.00   4
  -1   1  -2 57110.3 1455.44   4
  -1  -1  -2 53996.0 1220.47   1
   1  -1   4 146902. 2038.98   3
  -1  -1  -4 152171. 2574.93   1
  -1   1  -4 152275. 2067.31   3
  -1   1  -4 150882. 1694.59   2
   1  -1   4 153091. 2181.12   2
  -1  -1  -5 29146.4 1213.58   1
   1  -1   5 29740.1 1015.89   3
  -1   1  -5 29454.7 756.877   2
   1  -1   5 28324.6 1425.67   2
  -1   1  -5 30282.2 1603.93   4
  -1   1  -5 27704.5 1011.86   3
   1  -1   6 118087. 2296.46   3
  -1   1  -6 120675. 3674.83   4
  -1   1  -6 119333. 2300.67   3
  -1  -1  -6 117127. 2678.56   1
   1  -1   6 112408. 2367.80   2
  -1   1  -6 121050. 1619.10   2
  -1   1  -7 218778. 5353.03   4
   1  -1   7 214156. 2520.75   2
   1  -1   7 220957. 3411.25   3
  -1   1  -7 217273. 3416.99   3
  -1  -1  -7 212904. 3030.81   2
  -1   1  -7 219643. 2332.25   2
  -1   1  -8 7794.15 728.336   3
  -1  -1  -8 8745.82 654.718   2
  -1  -1  -8 7708.55 824.368   1
  -1   1  -8 8308.36 1700.68   4
  -1   1  -8 9143.40 600.613   2
   1  -1   8 7646.16 436.875   2
   1  -1   9 457104. 3624.35   2
  -1   1  -9 464528. 3868.05   2
  -1  -1  -9 463091. 4808.42   2
  -1  -1 -10 8099.67 686.611   2
  -1  -1 -10 7567.59 1482.63   4
  -1   1 -10 7545.09 1693.07   4
  -1   1 -10 7558.02 706.819   2
  -1   1 -11 444.047 211.991   2
   1  -1  11 547.193 419.176   3
  -1   1 -11 28.7721 591.274   4
  -1  -1 -11 129.577 624.054   4
  -1  -1 -11 535.656 323.921   2
  -1  -1 -12 7451.81 1779.25   4
  -1   1 -12 7429.05 560.353   2
  -1  -1 -12 7124.95 682.327   2
  -1   1 -12 7431.25 1405.80   4
  -1   1 -13 57463.6 4009.37   4
  -1   1 -13 56617.3 1425.29   2
  -1  -1 -13 62035.8 2046.68   2
  -1   1 -14 11920.4 661.425   2
  -1  -1 -14 14886.0 2483.37   4
  -1   1 -14 12198.0 2130.02   4
  -1  -1 -14 13025.3 958.140   2
  -1  -1 -15 34524.2 1615.71   2
  -1   1 -15 33322.5 3225.16   4
  -1  -1 -16 8111.34 2138.67   4
  -1  -1 -16 7336.04 811.132   2
  -1   1 -16 6606.10 1583.53   4
  -1  -1 -17-264.808 331.017   2
  -1  -1 -17 799.563 947.718   4
  -1   1 -17-1133.79 1200.36   4
  -1   1 -18 850.284 924.880   4
  -1  -1 -18 1151.49 1282.98   4
  -1  -1 -19 58698.4 4782.53   4
  -1   1 -19 50308.1 4330.22   4
  -1   1 -20 22461.5 2942.83   4
  -1  -1 -20 28591.7 3189.78   4
  -1   1 -21 1525.95 1187.31   4
  -1  -1 -21 3715.89 1698.64   4
  -1   1 -22 2137.48 954.116   4
  -1  -1 -22 2130.47 1342.57   4
  -1   1 -23-1497.99 1674.78   4
  -1  -1 -23 821.509 1172.26   4
  -1  -1 -24 680.860 1437.39   4
  -1   1 -24 1372.73 1262.77   4
   1   2 -26 2340.05 1017.49   4
   1  -2 -25 5061.10 1967.52   4
   1   2 -25 3170.21 1358.87   4
   1  -2 -24 1503.05 1399.30   4
   1   2 -24 883.583 1078.49   4
   1   2 -23 202.668 1014.62   4
   1  -2 -23 1691.48 1208.05   4
  -1  -2  22-223.887 669.431   3
   1   2 -22 892.552 859.412   4
   1  -2 -22 1485.98 1087.80   4
   1   2 -21 4711.82 1205.75   4
  -1  -2  21 5070.25 1095.00   3
   1  -2 -21 5604.38 1760.07   4
   1   2 -20 4218.23 1204.71   4
  -1  -2  20 3362.89 1006.13   3
   1  -2 -20 4350.61 1826.79   4
  -1  -2  19 5866.76 1084.86   3
   1  -2 -19 8478.56 2327.81   4
   1   2 -19 7516.53 1558.53   4
   1  -2 -18 80.9371 338.273   2
   1  -2 -18-1164.86 1431.17   4
   1   2 -18 235.061 877.775   4
  -1  -2  18 88.6865 467.734   3
   1  -2 -17 6342.50 2049.71   4
   1   2 -17 7938.48 1416.77   4
  -1  -2  17 7020.96 1060.95   3
   1  -2 -16 22198.2 2983.24   4
   1   2 -16 21022.8 2031.96   4
  -1  -2  16 17427.9 1608.67   3
   1  -2 -16 17950.3 1797.91   1
   1  -2 -15 10990.4 1355.47   1
  -1  -2  15 12731.8 1236.42   3
   1   2 -15 12923.8 1588.00   4
  -1  -2  14 51899.3 2466.35   3
   1  -2 -14 46847.2 2576.47   1
  -1   2  14 50929.2 2666.65   3
   1   2 -14 51753.2 2795.91   4
   1   2 -13 618.504 789.936   4
  -1  -2  13-578.906 468.863   3
   1  -2 -13 643.783 516.770   1
   1   2 -12 323135. 6278.19   4
   1  -2 -12 317999. 5888.16   1
  -1   2  12 309775. 5899.20   3
  -1  -2  12 326364. 5538.69   3
  -1  -2  11 2390.63 403.378   3
   1  -2 -11 3373.95 609.216   1
   1   2 -11 3284.61 711.972   4
   1  -2 -10 339805. 5587.78   1
   1   2 -10 344465. 5683.21   4
  -1   2  10 330899. 5521.04   3
  -1  -2  10 344192. 4964.52   3
  -1  -2   9 152138. 3169.00   3
   1   2  -9 150724. 3595.28   4
   1  -2  -9 149277. 3507.00   1
  -1   2   9 149429. 3592.91   3
   1  -2  -8 22858.2 1310.66   1
  -1  -2   8 22832.3 1155.94   3
   1   2  -8 21918.0 1114.53   3
   1   2  -8 23051.0 1294.78   4
  -1   2   8 21695.6 1445.92   3
   1  -2  -7 11651.5 923.498   1
  -1  -2   7 12096.0 759.905   3
   1   2  -7 11781.9 773.029   3
  -1   2   7 14712.8 1268.92   3
   1   2  -7 11969.1 843.971   4
   1  -2  -6 646323. 6228.01   1
   1   2  -6 646601. 5047.56   3
   1   2  -6 647724. 6087.95   4
  -1   2   6 643133. 6152.31   3
  -1  -2   6 655607. 6806.54   4
  -1  -2   6 652298. 5275.01   3
  -1  -2   5 192848. 3348.58   4
  -1  -2   5 189787. 2593.93   3
   1  -2  -5 187610. 3213.76   1
   1  -2  -5 187818. 3098.92   3
   1   2  -5 179891. 3101.69   4
  -1   2   5 190405. 3256.73   3
   1  -2  -4 361672. 3966.50   3
  -1   2   4 362932. 3989.33   3
   1  -2  -4 358396. 4305.50   1
  -1  -2   4 356176. 3226.86   3
   1   2  -4 349088. 4149.57   4
   1  -2  -3 63942.2 1740.49   1
   1   2  -3 60511.6 1636.77   4
  -1   2   3 62812.6 1514.23   3
   1  -2  -3 59954.3 1474.10   3
   1   2  -2 45949.3 1402.25   4
   1  -2  -2 45024.1 1441.68   1
   1  -2  -2 41426.6 1106.40   3
   1  -2  -1 562499. 3425.40   3
  -1  -2   1 557015. 4535.08   1
  -1  -2  -1 96874.6 1893.71   1
  -1   2  -1 100148. 2252.94   4
  -1  -2  -2 571455. 4822.17   1
  -1   2  -2 587235. 5550.72   4
  -1  -2  -3 35850.0 1264.98   1
  -1   2  -3 37142.2 1468.12   4
   1  -2   4 43836.9 925.477   3
  -1   2  -4 42157.9 1670.46   4
  -1  -2  -4 39658.2 1449.95   1
  -1   2  -4 41860.1 925.141   3
  -1  -2  -5 93325.0 2330.05   1
  -1   2  -5 93758.5 1620.34   3
  -1   2  -5 91187.3 2681.30   4
   1  -2   5 95288.2 1633.26   3
  -1   2  -6 59567.3 2312.24   4
   1  -2   6 58324.6 1483.04   3
  -1  -2  -6 55098.5 1894.02   1
  -1   2  -6 57901.7 1457.88   3
   1  -2   7 18707.5 846.283   2
  -1  -2  -7 19426.6 1147.69   1
  -1   2  -7 19476.8 958.708   3
  -1   2  -7 19616.3 1429.56   4
   1  -2   7 20266.4 996.506   3
  -1   2  -8-29.9034 165.467   3
   1  -2   8 324.271 248.787   3
   1  -2   8 233.333 220.240   2
  -1   2  -8 170.576 359.019   4
  -1  -2  -8-222.550 355.971   1
  -1   2  -9 19934.9 1596.11   4
  -1   2  -9 17126.3 1076.02   3
  -1  -2  -9 16945.0 1282.71   1
   1  -2   9 17587.6 1089.35   3
   1  -2   9 20229.4 1282.16   2
   1  -2  10 45021.4 1854.55   3
  -1  -2 -10 46667.2 2182.07   1
  -1   2 -10 48336.0 2709.55   4
   1  -2  10 49262.1 1488.84   2
   1  -2  11 39676.6 1857.71   3
  -1  -2 -11 39054.1 2195.29   1
  -1   2 -11 42627.4 2722.77   4
   1  -2  12 54658.9 2231.85   3
  -1  -2 -12 54456.5 2637.98   1
  -1   2 -12 56429.2 3131.89   4
  -1  -2 -12 47733.2 2031.02   2
  -1  -2 -13 628.281 538.439   1
  -1   2 -13 353.470 817.659   4
   1  -2  13 1747.45 600.291   3
  -1  -2 -13 476.547 389.065   2
  -1   2 -14 3807.51 1164.75   4
  -1  -2 -14 2530.12 556.415   2
  -1  -2 -15 3936.74 1379.00   4
  -1  -2 -15 3769.41 675.711   2
  -1   2 -15 3879.39 952.712   4
  -1  -2 -16 15971.3 1256.97   2
  -1   2 -16 16421.8 2180.83   4
  -1  -2 -16 16444.4 2548.55   4
  -1   2 -17 2328.82 1151.31   4
  -1  -2 -17 2358.44 569.238   2
  -1  -2 -17 2960.01 1302.17   4
  -1  -2 -18 398.988 445.419   2
  -1   2 -18 641.309 923.670   4
  -1  -2 -18 1206.94 1161.78   4
  -1   2 -19-400.370 846.576   4
  -1  -2 -19 2205.25 1569.57   4
  -1   2 -20 1990.44 1381.64   4
  -1  -2 -20-24.3766 1462.65   4
  -1   2 -21 1545.13 1039.03   4
  -1  -2 -21 1438.15 1359.90   4
  -1   2 -22 5027.00 1645.61   4
  -1  -2 -22 5142.20 1941.82   4
  -1   2 -23-885.884 1566.03   4
  -1  -2 -23-323.441 1057.46   4
  -1   2 -24 2685.43 1639.70   4
  -1  -2 -24-1717.39 1440.73   4
   1   3 -25 1496.09 1024.24   4
   1  -3 -25 628.265 1363.94   4
   1   3 -24 739.240 980.575   4
   1  -3 -24-362.642 1502.44   4
   1   3 -23 3425.07 1295.88   4
   1  -3 -23 884.774 1510.69   4
  -1  -3  22 1762.01 703.026   3
   1   3 -22 2374.70 1050.86   4
   1  -3 -22 2116.00 1703.12   4
   1  -3 -21 1295.24 1315.26   4
   1   3 -21 1967.47 850.773   4
  -1  -3  21 310.515 500.429   3
   1   3 -20 2004.57 951.347   4
  -1  -3  20 1878.85 715.642   3
   1  -3 -20 692.276 1450.70   4
   1  -3 -19 4916.65 1620.29   4
  -1  -3  19 3470.91 890.095   3
   1   3 -19 4235.57 1177.59   4
  -1  -3  18 16907.7 1604.11   3
   1  -3 -18 15295.4 1829.77   1
   1   3 -18 17531.9 1936.44   4
  -1  -3  17 6708.90 1017.76   3
   1   3 -17 6905.82 1275.58   4
   1  -3 -17 6794.27 1239.60   1
  -1  -3  16 258.336 362.778   3
   1  -3 -16 278.569 599.241   1
   1   3 -16 26.4066 480.142   4
   1  -3 -15 4201.10 943.630   1
  -1  -3  15 4732.07 870.010   3
   1   3 -15 3158.63 754.963   4
   1   3 -14 10541.5 1253.70   4
   1  -3 -14 7584.42 1081.17   1
  -1  -3  14 8722.37 1001.41   3
   1   3 -13 4597.80 811.851   4
  -1  -3  13 5155.10 777.664   3
   1  -3 -13 5354.56 964.768   1
   1   3 -12 33005.3 2018.20   4
   1  -3 -12 34484.2 2049.47   1
  -1  -3  12 33070.0 1719.27   3
   1  -3 -11 483.909 461.800   1
   1   3 -11-349.272 352.124   4
  -1  -3  11 46.2386 263.538   3
  -1  -3  11-214.555 141.271   2
  -1  -3  10-500.387 151.334   2
   1   3 -10 112.296 370.515   4
   1  -3 -10-85.8155 393.443   1
  -1  -3  10-45.1500 238.233   3
   1   3  -9 30672.1 1665.53   4
  -1  -3   9 29641.1 1398.38   3
   1  -3  -9 27968.4 1681.85   1
  -1  -3   8 271304. 3940.68   3
   1  -3  -8 272768. 4890.72   1
   1   3  -8 275287. 4857.28   4
   1   3  -7 415050. 5823.31   4
  -1  -3   7 427658. 4565.86   3
   1  -3  -7 421312. 5923.28   1
   1  -3  -6 87657.8 2647.04   1
   1   3  -6 87099.4 2573.00   4
  -1  -3   6 88141.0 1925.40   3
  -1  -3   5 1246.57 236.881   3
   1  -3  -5 1585.44 511.169   1
   1   3  -5 1488.52 417.538   4
   1  -3  -4 1801.26 485.959   1
   1  -3  -4 1382.60 271.146   3
   1   3  -4 823.123 328.547   4
   1  -3  -3 74824.0 1828.86   3
   1  -3  -3 78686.6 2309.38   1
   1   3  -2 218334. 3801.74   4
  -1  -3   2 210012. 3411.66   1
   1  -3  -2 213492. 3798.87   1
   1  -3  -2 215259. 2807.98   3
  -1  -3   1 71004.7 1966.16   1
   1  -3  -1 68922.4 2113.27   1
   1  -3  -1 70529.2 1428.57   3
   1  -3   0 878.033 139.844   3
  -1  -3   0 987.990 296.315   1
  -1   3   0 1180.77 367.829   4
   1  -3   0 631.102 276.083   1
   1  -3   1 59917.1 2024.82   1
   1  -3   1 57003.4 931.731   3
  -1  -3  -1 59030.6 1828.36   1
  -1   3  -2 70476.1 2263.37   4
  -1  -3  -2 65350.8 1978.93   1
  -1  -3  -3 178350. 3265.26   1
  -1   3  -3 177933. 3789.42   4
   1  -3   4 263307. 2006.90   3
  -1   3  -4 260990. 4756.44   4
  -1  -3  -4 253467. 4154.80   1
  -1  -3  -5 792.152 322.344   1
   1  -3   5 553.796 96.6213   3
  -1   3  -6 35435.2 1911.30   4
  -1  -3  -6 35764.5 1646.51   1
   1  -3   6 39272.1 1073.72   3
  -1   3  -7 54642.5 2460.04   4
   1  -3   7 55799.4 1447.26   3
  -1   3  -7 51290.1 1393.17   3
   1  -3   7 52069.1 1531.85   2
  -1  -3  -7 54773.3 2161.94   1
   1  -3   8 165698. 2622.46   2
   1  -3   8 175691. 2867.48   3
  -1   3  -8 173802. 4603.03   4
  -1  -3  -8 172309. 3990.62   1
  -1   3  -8 171289. 2809.94   3
   1  -3   9 43373.2 1565.22   3
  -1   3  -9 45095.4 2507.71   4
  -1   3  -9 44381.0 1571.83   3
   1  -3   9 42588.8 1322.64   2
  -1  -3  -9 49310.0 2225.07   1
   1  -3  10 1037.06 292.370   2
  -1  -3 -10-178.797 536.112   1
  -1   3 -10 943.805 281.813   3
  -1   3 -10 996.674 652.644   4
   1  -3  10 470.219 279.053   3
   1  -3  11 462.010 280.795   2
  -1   3 -11 584.789 610.538   4
   1  -3  11 898.656 341.552   3
  -1  -3 -11 90.8505 505.860   1
   1  -3  12 7196.58 724.106   2
  -1   3 -12 7817.99 1340.96   4
   1  -3  12 6765.07 767.922   3
  -1  -3 -12 6965.72 1014.90   1
  -1   3 -13 43140.2 2971.26   4
  -1  -3 -13 41211.9 2490.86   1
   1  -3  13 38736.8 1894.15   3
  -1   3 -14 41128.1 2959.44   4
  -1  -3 -14 40724.4 2557.32   1
  -1   3 -15 10839.1 1769.69   4
  -1  -3 -15 8393.38 1147.14   2
  -1  -3 -15 10744.3 1417.97   1
  -1   3 -16 2036.49 997.834   4
  -1  -3 -16-2.19625 594.065   1
  -1  -3 -16 1302.91 571.391   2
  -1   3 -17 2125.70 988.263   4
  -1  -3 -17 2031.66 627.232   2
  -1   3 -18 6347.58 1466.88   4
  -1  -3 -18 4448.65 849.499   2
  -1  -3 -18 3622.67 1515.58   4
  -1   3 -19 9039.90 1834.71   4
  -1  -3 -19 8522.96 2179.35   4
  -1   3 -20 1904.60 1078.25   4
  -1  -3 -20 653.435 1356.70   4
  -1  -3 -21 4243.31 1692.98   4
  -1   3 -21 5342.25 1743.84   4
  -1   3 -22 5317.99 1643.49   4
  -1  -3 -22 6500.17 2349.26   4
  -1  -3 -23 3120.94 1654.07   4
  -1   3 -23 2367.03 1537.20   4
   1   4 -24 1375.21 943.374   4
   1   4 -23 973.224 1035.42   4
   1  -4 -23-2016.29 1939.64   4
   1   4 -22 343.458 745.200   4
   1  -4 -22-1025.11 1628.28   4
   1   4 -21 4840.15 1408.71   4
   1  -4 -21 4089.33 1961.34   4
   1   4 -20 99.9636 709.309   4
   1  -4 -20 486.971 690.493   1
  -1  -4  20 245.642 496.397   3
   1   4 -19 4066.27 1096.85   4
   1  -4 -19 3131.26 1105.76   1
  -1  -4  19 4030.02 832.231   3
  -1  -4  18 10031.0 1246.91   3
   1  -4 -18 11718.6 1634.33   1
   1   4 -18 11195.3 1569.75   4
  -1  -4  17 5449.02 894.719   3
   1   4 -17 4584.05 1089.22   4
   1  -4 -17 4465.32 1042.96   1
   1   4 -16 1098.03 627.166   4
   1  -4 -16 99.6858 621.393   1
  -1  -4  16 704.082 388.754   3
  -1  -4  15 21520.7 1542.19   3
   1  -4 -15 21216.2 1932.24   1
   1   4 -15 21484.0 1882.73   4
   1  -4 -14 778.621 592.701   1
  -1  -4  14 468.967 320.717   3
   1   4 -14 248.296 549.123   4
  -1  -4  13 912.565 445.927   3
   1  -4 -13 578.029 549.853   1
   1   4 -13 1169.08 567.664   4
   1  -4 -12-20.7244 618.300   1
  -1  -4  12-313.679 326.579   3
   1   4 -12 396.512 422.662   4
   1  -4 -11 47160.1 2484.99   1
   1   4 -11 51708.2 2544.93   4
  -1  -4  11 49832.2 1973.70   3
   1  -4 -10 16961.1 1441.15   1
  -1  -4  10 16284.4 1074.89   3
   1   4 -10 15048.2 1375.00   4
   1  -4  -9 43533.5 2261.02   1
  -1  -4   9 45145.4 1700.08   3
   1   4  -9 43883.9 2336.78   4
   1  -4  -8 16424.6 1421.30   1
   1   4  -8 15386.9 1315.62   4
  -1  -4   8 15489.3 928.160   3
   1   4  -7 16456.4 1305.34   4
   1  -4  -7 16458.4 1362.95   1
  -1  -4   7 15966.3 897.443   3
   1   4  -6 1214.85 421.638   4
  -1  -4   6 384.090 202.294   3
   1  -4  -6 612.068 454.810   1
  -1  -4   5 83212.0 1827.33   3
   1  -4  -5 84630.6 2858.54   1
   1   4  -4 3906.91 657.015   4
   1  -4  -4 2832.67 526.551   1
  -1  -4   4 3699.13 584.427   1
   1   4  -3 101446. 2993.45   4
   1  -4  -3 93990.1 2949.50   1
   1  -4  -3 98859.2 2342.58   3
  -1  -4   3 94824.4 2724.37   1
  -1  -4   2 1066.42 394.868   1
   1  -4  -2 1051.24 248.586   3
   1  -4  -2 1263.71 468.954   1
  -1  -4   1 203069. 3941.18   1
   1  -4  -1 200276. 2825.48   3
   1  -4  -1 196460. 4148.98   1
  -1  -4   0 9674.58 852.051   1
   1  -4   0 8928.75 923.774   1
   1  -4   0 9623.08 531.073   3
   1  -4   1 150873. 1894.12   3
  -1  -4  -1 146820. 3401.75   1
   1  -4   1 147155. 3629.42   1
  -1   4  -1 139970. 3887.20   4
  -1  -4  -2 2779.88 503.665   1
  -1   4  -2 3234.64 706.829   4
   1  -4   2 3575.55 673.635   1
  -1   4  -3 2499.77 655.534   4
  -1  -4  -3 1972.79 460.841   1
  -1  -4  -4 38920.2 1850.61   1
  -1   4  -4 37584.3 2016.95   4
   1  -4   5 126582. 1468.75   3
  -1  -4  -5 132682. 3511.46   1
   1  -4   6 8005.72 421.475   3
  -1  -4  -6 7748.71 912.168   1
  -1   4  -6 8984.93 1083.63   4
   1  -4   7 54753.9 1240.97   3
  -1  -4  -7 57091.0 2441.37   1
  -1   4  -7 57765.0 2759.57   4
  -1   4  -8 4297.18 815.994   4
  -1  -4  -8 4700.16 749.587   1
   1  -4   8 3021.59 326.537   3
  -1  -4  -9 17234.6 1458.27   1
  -1   4  -9 17682.2 1619.56   4
   1  -4   9 16302.4 829.693   3
   1  -4  10 491.171 236.348   3
   1  -4  10 591.998 200.714   2
  -1  -4 -10 670.061 511.402   1
  -1   4 -10 1400.07 568.097   4
  -1  -4 -11 66524.8 3028.92   1
  -1   4 -11 70863.3 3460.09   4
  -1  -4 -12 15674.5 1583.06   1
   1  -4  12 15396.7 1000.39   3
  -1   4 -12 17326.8 1816.31   4
  -1  -4 -13 5093.44 936.710   1
  -1   4 -13 5795.78 1214.52   4
  -1  -4 -14 65167.7 3269.51   1
  -1   4 -14 71020.9 3875.46   4
  -1   4 -15 21589.3 2363.18   4
  -1  -4 -15 20311.5 1921.98   1
  -1   4 -16 1652.37 1176.99   4
  -1  -4 -16 877.615 611.245   1
  -1  -4 -17 17231.3 2060.95   1
  -1  -4 -17 18244.4 1745.17   2
  -1   4 -17 17419.4 2262.44   4
  -1  -4 -18 2835.83 802.226   2
  -1  -4 -18 2245.87 1169.89   1
  -1   4 -18 3835.53 1318.01   4
  -1  -4 -19 597.420 524.815   2
  -1   4 -19 1534.86 1169.57   4
  -1   4 -20 27.9363 935.944   4
  -1  -4 -20 2090.72 1643.85   4
  -1   4 -21 7558.77 1897.83   4
  -1  -4 -21 6426.84 2181.59   4
  -1   4 -22 641.022 1029.91   4
  -1  -4 -22 716.053 1504.99   4
   1   5 -23 732.679 781.924   4
   1   5 -22 356.455 830.765   4
   1  -5 -21 1480.16 1064.62   1
   1   5 -21 1742.90 986.011   4
   1   5 -20 4025.09 1146.13   4
   1  -5 -20 4900.43 1289.35   1
   1  -5 -19-1039.30 773.566   1
   1   5 -19 1565.40 787.970   4
   1  -5 -18 5574.70 1217.15   1
   1   5 -18 7408.19 1340.81   4
   1   5 -17-99.8669 769.654   4
   1  -5 -17 823.266 631.213   1
   1   5 -16 94.1490 506.682   4
   1  -5 -16-644.661 770.051   1
   1   5 -15 3931.91 1053.54   4
   1  -5 -15 3605.44 1077.06   1
  -1  -5  15 2819.09 559.710   3
  -1  -5  14 38818.6 1849.07   3
   1  -5 -14 42300.6 2719.25   1
   1   5 -14 43345.0 2757.78   4
   1   5 -13 4136.24 996.466   4
   1  -5 -13 3591.10 1013.03   1
  -1  -5  13 3749.59 598.564   3
   1   5 -12 17181.4 1651.08   4
  -1  -5  12 15700.3 1085.10   3
   1  -5 -12 17190.8 1775.39   1
   1  -5 -11 4721.88 950.241   1
  -1  -5  11 2585.80 457.203   3
   1   5 -11 3231.11 783.783   4
  -1  -5  10 3373.56 523.730   3
   1   5 -10 3806.77 874.635   4
   1  -5 -10 4325.75 861.899   1
  -1  -5   9 1568.06 352.970   3
   1  -5  -9 649.532 489.856   1
   1   5  -8 28338.9 1897.15   4
  -1  -5   8 25883.4 1196.82   3
   1  -5  -8 24156.6 1785.31   1
   1  -5  -7 1006.17 390.492   1
   1   5  -7 1910.62 510.842   4
  -1  -5   7 1786.69 330.112   3
   1  -5  -6 31372.4 1999.54   1
   1   5  -6 34672.3 2052.69   4
  -1  -5   6 30367.7 1177.80   3
  -1  -5   5 4892.19 735.650   1
   1   5  -5 4314.85 831.180   4
   1  -5  -5 4676.41 802.409   1
  -1  -5   4 119018. 3471.23   1
   1   5  -4 126352. 3874.77   4
   1  -5  -4 116447. 3725.60   1
  -1  -5   3 16117.2 1288.27   1
   1  -5  -3 14517.9 1288.75   1
  -1  -5   2 169232. 4117.40   1
   1  -5  -2 169730. 3061.18   3
   1  -5  -2 176843. 4393.83   1
  -1  -5   1 3617.50 640.121   1
   1  -5  -1 3081.16 430.961   3
   1  -5  -1 3880.16 763.757   1
   1  -5   0 1918.12 604.744   1
  -1  -5   0 1803.31 465.819   1
   1  -5   0 1322.46 247.860   3
   1  -5   1 6184.57 881.043   1
   1  -5   1 6360.78 466.940   3
  -1  -5  -1 6032.91 788.361   1
  -1  -5  -2 51692.3 2322.17   1
   1  -5   2 54859.8 2499.22   1
  -1   5  -2 56896.7 2647.18   4
  -1  -5  -3 4.03295 467.261   1
  -1   5  -3-758.965 554.044   4
   1  -5   3-367.886 158.170   3
   1  -5   3 596.824 382.968   1
  -1   5  -4 48759.4 2600.56   4
   1  -5   4 49831.8 2508.95   1
  -1  -5  -4 46657.4 2253.97   1
  -1   5  -5 204.200 433.069   4
  -1  -5  -5-346.495 532.915   1
  -1  -5  -6 23142.9 1668.22   1
  -1   5  -6 21642.2 1824.89   4
  -1   5  -7 8522.72 1186.06   4
   1  -5   7 5676.33 313.409   3
  -1  -5  -7 8327.08 1064.91   1
  -1   5  -8 46904.9 2799.64   4
  -1  -5  -8 44937.4 2421.72   1
  -1  -5  -9 2859.71 740.498   1
   1  -5   9 2430.80 272.734   3
  -1   5  -9 3776.29 763.203   4
  -1   5 -10 15213.8 1684.18   4
   1  -5  10 10974.5 607.449   3
  -1  -5 -10 15738.0 1561.32   1
  -1   5 -11 11540.4 1611.69   4
  -1  -5 -11 10223.5 1286.41   1
  -1  -5 -12 16749.8 1663.22   1
  -1   5 -12 19808.4 1997.33   4
  -1  -5 -13 860.263 677.870   1
  -1   5 -13-558.124 676.151   4
  -1   5 -14 1206.09 746.713   4
  -1  -5 -14 1672.81 843.944   1
  -1  -5 -15 7824.02 1265.29   1
  -1   5 -15 6804.46 1301.22   4
  -1   5 -16 745.262 696.690   4
  -1  -5 -16-144.308 804.960   1
  -1   5 -17 2612.12 1200.07   4
  -1  -5 -17 613.851 643.681   1
  -1  -5 -18 2415.19 880.672   2
  -1   5 -18 1834.74 1125.06   4
  -1   5 -19 2918.32 1101.33   4
  -1  -5 -19 1857.65 801.696   2
  -1  -5 -19 717.843 820.019   1
  -1  -5 -20 3523.52 1262.09   1
  -1  -5 -20 1223.18 680.674   2
  -1   5 -20 982.334 958.458   4
  -1   5 -21 2481.86 1256.89   4
   1   6 -21 1299.49 727.128   4
   1   6 -20 524.661 667.107   4
   1  -6 -19 531.599 944.380   1
   1   6 -19 3180.37 1133.00   4
   1  -6 -18 641.496 709.301   1
   1   6 -18 775.399 848.968   4
   1   6 -17 65.6249 682.190   4
   1  -6 -17 1410.64 943.656   1
   1   6 -16 10607.8 1689.94   4
   1  -6 -16 12023.0 1899.39   1
   1   6 -15 27241.6 2440.55   4
   1  -6 -15 26489.3 2510.35   1
   1  -6 -14 3094.54 927.762   1
   1   6 -14 1309.02 817.611   4
   1  -6 -13 1588.26 803.164   1
   1   6 -13 2827.23 939.976   4
   1   6 -12 9537.92 1484.98   4
   1  -6 -12 7547.03 1172.11   1
   1  -6 -11 28658.4 2196.28   1
   1   6 -11 30927.7 2364.60   4
   1  -6 -10 3635.36 762.344   1
   1   6 -10 4022.27 942.161   4
   1  -6  -9 7909.32 1237.75   1
   1   6  -9 9863.28 1433.73   4
   1   6  -8 2062.02 580.809   4
   1  -6  -8 2294.26 577.127   1
  -1  -6   8 1970.68 646.350   1
  -1  -6   8 2276.24 370.888   3
  -1  -6   7 4254.68 465.677   3
   1   6  -7 5420.67 1025.94   4
  -1  -6   7 4892.81 870.983   1
   1  -6  -7 5273.99 940.345   1
   1   6  -6 5261.91 946.688   4
  -1  -6   6 5648.34 533.121   3
   1  -6  -6 5633.32 990.360   1
  -1  -6   6 6316.06 941.191   1
  -1  -6   5 23179.6 1701.52   1
  -1  -6   5 20758.5 997.754   3
   1  -6  -5 23261.6 1891.99   1
   1   6  -5 22260.8 1890.79   4
   1  -6  -4 1599.96 569.438   1
  -1  -6   4 1305.11 525.405   1
  -1  -6   3 2862.60 620.184   1
   1  -6  -3 1849.51 640.774   1
   1  -6  -2 809.877 492.323   1
  -1  -6   2 469.889 429.991   1
  -1  -6   1 22905.1 1671.33   1
   1  -6  -1 19921.8 1718.08   1
   1  -6   0-492.896 582.348   1
  -1  -6   0-737.882 576.947   1
   1  -6   0 610.467 197.770   3
  -1  -6  -1 24331.6 1759.64   1
   1  -6   1 26626.8 1899.41   1
  -1  -6  -2 362.125 429.641   1
   1  -6   2 1007.92 530.229   1
  -1   6  -3 10151.0 1319.97   4
   1  -6   3 7363.37 363.203   3
   1  -6   3 10220.4 1262.46   1
  -1  -6  -3 10612.6 1225.88   1
   1  -6   4 19094.1 1734.65   1
  -1  -6  -4 15879.3 1507.01   1
  -1   6  -4 16836.6 1753.76   4
  -1  -6  -5 62882.7 2876.61   1
   1  -6   5 61932.6 3103.40   1
  -1   6  -5 62317.8 3317.52   4
   1  -6   6 2000.64 537.388   1
  -1  -6  -6 3801.51 917.299   1
  -1   6  -6 3232.36 923.892   4
  -1   6  -7 52152.0 3177.32   4
  -1  -6  -7 50548.1 2763.90   1
  -1  -6  -8 3323.65 846.339   1
  -1   6  -8 2993.24 827.920   4
  -1   6  -9 2216.78 801.663   4
  -1  -6  -9 2916.65 893.949   1
  -1   6 -10-392.840 526.424   4
  -1  -6 -10 378.967 555.822   1
  -1  -6 -11 38128.4 2643.06   1
  -1   6 -11 38085.7 2825.51   4
  -1   6 -12 826.321 596.576   4
  -1  -6 -12-557.698 681.744   1
  -1   6 -13-83.5316 748.146   4
  -1  -6 -13 118.438 517.242   1
  -1  -6 -14 875.120 700.080   1
  -1   6 -14 1269.93 900.719   4
  -1   6 -15 8602.93 1757.29   4
  -1  -6 -15 10576.1 1607.43   1
  -1   6 -16 394.942 964.556   4
  -1  -6 -16-344.606 660.118   1
  -1   6 -17 6969.86 1580.77   4
  -1  -6 -17 6248.41 1368.13   1
  -1  -6 -18-447.591 787.889   2
  -1  -6 -18 102.755 733.481   1
  -1   6 -19-521.514 909.410   4
  -1  -6 -19 945.674 801.080   2
  -1  -6 -20 2393.39 980.523   2
   1   7 -18 8041.71 1615.64   4
   1   7 -17 2141.19 1016.22   4
   1  -7 -17 448.219 664.431   1
   1   7 -16 2363.17 1102.35   4
   1  -7 -16-3015.87 1259.98   1
   1   7 -15-521.567 736.023   4
   1  -7 -15-868.456 1087.03   1
   1   7 -14 5462.24 1136.67   4
   1  -7 -14 4872.25 1231.96   1
   1  -7 -13 653.659 575.598   1
   1   7 -13-192.252 664.495   4
   1   7 -12-128.461 671.354   4
   1  -7 -12-850.393 655.138   1
   1  -7 -11 1191.23 637.559   1
   1   7 -11 264.183 607.984   4
   1  -7 -10 59.9519 591.761   1
  -1  -7  10-495.363 530.210   1
   1   7 -10-561.493 614.039   4
   1  -7  -9 1117.47 824.007   1
   1   7  -9-78.3223 672.343   4
  -1  -7   9-331.692 465.273   1
   1   7  -8 1608.44 674.568   4
   1  -7  -8 1057.98 593.948   1
  -1  -7   8 658.381 601.177   1
   1   7  -7 2551.85 937.616   4
   1  -7  -7 3042.44 840.585   1
  -1  -7   7 3576.10 864.848   1
   1  -7  -6 4712.92 1042.76   1
  -1  -7   6 4680.03 988.848   1
   1  -7  -5 3083.52 891.345   1
  -1  -7   5 2933.20 687.393   1
  -1  -7   4 5176.96 814.863   1
   1  -7  -4 4578.15 1032.19   1
   1  -7  -3 4017.71 933.161   1
  -1  -7   3 3537.11 847.280   1
  -1  -7   2 28077.6 2016.02   1
   1  -7  -2 25593.0 2072.40   1
   1  -7  -1 1529.79 690.703   1
  -1  -7   1 1726.93 698.451   1
   1  -7   0 12352.9 1454.64   1
  -1  -7   0 11847.4 1299.96   1
   1  -7   1 9829.20 1308.44   1
  -1  -7  -1 7737.70 1197.48   1
  -1  -7  -2 88280.1 3708.73   1
   1  -7   2 93744.0 3873.45   1
   1  -7   3 19565.1 1842.00   1
  -1  -7  -3 20336.9 1763.29   1
  -1  -7  -4 9170.45 1302.92   1
   1  -7   4 8962.35 1389.12   1
  -1  -7  -5 2466.24 812.923   1
  -1   7  -5 2134.30 866.213   4
   1  -7   5 1977.30 675.047   1
   1  -7   6 154.386 546.169   1
  -1  -7  -6-272.999 609.411   1
  -1   7  -6 933.811 614.170   4
  -1  -7  -7 3946.37 983.099   1
  -1   7  -7 5088.34 1292.25   4
   1  -7   7 4257.79 961.528   1
  -1  -7  -8 10663.1 1409.72   1
  -1   7  -8 9958.10 1628.41   4
   1  -7   8 11462.2 1629.01   1
  -1   7  -9 8363.52 1457.17   4
  -1  -7  -9 7899.43 1363.68   1
  -1  -7 -10 1152.95 639.418   1
  -1   7 -10-22.5230 678.975   4
  -1  -7 -11 2537.69 882.588   1
  -1   7 -11 2739.85 1061.43   4
  -1   7 -12 2508.11 1094.91   4
  -1  -7 -12 541.639 612.296   1
  -1   7 -13 728.902 856.485   4
  -1  -7 -13 297.075 682.826   1
  -1   7 -14 4049.42 1231.98   4
  -1  -7 -14 4133.28 1124.92   1
  -1  -7 -15 981.850 927.545   1
  -1   7 -15 808.690 985.809   4
  -1   7 -16 375.323 914.134   4
  -1  -7 -16 1729.23 965.854   1
  -1   7 -17 4330.45 1279.48   4
  -1  -7 -18 3130.16 1229.51   2
   1   8 -15-185.839 1001.25   4
  -1  -8  14 2273.64 852.816   1
   1   8 -14 2271.96 1181.81   4
   1  -8 -13 272.699 874.420   1
   1   8 -13-1028.73 921.716   4
  -1  -8  13 525.421 576.632   1
   1   8 -12 3209.64 1255.44   4
  -1  -8  12 1857.18 798.017   1
   1  -8 -12 1489.93 824.787   1
   1  -8 -11 2628.32 879.790   1
  -1  -8  11 2170.29 765.101   1
   1   8 -11 4588.62 1218.84   4
  -1  -8  10 3915.93 984.314   1
   1  -8 -10 3016.47 826.196   1
   1   8 -10 5353.69 1271.50   4
  -1  -8   9 5310.32 1068.91   1
   1   8  -9 3994.65 1109.89   4
   1  -8  -9 4287.59 1144.33   1
   1  -8  -8 3589.99 1051.07   1
  -1  -8   8 3773.29 913.452   1
  -1  -8   7 5617.00 1219.06   1
   1  -8  -7 6996.77 1299.57   1
   1  -8  -6 1217.43 629.806   1
  -1  -8   6 1938.16 786.575   1
   1  -8  -5 3270.00 956.208   1
  -1  -8   5 3927.05 1008.41   1
   1  -8  -4 2701.79 939.484   1
  -1  -8   4 3567.29 897.495   1
   1  -8  -3 3523.01 983.988   1
  -1  -8   3 3305.42 819.751   1
  -1  -8   2 4106.61 896.266   1
   1  -8  -2 4247.70 961.313   1
  -1  -8   1 8676.13 1226.11   1
   1  -8  -1 9245.48 1481.46   1
  -1  -8   0-1183.82 761.025   1
   1  -8   0-276.702 561.978   1
  -1  -8  -1 373.220 616.404   1
   1  -8   1-294.002 718.930   1
  -1  -8  -2 1748.46 651.272   1
   1  -8   2 2562.14 833.597   1
  -1  -8  -3 7028.04 1249.85   1
   1  -8   3 10033.6 1461.71   1
  -1  -8  -4 9983.97 1426.50   1
   1  -8   4 11271.6 1616.31   1
  -1  -8  -5 6376.65 1355.04   1
   1  -8   5 5122.97 1220.34   1
  -1  -8  -6 5468.61 1216.14   1
   1  -8   6 5523.16 1148.23   1
   1  -8   7 9120.99 1365.16   1
  -1  -8  -7 11057.0 1620.29   1
  -1   8  -7 13494.6 1897.00   4
  -1   8  -8 4492.83 1170.21   4
   1  -8   8 6120.60 1189.48   1
  -1  -8  -8 6055.49 1334.14   1
   1  -8   9 524.657 584.767   1
  -1   8  -9 841.215 1003.30   4
  -1  -8  -9 1471.05 719.638   1
   1  -8  10 11548.5 1793.61   1
  -1   8 -10 11544.3 2123.00   4
  -1  -8 -10 11647.8 1652.14   1
  -1   8 -11 4485.72 1333.12   4
   1  -8  11 4038.50 1237.55   1
  -1  -8 -11 5922.61 1362.93   1
   1  -8  12 280.739 769.834   1
  -1  -8 -12-1613.28 930.630   1
  -1  -8 -13 1849.93 987.006   1
  -1   8 -13 4731.62 1471.37   4
  -1  -9  13 1660.73 804.197   1
  -1  -9  12-190.654 555.491   1
  -1  -9  11 1259.77 890.183   1
  -1  -9  10-115.452 613.128   1
  -1  -9   9 5961.94 1218.25   1
   1  -9  -9 4942.56 1130.71   1
  -1  -9   8 3890.83 1013.17   1
   1  -9  -8 4817.51 1244.60   1
   1  -9  -7 2205.42 1114.90   1
  -1  -9   7 862.958 746.667   1
  -1  -9   6 1274.94 821.796   1
   1  -9  -6-106.882 654.761   1
   1  -9  -5 401.022 686.074   1
  -1  -9   5-84.8759 604.007   1
  -1  -9   4 882.317 727.871   1
   1  -9  -4 1230.28 606.218   1
  -1  -9   3 6560.04 1248.63   1
   1  -9  -3 7599.06 1458.87   1
   1  -9  -2 5408.83 1266.29   1
  -1  -9   2 6959.93 1367.29   1
  -1  -9   1 1780.52 726.457   1
   1  -9  -1 3939.29 1153.47   1
   1  -9   0 16198.9 1975.64   1
  -1  -9   0 14680.0 1746.10   1
  -1  -9  -1-677.726 727.168   1
   1  -9   1-109.148 756.447   1
   1  -9   2 1817.10 861.378   1
  -1  -9  -2 2221.80 935.246   1
  -1  -9  -3 1737.90 830.445   1
   1  -9   3-398.058 822.578   1
   1  -9   4 17.6282 688.733   1
  -1  -9  -4 732.408 772.636   1
  -1  -9  -5 522.933 800.830   1
   1  -9   5 388.458 684.081   1
   1  -9   6 1450.29 687.734   1
  -1  -9  -6 1082.81 773.625   1
  -1  -9  -7 838.508 726.533   1
   1  -9   7-120.739 663.615   1
   1  -9   8-768.296 788.129   1
  -1  -9  -8 1381.33 731.543   1
   1  -9   9-245.826 748.124   1
  -1  -9  -9-81.2966 804.057   1
   1  -9  10 676.718 830.710   1
   1  -9  11 407.230 811.023   1
  -1 -10   6-1110.54 732.224   1
  -1 -10   5-9.28573 638.286   1
  -1 -10   4 1282.47 596.281   1
  -1 -10   3-118.728 667.643   1
  -1 -10   2 571.694 654.545   1
  -1 -10   1 1391.38 802.260   1
  -1 -10   0 1881.11 713.962   1
  -1 -10  -1 4810.08 1277.61   1
   2   0 -27 520.280 894.890   4
   2   0 -26 4033.97 1246.83   4
   2   0 -25 566.631 771.601   4
   2   0 -24-564.660 851.497   4
   2   0 -23-313.485 815.228   4
  -2   0  23 263.824 763.959   3
   2   0 -22 1972.66 1093.69   4
  -2   0  22 2119.43 846.516   3
  -2   0  21 18.4978 629.945   3
   2   0 -21-437.058 844.357   4
  -2   0  20 4204.35 1019.60   3
   2   0 -20 3463.57 1030.15   4
  -2   0  19 1316.68 792.552   3
   2   0 -19 1543.65 1214.95   4
   2   0 -18 109784. 5363.26   4
  -2   0  18 105501. 4226.13   3
   2   0 -17 866.179 1324.26   4
  -2   0  17-518.174 597.742   3
   2   0 -16 121072. 1906.67   2
  -2   0  16 122834. 4219.15   3
   2   0 -15-223.877 179.800   2
   2   0 -15 739.535 331.779   2
   2   0 -15 995.254 1310.96   4
  -2   0  15-457.933 456.068   3
   2   0 -14 94942.5 4894.12   4
  -2   0  14 96574.7 3421.16   3
   2   0 -13 975.299 994.653   4
  -2   0  13-565.614 553.319   3
  -2   0  12 37607.3 2002.48   3
   2   0 -12 41911.9 2996.80   4
   2   0 -11 426.225 1259.18   4
  -2   0  11-927.044 461.599   3
   2   0 -10 478282. 9834.70   4
  -2   0  10 484637. 6264.14   3
   2   0  -9 532.117 1405.97   4
  -2   0   9-246.794 342.110   3
   2   0  -8 263684. 6790.26   4
  -2   0   8 265200. 4194.65   3
   2   0  -8 281321. 2490.09   2
  -2   0   8 268568. 3739.53   1
   2   0  -7 207.657 84.4081   2
  -2   0   7 305.063 124.297   1
   2   0  -7-20.4938 242.540   1
   2   0  -6 94995.3 1378.59   2
  -2   0   6 93826.7 1826.76   1
   2   0  -6 93688.8 1933.27   1
  -2   0   6 90836.2 2156.71   3
   2   0  -5 449.565 111.470   2
  -2   0   5 253.772 106.621   1
   2   0  -5 133.411 112.812   1
  -2   0   5 565.123 244.531   3
  -2   0   3 184.038 117.958   2
  -2   0  -1 1242.67 321.658   4
  -2   0  -2 14004.1 921.571   2
  -2   0  -2 16244.0 1351.09   4
  -2   0  -3 586.287 536.617   4
  -2   0  -3 177.382 198.434   2
  -2   0  -4 110045. 2304.81   2
  -2   0  -4 116024. 4256.55   4
   2   0   5 411.030 201.775   2
  -2   0  -5 686.170 506.261   2
  -2   0  -6 100404. 2282.72   2
  -2   0  -6 107018. 4654.74   4
   2   0   7 1229.95 275.844   2
  -2   0  -7 59.9756 1032.11   4
  -2   0  -7 1037.81 551.700   2
  -2   0  -8 3316.01 1007.78   4
  -2   0  -8 4285.98 546.173   2
  -2   0  -9 251.398 732.176   4
  -2   0  -9 392.912 400.408   2
  -2   0 -10 42938.4 1707.07   2
  -2   0 -10 47402.6 3380.19   4
  -2   0 -11 703.819 1045.34   4
  -2   0 -11 1206.59 522.946   2
  -2   0 -12 101401. 5202.09   4
  -2   0 -12 86319.1 2721.84   2
  -2   0 -13 454.554 411.064   2
  -2   0 -13 3514.37 1591.85   4
  -2   0 -14 408.459 368.620   2
  -2   0 -14 1899.91 1129.46   4
  -2   0 -15 2220.20 1463.86   4
  -2   0 -15 244.411 366.349   2
  -2   0 -16 18722.5 1669.70   2
  -2   0 -16 24771.2 2914.67   4
  -2   0 -17-1898.59 1265.37   4
  -2   0 -18 1154.10 1206.94   4
  -2   0 -19 443.540 1214.59   4
  -2   0 -20 1889.50 1285.36   4
  -2   0 -21 1491.13 1581.59   4
  -2   0 -22 11231.0 2360.19   4
  -2   0 -23 1290.84 1117.03   4
   2   1 -27-382.682 979.378   4
   2  -1 -27-961.683 1193.66   4
   2  -1 -26-1404.48 1183.21   4
   2   1 -26-425.813 840.577   4
   2   1 -25 2045.06 730.966   4
   2  -1 -25 3018.04 1247.49   4
  -2  -1  24-284.435 824.096   3
   2  -1 -24-626.210 1194.06   4
   2   1 -24-394.328 870.266   4
   2   1 -23 12143.7 1959.76   4
   2  -1 -23 9958.54 1745.02   4
  -2  -1  23 10623.3 1700.81   3
   2   1 -22 1945.93 974.994   4
   2  -1 -22 498.444 864.414   4
  -2  -1  22 518.585 659.275   3
  -2   1  21 2665.83 959.798   3
   2  -1 -21 1125.51 772.454   4
   2   1 -21 1980.31 967.001   4
  -2  -1  21 1574.64 861.076   3
  -2  -1  20-79.5077 573.911   3
  -2   1  20 506.646 552.697   3
   2  -1 -20-789.612 1131.07   4
   2   1 -20 1015.52 747.425   4
  -2   1  19 27370.9 2226.00   3
   2  -1 -19 22758.4 2742.22   4
   2   1 -19 29122.6 2655.71   4
  -2  -1  19 27647.5 2224.62   3
   2  -1 -18 6451.03 1771.67   4
  -2  -1  18 8662.33 1340.48   3
  -2   1  18 8670.60 1318.64   3
  -2   1  17 134736. 4646.52   3
  -2  -1  17 131500. 4435.53   3
   2   1 -16 31944.6 2673.41   4
  -2  -1  16 27328.8 2057.58   3
   2  -1 -16 23505.7 3177.28   4
  -2   1  16 24638.6 1984.86   3
  -2   1  15 23137.7 1772.17   3
  -2  -1  15 28499.9 1955.22   3
   2  -1 -15 25034.5 3419.11   4
   2  -1 -14-207.324 905.386   4
   2   1 -14 1058.35 942.508   4
  -2  -1  14-432.431 543.446   3
  -2   1  14-450.173 559.589   3
   2  -1 -13 125194. 6968.50   4
   2  -1 -13 115365. 3793.26   1
  -2  -1  13 110306. 3453.02   3
  -2   1  13 111955. 3497.44   3
   2   1 -13 126746. 4183.97   4
  -2  -1  12 18799.2 1359.00   3
   2  -1 -12 19313.0 1437.63   1
   2   1 -12 24059.7 1814.75   4
  -2   1  12 20099.1 1482.17   3
   2  -1 -11 100694. 3085.89   1
  -2  -1  11 102087. 3012.22   3
  -2   1  11 103243. 3197.62   3
  -2  -1  10 5991.94 697.763   3
   2  -1 -10 4833.40 590.930   1
  -2   1  10 4928.72 654.569   3
   2   1 -10 6933.90 825.270   4
  -2  -1   9 657257. 6895.23   3
  -2  -1   9 657098. 6488.36   1
  -2  -1   9 641707. 13366.9   4
   2  -1  -9 669162. 6978.49   1
  -2   1   9 656364. 7161.16   3
   2   1  -9 664749. 7001.89   4
   2   1  -8 68186.8 1990.10   4
  -2   1   8 64052.6 2073.71   3
  -2  -1   8 66754.3 2042.64   3
   2  -1  -8 66295.3 2076.26   1
  -2  -1   7 390832. 6931.51   4
   2   1  -7 393010. 4263.91   4
  -2  -1   7 390879. 4661.05   3
  -2   1   7 397667. 4615.69   1
  -2   1   7 384552. 4725.72   3
   2   1  -7 392891. 2258.10   2
   2  -1  -7 396296. 4693.19   1
  -2  -1   6 616125. 7049.39   4
  -2   1   6 615589. 5658.59   3
   2   1  -6 611746. 4726.39   4
   2  -1  -6 619206. 5323.51   1
  -2  -1   6 619770. 5546.81   3
  -2  -1   6 605919. 4694.45   2
   2  -1  -5 95646.4 1956.35   1
  -2  -1   5 96183.6 2039.49   2
   2   1  -5 103186. 1428.23   2
   2   1  -5 94192.6 1642.83   4
  -2  -1   5 100019. 2008.26   3
  -2  -1   5 101742. 2276.46   4
  -2   1   5 97823.8 2127.04   3
  -2   1   4 11714.0 671.626   3
   2   1  -4 12670.0 597.996   2
   2   1  -4 11207.2 509.024   4
  -2  -1   4 10956.8 597.641   4
   2  -1  -4 11456.0 651.528   1
  -2  -1   4 11474.6 551.139   2
  -2  -1   4 11986.5 622.284   3
   2  -1  -3 781179. 5003.28   1
  -2  -1   2 16782.7 611.090   4
  -2  -1   2 16782.5 674.905   2
   2  -1  -2 17637.9 729.768   1
  -2   1   2 17568.9 661.436   3
  -2  -1   1 2880.30 181.777   1
  -2  -1   1 2135.42 269.231   2
  -2   1  -2 72080.1 1994.95   4
  -2  -1  -2 70290.9 1717.98   2
  -2   1  -2 68575.0 1444.95   2
  -2  -1  -2 67253.3 1479.34   1
  -2   1  -3 853960. 8067.47   4
   2  -1   3 840491. 6168.33   2
  -2  -1  -3 849340. 5691.67   2
  -2  -1  -4 203525. 3212.16   1
   2  -1   4 207949. 3914.84   2
  -2   1  -4 211057. 2774.04   2
  -2   1  -4 204876. 2617.00   3
  -2   1  -4 206167. 4421.53   4
  -2  -1  -5 327354. 3770.32   2
  -2   1  -5 335761. 3774.32   2
  -2  -1  -5 324786. 4448.22   1
  -2   1  -5 334699. 3730.33   3
  -2   1  -5 323786. 6194.64   4
   2  -1   6 183.769 232.438   2
  -2   1  -6 183.412 146.649   3
  -2   1  -6 174.473 325.392   4
  -2   1  -6 153.347 264.559   2
  -2   1  -7 271709. 4037.86   2
   2  -1   7 263802. 4072.48   2
  -2  -1  -7 269788. 3722.50   2
  -2   1  -7 268139. 4019.70   3
  -2   1  -8 32465.2 1596.10   2
   2  -1   8 32581.5 1271.22   2
  -2   1  -8 29988.3 2524.67   4
  -2  -1  -8 37326.3 1589.74   2
   2  -1   9 214438. 3208.68   2
  -2   1  -9 217094. 3832.00   2
  -2  -1  -9 212269. 3579.35   2
  -2  -1 -10 52872.1 3647.73   4
   2  -1  10 50737.7 1556.45   2
  -2   1 -10 53220.3 2031.40   2
  -2   1 -10 46244.7 3322.16   4
  -2  -1 -10 52842.9 1856.47   2
   2  -1  11 13126.5 796.770   2
  -2  -1 -11 13685.9 2106.63   4
  -2  -1 -11 13481.2 1031.44   2
  -2   1 -11 13392.6 1093.96   2
  -2   1 -11 12485.5 1703.06   4
  -2  -1 -12 11629.7 956.283   2
  -2  -1 -12 12909.0 2150.35   4
  -2   1 -12 10557.1 1779.39   4
  -2   1 -12 13684.8 1093.27   2
  -2  -1 -13 73012.0 5066.70   4
  -2  -1 -13 69695.6 2301.00   2
  -2   1 -13 66756.3 4409.29   4
  -2   1 -13 69145.6 2239.48   2
  -2  -1 -14 1896.51 529.470   2
  -2   1 -14 2701.07 528.000   2
  -2  -1 -14 2377.89 1173.73   4
  -2   1 -14 3982.12 1421.56   4
  -2  -1 -15 17556.8 2584.79   4
  -2  -1 -15 16743.9 1233.26   2
  -2   1 -15 17634.9 2598.63   4
  -2   1 -16 47.5810 964.233   4
  -2  -1 -16 98.8709 375.747   2
  -2  -1 -16 1090.31 995.699   4
  -2  -1 -17 724.229 1040.12   4
  -2   1 -17 60.1414 1138.89   4
  -2  -1 -17 986.739 397.549   2
  -2   1 -18 19222.7 3007.09   4
  -2  -1 -18 16839.0 2571.47   4
  -2   1 -19 27847.5 3370.60   4
  -2  -1 -19 21793.9 2920.24   4
  -2   1 -20 17242.4 2897.37   4
  -2  -1 -20 22925.6 3280.57   4
  -2   1 -21 6925.20 1899.65   4
  -2  -1 -21 7356.39 2097.66   4
  -2  -1 -22 5343.10 2262.41   4
  -2   1 -22 1752.31 1613.79   4
  -2   1 -23 1421.94 1442.25   4
  -2  -1 -23-287.907 1280.50   4
   2  -2 -26 166.323 1272.57   4
   2   2 -26 967.987 764.435   4
   2  -2 -25 1375.50 1162.37   4
   2   2 -25 1421.23 936.301   4
   2   2 -24-1046.84 895.384   4
   2  -2 -24 20.2991 857.508   4
  -2  -2  24-671.534 734.319   3
   2  -2 -23 857.031 860.608   4
   2   2 -23 462.486 699.523   4
  -2  -2  23 1571.22 886.645   3
   2   2 -22 3544.63 1133.85   4
  -2  -2  22 5320.76 1140.42   3
   2  -2 -22 6780.75 2067.65   4
  -2  -2  21 6203.63 1221.45   3
   2   2 -21 6755.93 1400.88   4
   2  -2 -21 4453.61 1328.28   4
   2  -2 -20 1725.78 1076.19   4
  -2  -2  20 1042.27 641.233   3
   2   2 -20 2598.78 889.486   4
   2   2 -19 420.030 547.727   4
   2  -2 -19 1624.68 907.461   4
  -2  -2  19 2127.17 836.301   3
  -2   2  19 2161.39 873.836   3
   2   2 -18 3628.67 954.052   4
  -2  -2  18 3516.55 813.113   3
  -2   2  18 5268.45 1243.06   3
   2  -2 -18 5449.85 1839.52   4
  -2   2  17 12710.5 1627.18   3
   2  -2 -17 12045.7 2514.37   4
   2   2 -17 13183.9 1535.60   4
  -2  -2  17 11784.5 1416.37   3
   2  -2 -17 12091.0 1467.33   1
   2  -2 -16 5569.45 987.063   1
  -2   2  16 6144.71 1025.48   3
  -2  -2  16 5787.15 964.296   3
   2  -2 -16 6640.93 1815.16   4
   2   2 -16 5093.87 825.542   4
  -2  -2  15 8935.11 1130.87   3
   2   2 -15 7914.16 1102.26   4
   2  -2 -15 7825.92 1139.37   1
  -2   2  15 8599.16 1200.21   3
  -2   2  14 968.478 525.047   3
  -2  -2  14 1648.47 560.317   3
   2  -2 -14 801.065 444.038   1
   2   2 -14 962.643 499.951   4
   2   2 -13 1214.27 479.849   4
  -2  -2  13 1840.85 482.286   3
   2  -2 -13 1798.41 633.723   1
  -2   2  13 2387.01 675.904   3
  -2   2  12 17812.5 1395.00   3
   2   2 -12 20699.8 1408.66   4
  -2  -2  12 17936.0 1338.95   3
   2  -2 -12 18348.8 1449.16   1
   2  -2 -11 2351.17 528.402   1
  -2  -2  11 3836.85 613.600   3
  -2   2  11 3461.48 740.462   3
   2   2 -11 3353.11 576.920   4
   2   2 -10 19423.4 1198.50   4
  -2  -2  10 18899.6 1202.96   3
  -2   2  10 19364.2 1315.94   3
   2  -2 -10 18600.2 1317.58   1
   2   2  -9 9348.83 822.297   4
  -2   2   9 9568.12 945.861   3
  -2  -2   9 9402.55 827.641   3
  -2  -2   9 6438.90 551.888   2
   2  -2  -9 9636.94 895.513   1
  -2   2   8 15595.2 1102.70   3
  -2  -2   8 14935.0 598.820   2
   2  -2  -8 14963.1 1068.36   1
  -2  -2   8 16084.0 992.612   3
   2   2  -8 15797.6 954.653   3
   2   2  -8 15297.3 985.551   4
  -2  -2   7 50305.5 1137.93   2
   2  -2  -7 50870.5 1830.30   1
  -2  -2   7 53141.1 1662.75   3
   2   2  -7 52203.5 1687.13   4
  -2   2   7 49453.5 1801.40   3
   2  -2  -6 61301.9 1928.75   1
   2   2  -6 61997.5 1746.67   4
  -2  -2   6 60902.1 1709.14   3
   2  -2  -6 59314.1 1862.78   3
  -2  -2   6 59296.0 1358.34   2
  -2   2   6 64082.8 1926.36   3
  -2  -2   6 65533.5 2029.53   4
  -2  -2   5 142162. 2729.42   4
   2  -2  -5 142000. 2851.83   1
   2   2  -5 139057. 2575.20   4
  -2  -2   5 143771. 2461.91   3
  -2   2   5 139712. 2686.21   3
   2  -2  -5 138096. 2646.44   3
   2   2  -4 204437. 2974.02   4
  -2  -2   4 199012. 3075.54   4
   2  -2  -4 206060. 3332.24   1
  -2   2   4 206998. 2965.42   3
   2  -2  -4 198173. 2911.38   3
  -2  -2   4 200509. 2729.34   2
   2   2  -3 74118.1 1777.87   4
   2  -2  -3 67775.2 1524.77   3
   2  -2  -3 72933.8 1967.58   1
  -2  -2   3 69670.3 1797.67   4
  -2   2   3 70713.0 1571.50   3
  -2   2   2 104900. 1685.55   3
  -2  -2   2 108363. 2215.95   4
   2  -2  -2 107822. 1662.59   3
  -2  -2   2 113563. 1841.15   1
   2  -2  -2 108293. 2381.49   1
  -2   2   1 18572.4 988.858   4
  -2   2   1 18609.6 585.809   3
  -2  -2   1 17884.7 733.270   1
   2  -2  -1 19992.4 995.976   1
   2  -2  -1 17733.7 560.940   3
   2   2  -1 17777.3 826.645   1
  -2   2   0 11147.8 838.973   4
  -2  -2   0 12126.4 629.692   1
  -2   2  -1 449726. 5094.19   4
  -2  -2  -1 452218. 4058.20   1
  -2   2  -3 96929.0 2669.23   4
  -2  -2  -3 100916. 2242.44   1
   2  -2   3 96882.5 1997.92   2
  -2   2  -3 98676.1 1240.03   3
  -2  -2  -4 3675.16 482.667   1
  -2   2  -4 3837.14 612.575   4
   2  -2   4 3220.09 375.026   2
  -2   2  -4 4417.09 328.199   3
   2  -2   5 68548.6 1681.13   2
  -2   2  -5 71255.3 1514.73   3
  -2  -2  -5 70493.7 2136.61   1
  -2   2  -6 211649. 2940.94   3
  -2  -2  -6 208440. 3870.99   1
   2  -2   6 202832. 3089.22   2
  -2   2  -7 97094.9 2263.61   3
   2  -2   7 95284.7 2468.13   2
  -2  -2  -7 95470.5 2786.33   1
  -2  -2  -8 4629.67 657.460   2
  -2  -2  -8 5260.86 741.197   1
  -2   2  -8 5835.31 1018.18   4
   2  -2   8 4832.98 795.325   2
  -2   2  -8 5169.01 616.696   3
  -2   2  -9 2621.54 462.693   3
  -2  -2  -9 2796.58 551.972   1
  -2  -2  -9 1984.67 476.080   2
  -2   2  -9 3124.12 887.055   4
   2  -2   9 4149.28 657.181   2
  -2  -2 -10 53041.8 2426.64   1
   2  -2  10 55446.3 2065.83   2
  -2  -2 -10 52743.8 2014.32   2
  -2   2 -10 52647.8 3107.86   4
   2  -2  11 77216.1 2153.14   2
  -2   2 -11 77751.3 3999.59   4
  -2  -2 -11 73539.8 2462.83   2
  -2  -2 -11 72331.2 3035.08   1
  -2  -2 -12 50072.6 2106.74   2
   2  -2  12 55457.0 1668.42   2
  -2   2 -12 50123.8 3319.74   4
  -2  -2 -13-54.3178 343.329   2
  -2   2 -13 270.445 932.748   4
   2  -2  13 83.6187 169.371   2
  -2  -2 -14 5995.42 897.507   2
  -2   2 -14 7923.18 1611.38   4
  -2  -2 -14 6175.83 1700.08   4
  -2  -2 -15 4146.55 735.908   2
  -2  -2 -15 5611.01 1623.47   4
  -2   2 -15 5978.02 1454.90   4
  -2  -2 -16 4315.47 1549.67   4
  -2   2 -16 3007.43 959.995   4
  -2  -2 -16 4532.76 779.370   2
  -2  -2 -17 3360.28 1724.60   4
  -2  -2 -17 2760.58 573.592   2
  -2   2 -17 4229.03 1709.58   4
  -2   2 -18 11733.8 2168.50   4
  -2  -2 -18 14800.7 2585.27   4
  -2  -2 -19 437.914 976.464   4
  -2   2 -19-1493.82 1495.42   4
  -2   2 -20 228.697 1341.33   4
  -2  -2 -20 3243.28 1709.76   4
  -2   2 -21 957.016 1088.98   4
  -2  -2 -21 567.427 1271.69   4
  -2  -2 -22 39476.4 4006.02   4
  -2   2 -22 32252.2 3842.45   4
  -2  -2 -23 1125.09 1203.55   4
  -2   2 -23 4.49846 1546.96   4
   2   3 -26 160.287 853.625   4
   2  -3 -25 3199.30 1565.89   4
   2   3 -25 4968.91 1352.31   4
   2   3 -24 1224.21 966.522   4
   2  -3 -24 731.360 1706.65   4
  -2  -3  24 813.323 872.686   3
   2  -3 -23 1050.59 1381.26   4
  -2  -3  23 2280.45 906.595   3
   2   3 -23 2380.61 1042.46   4
   2   3 -22 4810.40 1180.32   4
   2  -3 -22 3723.23 1662.80   4
  -2  -3  22 5057.36 1234.46   3
   2   3 -21 1031.49 874.325   4
   2  -3 -21 195.747 1616.16   4
  -2  -3  21 172.515 515.115   3
  -2  -3  20 36.6004 518.082   3
   2   3 -20 1388.06 844.043   4
   2  -3 -20-826.729 1360.86   4
  -2  -3  19 6466.43 1112.12   3
   2  -3 -19 6806.72 1358.11   1
   2  -3 -19 6003.65 1957.61   4
   2   3 -19 8560.31 1266.86   4
   2   3 -18 11177.5 1418.84   4
   2  -3 -18 11438.7 1538.19   1
  -2  -3  18 11064.4 1363.56   3
   2   3 -17 4039.28 896.601   4
   2  -3 -17 3775.79 882.684   1
  -2  -3  17 3851.05 833.700   3
   2   3 -16 446.769 529.129   4
   2  -3 -16 719.036 552.779   1
  -2  -3  16 133.790 393.686   3
  -2  -3  15 931.149 418.242   3
   2   3 -15 1506.12 575.615   4
   2  -3 -15 631.042 466.925   1
  -2   3  14 26678.1 2064.35   3
   2   3 -14 26008.1 1812.58   4
  -2  -3  14 25456.3 1683.18   3
   2  -3 -14 24925.6 1923.61   1
   2  -3 -13 12505.2 1385.90   1
  -2   3  13 13130.4 1451.62   3
  -2  -3  13 13654.2 1195.30   3
   2   3 -13 12631.8 1200.97   4
   2   3 -12 76673.6 2813.63   4
  -2  -3  12 79140.1 2681.55   3
   2  -3 -12 81006.8 3068.54   1
  -2   3  12 74648.0 3059.06   3
  -2  -3  11 11028.5 953.977   3
   2   3 -11 11018.8 1045.10   4
  -2   3  11 10998.3 1299.84   3
   2  -3 -11 11199.0 1153.99   1
  -2   3  10 683.673 367.741   3
  -2  -3  10 870.703 348.104   3
   2   3 -10 404.604 273.241   4
  -2  -3  10 534.703 183.456   2
   2  -3 -10 381.034 428.571   1
  -2  -3   9 21084.5 882.510   2
  -2  -3   9 19435.0 1173.15   3
   2   3  -9 19825.9 1313.84   4
  -2   3   9 19377.6 1388.32   3
   2  -3  -9 19309.7 1378.88   1
  -2  -3   8 47417.6 1709.14   3
   2   3  -8 46101.4 1915.22   4
   2  -3  -8 50346.9 2082.29   1
  -2  -3   8 48618.8 1441.82   2
  -2   3   8 49079.6 2048.08   3
  -2  -3   7 163696. 3014.67   3
   2  -3  -7 163160. 3757.87   1
  -2   3   7 170410. 3625.64   3
   2   3  -7 170634. 3536.02   4
  -2   3   6 232677. 4028.78   3
   2   3  -6 226206. 4054.98   4
  -2  -3   6 226671. 3393.71   3
   2  -3  -6 228026. 4342.66   1
   2  -3  -5 55.6716 192.015   3
  -2   3   5 189.276 387.047   3
   2   3  -5 24.3614 213.179   4
   2  -3  -5-156.322 262.010   1
  -2   3   4 10500.1 760.906   3
   2   3  -4 10870.8 876.982   4
   2  -3  -4 11084.7 747.159   3
   2  -3  -4 10811.2 932.259   1
   2   3  -3 1633.82 429.302   4
  -2  -3   3 863.820 247.866   1
   2  -3  -3 1079.27 343.328   1
   2  -3  -3 847.879 218.483   3
   2  -3  -2 469511. 3900.16   3
   2  -3  -2 463058. 5848.93   1
  -2  -3   2 465735. 4835.57   1
   2  -3  -1 32974.4 880.597   3
  -2   3   1 31487.3 1603.44   4
  -2  -3   1 34162.2 1285.22   1
   2   3  -1 33247.4 1438.06   1
   2  -3  -1 32819.4 1572.22   1
   2  -3   0 10427.2 952.415   1
  -2   3   0 8953.87 869.244   4
   2   3   0 9326.18 771.974   1
   2  -3   0 8329.42 341.621   3
  -2  -3   0 9962.68 705.253   1
   2   3   1 2811.57 466.356   1
  -2   3  -1 2192.05 481.838   4
  -2  -3  -1 2576.73 446.981   1
  -2  -3  -2 362514. 4584.31   1
  -2   3  -2 356963. 5505.38   4
  -2  -3  -3 61283.3 1927.34   1
  -2   3  -3 61791.9 2381.25   4
  -2   3  -4 49937.5 2247.46   4
  -2  -3  -4 50578.8 1825.46   1
  -2  -3  -5 16167.7 1112.32   1
   2  -3   5 16525.9 967.022   2
  -2   3  -5 15303.2 533.601   3
  -2   3  -5 16682.4 1407.75   4
  -2   3  -6 3005.73 745.045   4
   2  -3   6 3157.16 404.932   2
  -2   3  -6 3069.06 304.767   3
  -2  -3  -6 3255.98 574.341   1
  -2  -3  -7 2454.06 543.149   1
  -2   3  -7 2323.08 673.527   4
   2  -3   7 3408.47 434.821   2
  -2   3  -7 2412.63 302.573   3
   2  -3   8 84858.1 2167.54   2
  -2   3  -8 84232.4 2047.17   3
  -2  -3  -8 84425.8 2925.77   1
  -2   3  -8 90125.6 3641.59   4
  -2   3  -9 39730.7 2547.97   4
  -2   3  -9 39307.5 1504.26   3
  -2  -3  -9 40299.1 2073.87   1
   2  -3   9 39226.4 1574.55   2
  -2  -3 -10 3887.31 770.977   1
  -2   3 -10 3964.37 566.106   3
   2  -3  10 4478.58 685.148   2
  -2   3 -10 4478.56 998.267   4
  -2   3 -11 642.525 542.592   4
   2  -3  11 2203.79 621.089   2
  -2  -3 -11 1605.52 674.060   2
  -2  -3 -11 713.817 394.292   1
  -2  -3 -12 12745.8 1189.16   2
   2  -3  12 14305.4 1201.04   2
  -2  -3 -12 12214.8 1384.50   1
  -2   3 -12 12469.1 1720.31   4
  -2   3 -13 23506.6 2472.50   4
  -2  -3 -13 21879.5 1807.54   1
  -2  -3 -13 23829.4 1638.94   2
  -2  -3 -14 57544.2 3068.51   1
  -2   3 -14 59626.8 3905.19   4
  -2  -3 -14 57176.6 2585.20   2
  -2  -3 -15 16169.8 1421.49   2
  -2   3 -15 16091.3 2325.00   4
  -2  -3 -16 4912.98 854.294   2
  -2   3 -16 3790.21 1609.33   4
  -2  -3 -17 1331.38 564.453   2
  -2  -3 -17 1432.91 1042.23   4
  -2   3 -17 1766.14 1173.96   4
  -2  -3 -18 7862.59 1753.84   4
  -2  -3 -18 8292.11 1068.02   2
  -2   3 -18 8411.29 1876.76   4
  -2   3 -19 7527.27 2012.51   4
  -2  -3 -19 5875.46 1701.98   4
  -2   3 -20 878.269 1269.54   4
  -2  -3 -20 1669.76 1233.30   4
  -2   3 -21 5759.93 1960.53   4
  -2  -3 -21 2838.72 1370.79   4
  -2  -3 -22 2292.93 1698.33   4
  -2   3 -22 1862.43 1637.25   4
   2   4 -25 306.720 734.451   4
   2  -4 -24 4664.95 2625.37   4
   2   4 -24 3614.68 1127.07   4
   2  -4 -23 872.716 1530.02   4
   2   4 -23 710.750 728.437   4
   2  -4 -22 1425.51 1503.05   4
   2   4 -22 3445.33 1147.12   4
   2  -4 -21 11208.2 1847.34   1
   2   4 -21 12111.8 1657.14   4
  -2  -4  21 13753.6 1634.15   3
   2  -4 -20-348.900 904.177   1
  -2  -4  20 265.707 480.531   3
   2   4 -20 596.580 796.188   4
  -2  -4  19 6322.81 1101.55   3
   2  -4 -19 6203.85 1341.88   1
   2   4 -19 6182.01 1174.37   4
  -2  -4  18 1575.04 743.980   3
   2  -4 -18 1655.98 918.840   1
   2   4 -18 2006.78 806.315   4
   2   4 -17 5092.76 1046.27   4
   2  -4 -17 4231.46 1034.13   1
  -2  -4  17 5791.82 957.440   3
   2  -4 -16 6741.68 1218.71   1
  -2  -4  16 5509.65 834.175   3
   2   4 -16 7356.44 1143.25   4
   2   4 -15 37730.8 2309.33   4
  -2  -4  15 35364.7 2042.56   3
   2  -4 -15 34667.3 2498.39   1
  -2  -4  14 4270.32 696.606   3
   2   4 -14 5098.31 906.093   4
   2  -4 -14 4278.30 900.751   1
  -2  -4  13 622.199 423.631   3
   2   4 -13 146.902 470.072   4
   2  -4 -13 208.920 444.209   1
  -2  -4  13 257.436 149.906   2
  -2  -4  12 2894.88 382.585   2
   2   4 -12 2009.87 588.580   4
  -2  -4  12 2053.71 452.951   3
   2  -4 -12 3695.55 786.013   1
  -2  -4  11 39717.9 1396.46   2
   2   4 -11 40281.4 2152.05   4
   2  -4 -11 37036.5 2173.59   1
  -2  -4  11 38279.2 1780.98   3
   2   4 -10 2573.00 583.110   4
  -2  -4  10 2364.87 421.313   3
   2  -4 -10 3082.99 665.014   1
   2  -4  -9 63284.1 2709.56   1
   2   4  -9 62142.8 2609.39   4
  -2  -4   9 61996.6 2087.83   3
   2   4  -8 1806.65 481.189   4
  -2  -4   8 1591.73 354.807   3
   2  -4  -8 2349.78 693.104   1
  -2  -4   7 3308.52 466.670   3
   2   4  -7 2999.22 550.693   4
   2  -4  -7 2885.98 621.249   1
   2   4  -6 3101.13 620.379   4
  -2  -4   6 3156.32 427.646   3
   2  -4  -6 2957.26 662.573   1
   2  -4  -5 90723.4 3049.56   1
  -2  -4   5 89570.8 2554.37   1
   2   4  -5 93532.2 3027.99   4
  -2  -4   4 493190. 5925.46   1
   2  -4  -4 503718. 7050.72   1
   2  -4  -4 484164. 5321.28   3
   2   4  -4 474454. 6749.50   4
  -2  -4   3 22781.3 1243.03   1
   2  -4  -3 22559.0 1519.81   1
   2  -4  -3 21861.2 1026.66   3
   2  -4  -2 17541.9 1317.60   1
  -2  -4   2 18250.4 1131.14   1
   2  -4  -2 17560.0 841.145   3
   2  -4  -1 82528.1 2764.18   1
  -2  -4   1 82512.3 2402.73   1
   2  -4  -1 81214.3 1557.78   3
   2  -4   0 26823.3 750.839   3
  -2  -4   0 27347.0 1375.20   1
  -2   4   0 24609.0 1610.96   4
   2  -4   0 26543.4 1583.66   1
  -2  -4  -1 70931.5 2258.95   1
   2  -4   1 70735.1 2626.14   1
  -2   4  -2 151057. 4114.30   4
  -2  -4  -2 158106. 3476.53   1
  -2   4  -3 7870.54 980.390   4
  -2  -4  -3 8900.50 843.835   1
  -2   4  -4 2682.78 669.624   4
  -2  -4  -4 2127.34 507.436   1
  -2  -4  -5 42793.7 1991.94   1
  -2   4  -5 42974.7 2404.34   4
  -2   4  -6 31893.4 2137.70   4
  -2  -4  -6 31733.6 1774.94   1
  -2  -4  -7 54693.6 2349.81   1
  -2   4  -7 55978.3 2811.75   4
  -2  -4  -8 33611.2 1950.08   1
  -2   4  -8 31773.9 2307.27   4
  -2  -4  -9 32591.4 2000.36   1
  -2   4  -9 31996.8 2414.81   4
  -2   4  -9 28809.4 1135.41   3
  -2   4 -10 2588.50 734.992   4
  -2  -4 -10 3695.24 851.851   1
  -2  -4 -11 39467.4 2354.58   1
  -2   4 -11 42461.3 2841.83   4
  -2  -4 -12 16829.8 1666.23   1
  -2   4 -12 19061.6 1966.77   4
  -2  -4 -13 2704.05 752.064   2
  -2   4 -13 3035.53 1110.37   4
  -2  -4 -13 826.224 661.849   1
  -2   4 -14 11167.7 1876.12   4
  -2  -4 -14 8761.58 1240.01   2
  -2  -4 -14 9929.98 1385.30   1
  -2  -4 -15 14261.1 1564.94   2
  -2  -4 -15 13714.2 1645.16   1
  -2   4 -15 12680.3 1951.84   4
  -2  -4 -16 6649.84 1120.75   2
  -2   4 -16 5696.97 1268.19   4
  -2  -4 -16 7032.51 1326.69   1
  -2   4 -17 4073.85 1409.65   4
  -2  -4 -17 2936.06 833.392   2
  -2  -4 -17 2859.56 922.892   1
  -2   4 -18 2088.49 1081.27   4
  -2  -4 -18 2620.13 847.278   2
  -2  -4 -19-95.2258 725.145   2
  -2  -4 -19 537.364 1056.59   4
  -2   4 -19 563.175 1025.15   4
  -2   4 -20 3025.29 1702.64   4
  -2  -4 -20 753.563 1147.11   4
  -2   4 -21 3865.80 1669.74   4
  -2  -4 -21 2403.36 1680.16   4
   2   5 -23 468.955 861.223   4
   2   5 -22-249.605 668.842   4
   2  -5 -21 1331.80 988.319   1
   2   5 -21 1300.38 902.614   4
   2   5 -20 1239.28 809.098   4
   2  -5 -20 2981.12 1152.01   1
   2   5 -19 1159.68 707.208   4
   2  -5 -19 1970.26 845.543   1
   2  -5 -18 4900.95 1136.48   1
   2   5 -18 4881.87 1138.46   4
   2  -5 -17 1.51579 628.717   1
   2   5 -17 1027.78 748.294   4
  -2  -5  17-440.692 463.757   3
   2  -5 -16 8181.38 1401.06   1
   2   5 -16 8231.96 1252.43   4
  -2  -5  16 8306.84 1063.93   3
   2   5 -15 324.201 509.911   4
   2  -5 -15 656.498 595.400   1
  -2  -5  15 294.781 291.140   3
   2  -5 -14 7121.25 1341.29   1
   2   5 -14 7142.35 1140.69   4
  -2  -5  14 6465.60 835.284   3
  -2  -5  13 2751.13 567.833   3
   2   5 -13 1980.86 597.425   4
   2  -5 -13 2523.59 889.685   1
  -2  -5  12 25802.1 1369.59   2
   2   5 -12 23785.6 1927.09   4
   2  -5 -12 25634.8 2038.57   1
  -2  -5  12 22959.4 1456.94   3
  -2  -5  11 321.871 245.590   3
   2   5 -11 331.573 439.437   4
   2  -5 -11 461.211 533.970   1
  -2  -5  10 3970.37 587.907   3
   2   5 -10 4512.59 870.305   4
   2  -5 -10 3949.25 819.928   1
  -2  -5   9 2847.72 490.649   3
   2   5  -9 2781.99 759.175   4
   2  -5  -9 3348.92 830.963   1
   2  -5  -8 113445. 3943.35   1
   2   5  -8 113743. 3818.22   4
  -2  -5   8 103604. 2596.60   3
  -2  -5   7 40537.2 1579.93   3
   2  -5  -7 42413.1 2421.72   1
   2   5  -7 43118.6 2442.23   4
  -2  -5   7 43495.9 2036.74   1
  -2  -5   6 1910.65 491.809   1
   2  -5  -6 2375.81 680.599   1
   2   5  -6 821.701 516.407   4
   2  -5  -5-111.441 348.907   1
  -2  -5   5-682.763 451.261   1
   2   5  -5-694.889 471.897   4
   2  -5  -4 49276.8 2436.35   1
  -2  -5   4 54984.1 2239.10   1
  -2  -5   3 12304.3 1096.16   1
   2  -5  -3 11188.9 773.002   3
   2  -5  -3 11710.4 1121.84   1
   2  -5  -2 89652.1 3245.23   1
  -2  -5   2 89906.3 2825.40   1
   2  -5  -1 433.184 169.839   3
   2  -5  -1 1052.05 490.497   1
  -2  -5   1 631.958 383.725   1
   2  -5   0 11028.8 1211.34   1
   2  -5   0 7977.31 450.453   3
  -2  -5   0 10685.9 1062.51   1
  -2  -5  -1 4835.55 716.400   1
   2  -5   1 4431.14 814.844   1
  -2   5  -1 3277.73 738.767   4
  -2   5  -2 64349.4 3104.69   4
  -2  -5  -2 66756.2 2582.63   1
   2  -5   2 65615.9 2950.73   1
  -2   5  -3 1978.26 726.075   4
  -2  -5  -3 1690.76 513.000   1
   2  -5   3 1687.94 681.042   1
  -2  -5  -4 117541. 3554.64   1
  -2   5  -4 117452. 4283.40   4
  -2  -5  -5 27832.7 1756.07   1
  -2   5  -5 25800.1 2006.34   4
  -2   5  -6 1871.20 625.100   4
  -2  -5  -6 1931.65 617.382   1
  -2   5  -7 23934.0 2052.25   4
  -2  -5  -7 23029.3 1724.06   1
  -2   5  -8 40888.1 2679.55   4
  -2  -5  -8 40356.8 2317.25   1
  -2   5  -9 5550.67 1131.83   4
  -2  -5  -9 3865.57 820.697   1
  -2   5 -10 40414.8 2844.26   4
  -2  -5 -10 37945.4 2432.68   1
  -2  -5 -11 2716.09 750.953   1
  -2   5 -11 4893.09 1216.85   4
  -2  -5 -12 3805.94 962.259   1
  -2   5 -12 4311.67 1159.87   4
  -2   5 -13-226.309 711.180   4
  -2  -5 -13 740.349 634.188   1
  -2  -5 -14 8008.32 1343.54   1
  -2   5 -14 7994.24 1615.60   4
  -2  -5 -15 2525.91 818.606   2
  -2  -5 -15 1653.87 839.871   1
  -2   5 -15 2746.49 1184.21   4
  -2  -5 -16 623.387 667.288   2
  -2  -5 -16 505.379 696.976   1
  -2   5 -16 1011.47 1140.76   4
  -2   5 -17 10360.2 2049.66   4
  -2  -5 -17 9432.74 1472.72   2
  -2  -5 -17 9868.97 1592.60   1
  -2   5 -18 4543.42 1430.05   4
  -2  -5 -18 5664.62 1217.03   2
  -2  -5 -18 5227.70 1334.45   1
  -2  -5 -19 1450.33 928.353   2
  -2   5 -19 1334.49 1053.57   4
  -2   5 -20 3752.84 1379.66   4
   2   6 -22 376.573 752.571   4
   2   6 -21 2621.93 1116.84   4
   2   6 -20 3040.94 1169.38   4
   2  -6 -19-250.225 670.958   1
   2   6 -19-388.480 659.490   4
   2  -6 -18 1461.61 862.127   1
   2   6 -18 2420.08 910.555   4
   2  -6 -17 10987.4 1751.09   1
   2   6 -17 10111.1 1556.07   4
   2  -6 -16-1084.19 1175.40   1
   2   6 -16 1057.21 661.859   4
   2   6 -15 35939.3 2770.24   4
   2  -6 -15 35212.2 2748.06   1
   2  -6 -14 177.690 613.119   1
   2   6 -14 133.471 536.992   4
   2   6 -13 2173.05 766.091   4
   2  -6 -13 528.005 686.288   1
   2   6 -12 4208.85 1072.52   4
   2  -6 -12 4313.84 1076.90   1
   2   6 -11 37078.6 2629.21   4
   2  -6 -11 39807.3 2743.85   1
  -2  -6  10 5212.67 659.321   3
   2   6 -10 4171.27 963.776   4
   2  -6  -9 30398.4 2304.77   1
   2   6  -9 27515.4 2213.69   4
  -2  -6   9 27323.7 1819.60   1
  -2  -6   9 28506.6 1452.54   3
   2  -6  -8-235.608 763.625   1
  -2  -6   8 896.975 259.948   3
  -2  -6   8 928.835 575.185   1
  -2  -6   7 497.918 326.416   3
   2   6  -7 1394.71 620.532   4
  -2  -6   7 898.813 394.777   1
   2  -6  -6 11736.3 1345.56   1
  -2  -6   6 13790.8 1272.58   1
  -2  -6   6 11306.3 843.723   3
   2  -6  -5 20448.2 1780.08   1
  -2  -6   5 21474.6 1556.67   1
   2  -6  -4 12277.8 1349.85   1
  -2  -6   4 11679.8 1173.66   1
   2  -6  -3 49715.7 2693.15   1
  -2  -6   3 50620.5 2375.07   1
   2  -6  -2 17468.8 1675.14   1
  -2  -6   2 19372.2 1494.51   1
   2  -6  -1 23876.4 1943.00   1
  -2  -6   1 22350.0 1593.30   1
  -2  -6   0 30872.7 1854.08   1
   2  -6   0 27659.8 2008.25   1
  -2  -6  -1 118420. 3790.51   1
   2  -6   1 123711. 4272.10   1
  -2  -6  -2 54918.5 2575.19   1
   2  -6   2 53878.5 2933.60   1
  -2   6  -2 47967.2 2964.61   4
   2  -6   3 4594.06 1002.15   1
  -2   6  -3 3756.57 1019.51   4
  -2  -6  -3 3742.34 708.471   1
  -2   6  -4 51551.0 3230.95   4
   2  -6   4 50741.6 2971.56   1
  -2  -6  -4 53397.4 2598.70   1
  -2  -6  -5 109638. 3894.60   1
  -2   6  -5 120698. 4753.74   4
   2  -6   5 116165. 4667.81   1
  -2  -6  -6 12603.3 1351.28   1
  -2   6  -6 12256.9 1561.05   4
  -2  -6  -7 13391.9 1419.86   1
  -2   6  -7 12635.0 1676.89   4
  -2  -6  -8 698.367 547.573   1
  -2   6  -8-711.674 729.331   4
  -2  -6  -9 7958.74 1247.11   1
  -2   6  -9 7061.69 1381.40   4
  -2  -6 -10 13778.3 1553.05   1
  -2   6 -10 13313.6 1940.73   4
  -2   6 -11 9545.63 1635.38   4
  -2  -6 -11 7683.99 1285.01   1
  -2   6 -12 690.194 705.330   4
  -2  -6 -12 610.511 730.215   1
  -2  -6 -13 8060.85 1496.68   1
  -2   6 -13 10036.3 1860.97   4
  -2  -6 -14 6702.97 1466.39   1
  -2   6 -14 6298.33 1465.13   4
  -2   6 -15 7741.62 1610.41   4
  -2  -6 -15 7729.91 1431.03   2
  -2  -6 -15 5687.68 1247.35   1
  -2  -6 -16 2069.96 1054.32   2
  -2  -6 -16 2414.35 956.663   1
  -2   6 -16 1862.30 1303.80   4
  -2  -6 -17 4094.73 1233.61   2
  -2   6 -17 4962.27 1622.31   4
  -2  -6 -17 3836.76 1161.92   1
  -2  -6 -18-142.893 717.040   2
  -2   6 -18 303.414 983.681   4
  -2  -6 -18-1272.48 881.092   1
  -2  -6 -19 134.902 866.921   2
  -2  -6 -20-1481.52 971.254   2
   2   7 -19-983.105 945.543   4
   2   7 -18 3302.90 1058.83   4
   2   7 -17 2375.68 1060.67   4
   2  -7 -17-30.8431 851.534   1
   2  -7 -16 3733.94 1165.21   1
   2   7 -16 3975.89 1277.15   4
   2   7 -15 2159.84 920.900   4
   2  -7 -15 2245.88 1253.97   1
   2  -7 -14 12969.9 1890.38   1
   2   7 -14 11566.7 1852.61   4
   2  -7 -13 3869.19 1096.46   1
   2   7 -13 3371.58 1082.02   4
   2   7 -12 20221.5 2171.07   4
  -2  -7  12 18930.0 1601.33   1
   2  -7 -12 19261.5 2034.23   1
   2   7 -11 688.442 767.996   4
   2  -7 -11 1155.68 588.580   1
  -2  -7  11 2847.52 711.802   1
   2  -7 -10-492.130 785.306   1
  -2  -7  10 379.458 496.325   1
   2   7 -10-91.8403 769.336   4
  -2  -7   9 1886.04 632.506   1
   2   7  -9 2075.01 795.655   4
   2  -7  -9 1252.81 629.081   1
   2  -7  -8 14232.8 1756.72   1
   2   7  -8 13221.4 1846.90   4
  -2  -7   8 14356.8 1435.48   1
  -2  -7   7 14867.6 1539.74   1
   2  -7  -7 14352.3 1749.54   1
  -2  -7   6 5252.68 923.881   1
   2  -7  -6 5855.52 1091.64   1
   2  -7  -5 6118.04 1117.52   1
  -2  -7   5 7068.53 1037.99   1
   2  -7  -4 1668.80 636.152   1
  -2  -7   4 1633.11 601.181   1
   2  -7  -3 10628.2 1350.23   1
  -2  -7   3 10780.7 1212.91   1
  -2  -7   2 4071.34 776.463   1
   2  -7  -2 2422.86 823.274   1
  -2  -7   1 8745.39 1103.99   1
   2  -7  -1 8073.37 1218.13   1
   2  -7   0-100.801 567.702   1
  -2  -7   0 231.062 397.929   1
   2  -7   1 6481.02 1137.39   1
  -2  -7  -1 6368.89 961.269   1
   2  -7   2-334.465 559.050   1
  -2  -7  -2 918.036 662.673   1
   2  -7   3 1675.52 614.841   1
  -2  -7  -3 2125.13 761.288   1
   2  -7   4 1281.59 822.796   1
  -2  -7  -4 1166.30 612.821   1
  -2   7  -4 2922.59 1010.20   4
  -2   7  -5 328.692 611.766   4
  -2  -7  -5 706.459 705.879   1
   2  -7   5 1029.96 740.612   1
   2  -7   6 24314.4 2290.26   1
  -2  -7  -6 24007.1 2058.10   1
  -2   7  -6 25462.0 2576.14   4
  -2   7  -7 924.682 690.724   4
   2  -7   7 320.393 866.835   1
  -2  -7  -7 34.3319 516.929   1
  -2   7  -8 11154.1 1729.49   4
  -2  -7  -8 10590.7 1479.00   1
  -2  -7  -9 908.776 741.698   1
  -2   7  -9 2420.01 1136.26   4
  -2  -7 -10 12222.5 1701.61   1
  -2   7 -10 13385.7 2070.80   4
  -2   7 -11 6811.84 1428.65   4
  -2  -7 -11 6665.43 1283.49   1
  -2  -7 -12-5.72611 551.793   1
  -2   7 -12 677.911 1240.51   4
  -2  -7 -13 5093.40 1163.18   1
  -2   7 -13 5566.10 1650.16   4
  -2  -7 -14 5113.66 1242.24   1
  -2   7 -14 5454.84 1693.44   4
  -2  -7 -15 444.843 834.312   1
  -2   7 -15 249.039 922.912   4
  -2   7 -16 7.77686 1334.01   4
  -2  -7 -16 92.7708 855.425   2
  -2  -7 -17 3764.51 1234.39   2
  -2  -8  16-774.470 549.726   1
   2   8 -16-6.45421 797.238   4
  -2  -8  15 316.371 619.062   1
   2   8 -15-46.2068 696.317   4
   2  -8 -14 745.369 1038.92   1
   2   8 -14 3760.48 1027.42   4
  -2  -8  14 3590.27 905.060   1
   2  -8 -13 1825.46 1015.80   1
   2   8 -13 90.9529 667.675   4
  -2  -8  13 313.105 539.406   1
   2  -8 -12-977.119 884.106   1
  -2  -8  12-239.026 551.979   1
   2   8 -12 223.737 728.172   4
   2   8 -11-16.4805 649.534   4
  -2  -8  11-0.65355 499.304   1
   2  -8 -11 308.570 667.300   1
   2  -8 -10 3052.14 1043.95   1
  -2  -8  10 2093.10 828.127   1
   2  -8  -9 1237.85 924.234   1
  -2  -8   9 80.5445 562.001   1
   2  -8  -8 1467.95 827.769   1
  -2  -8   8 374.241 549.478   1
   2  -8  -7 1326.06 859.976   1
  -2  -8   7-470.987 560.421   1
  -2  -8   6 2169.65 878.255   1
   2  -8  -6 1052.36 724.741   1
  -2  -8   5 1711.24 667.500   1
   2  -8  -5 3025.68 903.953   1
   2  -8  -4 982.387 697.898   1
  -2  -8   4 666.143 579.987   1
   2  -8  -3 2049.07 841.948   1
  -2  -8   3 2633.64 834.641   1
  -2  -8   2 2342.62 877.226   1
   2  -8  -2 2112.63 923.882   1
   2  -8  -1 20356.9 2117.88   1
  -2  -8   1 23305.5 1971.40   1
  -2  -8   0 13572.3 1525.56   1
   2  -8   0 13024.8 1708.15   1
  -2  -8  -1 5855.83 1116.06   1
   2  -8   1 5147.83 1124.13   1
   2  -8   2 24865.1 2416.27   1
  -2  -8  -2 23346.1 2004.65   1
   2  -8   3 2761.55 991.148   1
  -2  -8  -3 1180.22 571.239   1
  -2  -8  -4 4204.33 1064.99   1
   2  -8   4 4584.21 1186.30   1
  -2  -8  -5 3574.04 951.302   1
   2  -8   5 5296.02 1209.19   1
  -2  -8  -6 988.008 792.806   1
  -2   8  -6-73.4113 699.889   4
   2  -8   6 937.124 712.526   1
   2  -8   7 4727.41 1121.45   1
  -2  -8  -7 5482.89 1193.39   1
  -2   8  -7 5775.02 1334.15   4
  -2   8  -8 1052.82 883.046   4
   2  -8   8 742.176 615.533   1
  -2  -8  -8-947.133 833.511   1
  -2   8  -9 1074.17 1049.60   4
   2  -8   9 2296.49 945.265   1
  -2  -8  -9 1343.24 564.932   1
  -2   8 -10 2356.98 1091.18   4
   2  -8  10 1123.56 836.947   1
  -2  -8 -10-304.102 695.007   1
   2  -8  11 3770.44 1096.87   1
  -2  -8 -11 2119.32 859.391   1
  -2   8 -11 4215.78 1507.75   4
  -2  -8 -12-307.653 955.663   1
  -2   8 -12 2380.14 1469.99   4
  -2  -8 -13-1493.26 1085.89   1
  -2  -9  12-545.122 697.280   1
  -2  -9  11 737.789 793.488   1
  -2  -9  10 1647.44 826.883   1
  -2  -9   9-509.814 741.639   1
   2  -9  -9 826.203 703.413   1
   2  -9  -8 2158.40 1045.15   1
  -2  -9   8-1141.95 814.094   1
  -2  -9   7-110.569 693.141   1
   2  -9  -7-334.821 603.823   1
   2  -9  -6-656.257 964.609   1
  -2  -9   6 182.748 594.226   1
  -2  -9   5 166.133 642.521   1
   2  -9  -5-767.874 618.332   1
   2  -9  -4 735.126 723.216   1
  -2  -9   4 29.9623 643.212   1
  -2  -9   3 1059.12 728.249   1
   2  -9  -3 358.687 713.980   1
  -2  -9   2-262.936 548.652   1
   2  -9  -2 2685.27 1156.23   1
  -2  -9   1 348.554 670.719   1
   2  -9  -1 949.707 773.360   1
  -2  -9   0 21148.0 1997.54   1
   2  -9   0 18772.1 2215.44   1
  -2  -9  -1 7714.79 1297.41   1
   2  -9   1 9151.96 1635.79   1
   2  -9   2 4430.13 1303.84   1
  -2  -9  -2 3913.05 1071.11   1
  -2  -9  -3 2920.27 962.050   1
   2  -9   3 3136.36 1134.04   1
   2  -9   4 767.197 955.010   1
  -2  -9  -4 2181.53 897.009   1
   2  -9   5-438.757 771.749   1
  -2  -9  -5 410.949 615.540   1
  -2  -9  -6 1120.31 660.423   1
   2  -9   6 1825.20 712.637   1
  -2  -9  -7 1643.55 808.513   1
   2  -9   7 2877.81 1209.88   1
  -2  -9  -8 1385.95 826.825   1
   2  -9   8 1505.09 1159.01   1
  -2  -9  -9 274.045 729.412   1
   2  -9   9-111.714 822.106   1
  -2 -10   7-1020.91 655.834   1
  -2 -10   6 1551.62 840.036   1
  -2 -10   5-545.972 702.248   1
  -2 -10   4 1027.50 821.805   1
  -2 -10   3-286.220 754.776   1
  -2 -10   2 424.238 599.466   1
  -2 -10   1 2177.66 1069.44   1
  -2 -10   0-104.070 836.212   1
  -2 -10  -1 1166.62 896.571   1
  -2 -10  -2 538.037 663.421   1
   3   0 -27-816.379 803.212   4
   3   0 -26 1639.12 985.742   4
  -3   0  25-825.012 886.295   3
   3   0 -25 161.873 782.473   4
   3   0 -24 339.093 744.475   4
  -3   0  24 216.998 579.827   3
  -3   0  23-1244.42 951.427   3
   3   0 -23 18.1474 876.398   4
   3   0 -22 4575.72 1275.66   4
  -3   0  22 4855.72 1210.13   3
   3   0 -21-364.579 708.960   4
  -3   0  21-107.054 547.424   3
   3   0 -20 1162.66 810.509   4
  -3   0  20 2423.18 825.396   3
  -3   0  19-763.990 631.909   3
   3   0 -19 434.835 719.616   4
  -3   0  18 1181.46 739.234   3
   3   0 -18 2248.08 907.432   4
   3   0 -17-323.316 741.173   4
  -3   0  17 243.492 518.076   3
   3   0 -16 36393.5 2695.67   4
  -3   0  16 34498.6 2269.39   3
   3   0 -15 641.648 273.161   2
  -3   0  15 117.604 428.698   3
   3   0 -15 950.040 1179.62   4
   3   0 -14 82623.7 1682.74   2
  -3   0  14 86140.5 3309.47   3
   3   0 -13 203.171 281.938   2
   3   0 -13-45.8081 683.391   4
  -3   0  13 137.681 432.282   3
   3   0 -12 12510.6 627.845   2
  -3   0  12 11707.3 1155.43   3
   3   0 -12 13313.5 1457.56   4
  -3   0  11-598.033 418.173   3
   3   0 -11 1143.92 1573.58   4
   3   0 -11 696.372 412.835   2
   3   0 -10 701899. 9646.41   4
   3   0 -10 696180. 4634.34   2
  -3   0  10 693688. 7807.70   3
   3   0  -9-2.70296 369.102   1
   3   0  -9 650.481 346.762   2
  -3   0   9-342.992 225.570   1
  -3   0   9-180.980 363.239   3
   3   0  -8 312466. 4209.24   1
  -3   0   8 310025. 3797.84   1
   3   0  -8 319505. 5894.70   4
   3   0  -8 311240. 3048.27   2
  -3   0   8 316243. 4736.92   3
   3   0  -7-103.224 200.143   2
  -3   0   7 365.285 261.048   3
   3   0  -7 39.0860 198.866   1
   3   0  -6 837431. 5535.46   2
  -3   0   6 850054. 5046.68   1
  -3   0   6 836443. 6887.20   3
   3   0  -5 17.7888 94.8176   1
  -3   0   5 142.293 96.4007   1
  -3   0   5 232.798 161.436   2
  -3   0   5 16.6849 201.133   3
  -3   0   4 520429. 4423.75   2
  -3   0   4 518484. 4657.24   3
  -3   0   3-233.607 200.830   2
  -3   0   3 181.201 69.2165   1
  -3   0   2 54226.2 1905.74   2
  -3   0   1 236.810 240.613   2
  -3   0   1 258.536 131.687   4
  -3   0   0 57075.8 1928.34   4
  -3   0   0 67267.1 2558.66   2
  -3   0  -1 480.982 254.853   4
  -3   0  -1 404.791 316.762   2
  -3   0  -2 179510. 4519.85   4
  -3   0  -2 156409. 3947.39   2
  -3   0  -3 1410.20 748.467   4
  -3   0  -3 539.875 364.529   2
  -3   0  -4 2520.95 776.484   4
  -3   0  -4 2520.10 567.799   2
   3   0   4 2319.34 427.213   2
   3   0   5-136.976 268.041   2
  -3   0  -5 308.829 1023.82   4
  -3   0  -6 537097. 6742.31   2
   3   0   6 521459. 5841.37   2
  -3   0  -7 5306.08 2543.95   4
  -3   0  -7 8504.40 1938.08   2
  -3   0  -8 85588.4 2815.69   2
   3   0   8 81226.6 2340.40   2
  -3   0  -8 89598.4 4348.61   4
  -3   0  -9 4605.75 1439.90   2
  -3   0  -9 3201.73 1563.78   4
  -3   0 -10 436164. 6687.51   2
  -3   0 -10 508518. 10657.3   4
  -3   0 -11 8504.69 1734.93   2
  -3   0 -11 6233.59 3006.98   4
  -3   0 -12 142146. 6265.01   4
  -3   0 -12 106482. 3607.57   2
  -3   0 -13 3181.76 946.310   2
  -3   0 -13 4469.37 1998.14   4
  -3   0 -14 8941.63 1161.51   2
  -3   0 -14 12978.2 2113.92   4
  -3   0 -15 1409.79 1372.23   4
  -3   0 -15 804.081 642.848   2
  -3   0 -16 46295.7 4042.35   4
  -3   0 -17 826.243 877.173   4
  -3   0 -18 5391.96 1505.25   4
  -3   0 -19 343.380 1211.44   4
  -3   0 -20 908.928 1110.62   4
  -3   0 -21-2198.46 991.857   4
  -3   0 -22 2935.62 1437.43   4
  -3   0 -23 3800.79 1748.21   4
   3  -1 -27-566.575 1120.87   4
   3   1 -27-469.622 851.525   4
   3  -1 -26 895.807 1049.83   4
  -3  -1  26-1787.99 1035.07   3
   3   1 -26-813.000 892.957   4
  -3  -1  25 1510.37 805.159   3
   3   1 -25 2329.47 991.316   4
   3  -1 -25 24.4579 726.691   4
  -3   1  24 1255.59 1021.02   3
   3   1 -24 1941.84 1012.81   4
   3  -1 -24 1156.58 819.401   4
  -3  -1  24 1059.57 673.380   3
   3  -1 -23 11298.0 1943.06   4
  -3   1  23 12694.6 1861.23   3
   3   1 -23 12618.4 1678.04   4
  -3  -1  23 11884.6 1729.40   3
   3   1 -22 455.822 707.495   4
   3  -1 -22 1362.93 1080.46   4
  -3  -1  22 1146.68 667.453   3
  -3   1  22-54.0078 702.800   3
  -3  -1  21 418.851 607.725   3
   3   1 -21 1573.84 706.545   4
   3  -1 -21 760.280 877.514   4
  -3   1  21 2043.45 909.025   3
  -3   1  20 761.471 738.479   3
   3   1 -20-100.494 571.962   4
   3  -1 -20 556.391 603.116   4
  -3  -1  20 113.210 654.463   3
  -3   1  19 21966.7 2077.90   3
   3   1 -19 25603.8 2221.71   4
  -3  -1  19 22898.0 1992.89   3
   3  -1 -19 17834.3 2394.23   4
  -3  -1  18 61175.3 3135.16   3
  -3   1  18 52289.7 3069.35   3
   3   1 -18 60083.1 3194.83   4
  -3   1  17 7542.80 1104.71   3
  -3  -1  17 8594.28 1248.68   3
   3  -1 -17 6879.97 1611.48   4
   3   1 -17 9438.93 1302.96   4
   3  -1 -16 4782.71 1198.54   4
  -3   1  16 6374.97 999.083   3
  -3  -1  16 7462.10 1123.56   3
   3   1 -15 18978.2 1662.38   4
   3  -1 -15 14015.7 2243.40   4
  -3   1  15 15639.3 1562.77   3
  -3  -1  15 18204.2 1567.06   3
   3   1 -14 28643.6 1908.51   4
   3  -1 -14 26516.8 1916.61   1
  -3   1  14 27063.3 1940.50   3
  -3  -1  14 26529.7 1741.82   3
   3  -1 -13 61034.0 2635.11   1
  -3  -1  13 57087.7 2546.50   3
   3  -1 -13 58554.7 4296.01   4
   3   1 -13 60004.5 2497.13   4
  -3   1  13 58974.0 2676.82   3
  -3  -1  12-16.5228 411.712   3
   3  -1 -12-960.752 967.503   4
   3   1 -12-334.589 438.190   4
   3  -1 -12 21.5502 395.193   1
  -3   1  12-306.290 529.417   3
   3   1 -11 570.068 132.997   2
   3   1 -11 1088.25 387.602   4
  -3  -1  11 1645.69 506.286   3
   3  -1 -11 1396.72 402.666   1
  -3   1  11 1328.76 536.113   3
   3   1 -10 118752. 2697.29   4
  -3  -1  10 115482. 2566.85   1
  -3   1  10 116806. 3141.82   3
   3  -1 -10 117724. 3079.76   1
   3   1 -10 115999. 1602.59   2
  -3  -1  10 120765. 3149.24   3
  -3  -1   9 64390.2 1784.73   1
   3  -1  -9 63911.9 2130.82   1
  -3   1   9 66706.5 2311.56   3
   3   1  -9 65286.7 1842.55   4
   3   1  -9 68478.5 1357.09   2
  -3  -1   9 62833.8 2200.17   3
  -3  -1   8 11655.1 1248.73   4
   3   1  -8 12145.2 712.414   4
  -3  -1   8 12372.7 745.655   1
  -3   1   8 13128.3 839.761   1
  -3   1   8 11987.4 973.876   3
   3   1  -8 14945.9 757.293   2
  -3  -1   8 12337.4 563.483   2
   3  -1  -8 12759.3 913.231   1
  -3  -1   8 12500.6 959.008   3
  -3   1   7 318414. 3974.26   1
  -3  -1   7 313290. 3271.09   1
   3   1  -7 301856. 3232.84   4
  -3  -1   7 313138. 4337.98   3
  -3  -1   7 332788. 3748.80   2
  -3  -1   7 287682. 5376.70   4
   3  -1  -7 312174. 4046.77   1
  -3   1   7 321098. 4616.20   3
   3   1  -7 326437. 3307.50   2
  -3   1   6 20784.3 1118.74   3
  -3  -1   6 20673.8 1025.51   3
   3   1  -6 19810.4 718.968   4
  -3   1   6 20302.7 923.390   1
   3  -1  -6 20281.7 965.895   1
   3   1  -6 21650.2 960.577   2
  -3  -1   6 20889.6 735.116   1
  -3  -1   6 16655.7 1123.03   2
  -3  -1   6 20161.1 1151.28   4
  -3  -1   5 39921.0 1234.69   4
   3   1  -5 42544.9 1299.46   2
   3  -1  -5 41189.1 1298.49   1
  -3  -1   5 35054.4 1721.73   2
   3   1  -5 38586.1 928.471   4
  -3   1   5 38951.8 1234.11   1
  -3   1   5 40298.6 1438.93   3
  -3  -1   5 38368.7 1381.98   3
  -3  -1   4 14837.1 601.761   4
   3  -1  -4 15874.2 595.162   4
   3   1  -4 15965.3 548.528   4
   3  -1  -4 15182.7 757.972   1
  -3   1   4 16568.8 854.720   3
  -3   1   4 15167.4 753.466   1
  -3  -1   4 16181.2 1005.09   2
  -3  -1   3 223503. 3267.16   2
  -3  -1   3 226106. 2181.30   4
   3  -1  -3 231404. 2247.07   4
  -3   1   3 229418. 2885.91   1
   3  -1  -3 226742. 2898.92   1
  -3   1   3 230050. 2861.25   3
  -3   1   2 3480.08 315.323   4
  -3  -1   2 3287.71 405.464   2
  -3   1   2 3396.91 400.805   2
   3  -1  -2 3139.01 378.706   1
  -3   1   2 3442.82 340.256   3
   3  -1  -2 2948.51 276.719   4
  -3   1   1 689550. 5348.30   2
  -3  -1   1 665750. 5363.08   2
  -3   1   0 1471.14 316.808   2
  -3  -1   0 1346.88 180.033   1
   3   1   0 1534.44 212.722   1
  -3   1   0 1632.05 285.271   4
  -3   1  -2 493839. 6278.38   4
  -3   1  -2 489568. 4985.90   2
  -3  -1  -2 497487. 4862.84   2
  -3   1  -3 215160. 3426.68   2
   3  -1   3 197783. 3984.99   2
  -3  -1  -3 212752. 3300.47   2
  -3   1  -3 198611. 4512.80   4
   3  -1   4 69506.5 2839.50   2
  -3   1  -4 69123.8 2047.48   2
  -3  -1  -4 74397.9 2132.70   2
  -3  -1  -5 249091. 3737.48   2
  -3   1  -5 246605. 4245.74   2
  -3   1  -6 3740.97 515.278   3
  -3   1  -6 2751.76 422.931   4
  -3   1  -6 3662.87 723.888   2
  -3  -1  -7 139675. 2944.26   2
   3  -1   7 117112. 3390.78   2
  -3   1  -7 136120. 3013.14   3
  -3   1  -7 114257. 4542.72   4
  -3   1  -7 121016. 3244.73   2
  -3   1  -8 22905.0 1479.46   2
  -3   1  -8 26401.3 2357.72   4
  -3  -1  -8 28554.4 1535.64   2
   3  -1   8 25576.5 1419.81   2
  -3  -1  -9 21101.3 2108.65   4
  -3  -1  -9 23689.2 1325.35   2
   3  -1   9 22534.9 1333.01   2
  -3   1  -9 22035.4 1418.32   2
  -3   1  -9 24760.9 2407.94   4
  -3   1 -10 29192.7 1657.50   2
   3  -1  10 31497.1 1485.90   2
  -3   1 -10 35671.5 2959.06   4
  -3  -1 -10 31191.1 1529.51   2
  -3  -1 -10 31121.5 2783.80   4
  -3   1 -11 6291.28 1435.80   4
   3  -1  11 3905.98 515.065   2
  -3  -1 -11 4916.91 736.029   2
  -3  -1 -11 4290.66 1359.69   4
  -3   1 -11 4036.50 730.617   2
  -3   1 -12 510.298 339.320   2
  -3  -1 -12 1327.06 980.502   4
  -3   1 -12 1137.92 998.540   4
  -3  -1 -12 1106.75 385.088   2
  -3  -1 -13 12960.8 1168.65   2
  -3  -1 -13 11098.0 1969.30   4
  -3   1 -13 11251.2 1064.01   2
  -3   1 -14 8471.24 942.325   2
  -3  -1 -14 7952.19 1936.23   4
  -3   1 -14 12143.1 2241.67   4
  -3  -1 -14 8663.40 1030.34   2
  -3  -1 -15 17374.6 1453.66   2
  -3  -1 -15 19635.6 2673.01   4
  -3  -1 -16 1094.64 403.408   2
  -3  -1 -16 1877.84 1338.63   4
  -3   1 -16 3319.82 1489.94   4
  -3  -1 -17 1297.58 1200.65   4
  -3   1 -17 1815.54 1285.99   4
  -3   1 -18 274.455 1162.78   4
  -3  -1 -18 964.646 1210.25   4
  -3  -1 -19-383.457 1059.41   4
  -3   1 -19-233.743 1280.57   4
  -3   1 -20 865.856 1063.25   4
  -3  -1 -20 3013.67 1656.65   4
  -3   1 -21-284.037 1334.01   4
  -3  -1 -21 53.1248 1220.17   4
  -3   1 -22 1458.20 1139.20   4
  -3  -1 -22 508.798 1403.34   4
   3   2 -26 1423.07 786.135   4
  -3  -2  26 1809.42 1101.91   3
   3  -2 -26 3293.62 1531.86   4
   3   2 -25 3396.67 1109.64   4
  -3  -2  25 741.976 850.383   3
   3  -2 -25 1171.85 970.370   4
  -3  -2  24 2150.16 971.539   3
   3  -2 -24 1892.63 1054.38   4
   3   2 -24 1541.45 650.515   4
   3   2 -23 847.331 736.935   4
   3  -2 -23-495.721 973.553   4
  -3  -2  23 1192.13 825.799   3
  -3  -2  22 2990.62 920.534   3
  -3   2  22 1614.82 961.131   3
   3  -2 -22 426.147 936.335   4
   3   2 -22 2939.75 1022.68   4
   3  -2 -21 535.824 1091.76   4
   3   2 -21 2130.30 730.085   4
  -3   2  21 2335.22 932.558   3
  -3  -2  21 729.237 598.520   3
  -3  -2  20 2573.39 976.252   3
  -3   2  20 4330.22 1258.80   3
   3   2 -20 2849.83 848.950   4
   3  -2 -20 1544.29 1440.53   4
   3   2 -19 7847.40 1209.51   4
   3  -2 -19 7103.85 1908.35   4
  -3   2  19 7385.00 1301.01   3
  -3  -2  19 8892.99 1311.88   3
   3  -2 -18 11889.5 1615.52   1
   3  -2 -18 10074.9 1969.54   4
  -3   2  18 12102.4 1575.79   3
   3   2 -18 14142.3 1463.54   4
  -3  -2  18 11516.1 1364.48   3
   3   2 -17 8910.54 1331.48   4
  -3   2  17 5598.39 1398.69   3
   3  -2 -17 4841.79 1439.04   4
  -3  -2  17 4188.27 826.778   3
   3  -2 -17 5128.52 1068.20   1
   3   2 -16 221977. 5146.26   4
  -3  -2  16 210641. 5484.85   3
  -3   2  16 231015. 6005.19   3
   3  -2 -16 220400. 5865.55   1
  -3   2  15 5210.52 960.167   3
   3   2 -15 7651.25 1132.97   4
   3  -2 -15 6859.70 1012.27   1
  -3  -2  15 6975.92 955.481   3
   3  -2 -14 170492. 4669.03   1
  -3   2  14 166401. 4698.90   3
  -3  -2  14 162672. 4435.63   3
   3   2 -14 166404. 4044.90   4
  -3  -2  13 11622.4 1105.46   3
   3  -2 -13 12766.7 1282.55   1
  -3   2  13 10712.2 1193.31   3
   3   2 -13 11864.4 1074.70   4
   3  -2 -12 7604.26 991.137   1
   3   2 -12 7404.40 782.687   4
  -3  -2  12 7691.24 880.985   3
  -3   2  12 8157.23 1033.71   3
  -3   2  11 174.483 333.263   3
  -3  -2  11 483.283 297.139   3
   3   2 -11 607.981 322.742   4
   3  -2 -11 68.0051 389.209   1
  -3  -2  10 106703. 2990.62   3
   3  -2 -10 110186. 3134.64   1
  -3  -2  10 114510. 1981.58   2
   3   2 -10 106087. 2663.29   4
  -3   2  10 108385. 3237.07   3
  -3  -2   9 54638.5 2057.97   2
   3  -2  -9 61208.4 2212.01   1
  -3  -2   9 62460.6 2185.41   3
   3   2  -9 61295.6 1894.76   4
  -3   2   9 63537.1 2306.23   3
   3   2  -8 77279.7 2038.15   4
  -3  -2   8 81818.4 2015.35   2
  -3  -2   8 87210.8 2899.65   4
   3  -2  -8 83107.0 2453.88   1
  -3   2   8 81667.9 2482.96   3
  -3  -2   8 82348.9 2328.26   3
  -3   2   7 7596.26 703.925   3
   3  -2  -7 7480.53 749.298   1
  -3  -2   7 8577.04 800.948   4
  -3  -2   7 7005.05 554.023   2
  -3  -2   7 7416.38 672.511   3
   3   2  -7 7736.33 618.333   4
  -3   2   6 128458. 2754.89   3
   3   2  -6 132707. 2485.41   4
   3  -2  -6 135826. 2973.21   1
  -3  -2   6 138666. 2862.99   4
  -3  -2   6 131668. 2275.28   2
   3  -2  -6 131842. 2741.29   3
  -3  -2   6 133907. 2773.47   3
   3   2  -5 100278. 2045.14   4
  -3  -2   5 93420.4 2003.87   2
   3  -2  -5 95202.9 2395.06   1
  -3   2   5 98352.1 2290.45   3
   3  -2  -5 93715.1 2201.41   3
  -3  -2   5 92605.9 2188.80   4
   3   2  -4 545630. 4695.47   4
  -3  -2   4 552214. 5096.13   4
  -3   2   4 560932. 5070.69   3
  -3  -2   4 557540. 4984.19   2
   3  -2  -4 547645. 4926.20   4
   3  -2  -4 545733. 5714.83   1
  -3  -2   4 548685. 3811.01   1
   3  -2  -4 553455. 4803.75   3
   3  -2  -3 90280.3 1963.43   4
  -3  -2   3 93783.5 1507.19   1
   3  -2  -3 90283.7 2320.28   1
  -3   2   3 92622.9 1863.65   3
   3  -2  -3 90619.9 1751.80   3
  -3  -2   3 85423.7 2046.08   4
  -3  -2   3 88572.9 2064.01   2
   3  -2  -2 8327.48 711.542   1
  -3  -2   2 8158.95 634.467   2
   3  -2  -2 7626.44 442.554   3
   3   2  -2 7336.34 502.033   1
  -3   2   2 8261.60 500.880   3
  -3   2   2 8721.43 731.072   4
  -3  -2   2 8029.30 440.443   1
  -3  -2   2 8695.23 623.965   4
  -3  -2   1 71773.8 1933.10   2
  -3   2   1 70676.8 1982.97   4
  -3   2   1 71677.5 1328.65   3
  -3  -2   1 67388.4 1373.17   1
   3   2  -1 72156.9 1595.57   1
  -3   2   0 202579. 3537.98   4
  -3  -2   0 206640. 2592.70   1
  -3   2   0 206063. 1950.30   3
   3   2   0 200666. 2790.04   1
  -3  -2   0 201499. 3324.25   2
  -3  -2  -1 75204.0 2168.86   2
  -3  -2  -1 75497.3 1703.77   1
   3   2   1 74231.7 1833.67   1
  -3  -2  -2 157845. 3168.10   2
   3  -2   2 148522. 2728.12   2
  -3  -2  -2 152176. 2633.70   1
  -3   2  -2 148474. 3431.86   4
   3   2   2 149717. 2839.49   1
  -3  -2  -3 442622. 4916.85   1
  -3  -2  -3 442241. 5191.05   2
   3   2   3 446261. 5332.92   1
   3  -2   3 442489. 4703.21   2
  -3   2  -3 443808. 6447.18   4
  -3  -2  -4 140031. 2922.95   1
  -3   2  -4 138515. 2142.31   3
  -3  -2  -4 135495. 3024.67   2
   3  -2   4 136989. 2713.25   2
  -3   2  -4 140438. 3857.78   4
  -3   2  -5 84474.6 1848.71   3
   3  -2   5 76506.9 2157.89   2
  -3   2  -5 76991.6 3170.51   4
  -3  -2  -5 81501.3 2336.58   1
  -3  -2  -5 76237.7 2307.03   2
  -3   2  -6 41477.9 1457.69   2
  -3   2  -6 40357.5 1424.15   3
  -3  -2  -6 40312.2 1679.40   2
  -3   2  -6 38265.0 2362.86   4
   3  -2   6 37053.6 1659.45   2
  -3  -2  -6 40784.5 1750.84   1
  -3   2  -7 24911.3 1193.12   2
  -3  -2  -7 25641.7 1539.14   1
  -3   2  -7 24568.4 1983.72   4
  -3  -2  -7 25297.5 1406.95   2
  -3   2  -7 26383.9 1262.58   3
   3  -2   7 25295.6 1612.53   2
  -3  -2  -8 48917.7 2253.86   1
  -3   2  -8 52955.7 3128.13   4
  -3   2  -8 52739.4 1928.92   3
  -3   2  -8 48808.5 1630.66   2
  -3  -2  -8 48883.2 1851.82   2
  -3  -2  -9 3376.82 670.066   2
  -3   2  -9 3440.32 537.404   2
  -3   2  -9 3585.18 1057.65   4
   3  -2   9 3786.32 735.253   2
  -3   2 -10 22383.0 1137.04   2
  -3  -2 -10 20841.8 1401.29   2
  -3   2 -10 20212.9 2107.95   4
   3  -2  10 22777.0 1616.93   2
  -3   2 -11 32039.2 2725.96   4
  -3  -2 -11 37949.2 1845.90   2
   3  -2  11 32370.1 1718.36   2
  -3   2 -11 35009.9 1397.96   2
  -3   2 -12 66585.4 1923.46   2
  -3  -2 -12 71468.4 2641.35   2
  -3   2 -12 64277.5 4175.09   4
  -3   2 -13-998.520 955.294   4
  -3  -2 -13-200.656 339.278   2
  -3  -2 -13-293.332 715.501   4
  -3  -2 -14 256.161 407.457   2
  -3   2 -14-1405.15 1291.82   4
  -3  -2 -14-358.519 812.954   4
  -3  -2 -15 1662.83 1327.14   4
  -3   2 -15 1267.66 1280.29   4
  -3  -2 -15 3392.54 772.801   2
  -3   2 -16 3762.62 1160.39   4
  -3  -2 -16 5342.01 1590.77   4
  -3  -2 -16 5077.95 820.790   2
  -3   2 -17 17928.9 2573.95   4
  -3  -2 -17 19558.4 2756.75   4
  -3  -2 -17 16272.6 1453.38   2
  -3   2 -18 5091.66 1453.40   4
  -3  -2 -18 5166.54 1532.06   4
  -3   2 -19 5719.90 1820.97   4
  -3  -2 -19 4637.30 1667.55   4
  -3   2 -20 9977.28 2372.32   4
  -3  -2 -20 11135.4 2290.91   4
  -3  -2 -21 11960.5 2288.91   4
  -3   2 -21 11763.9 2485.21   4
  -3   2 -22 13115.3 2424.19   4
  -3  -2 -22 11808.3 2446.89   4
  -3  -3  26 278.012 819.904   3
   3  -3 -26-241.320 971.306   4
   3   3 -26-498.912 714.289   4
   3   3 -25 5903.26 1308.01   4
  -3  -3  25 5869.67 1276.15   3
   3  -3 -25 4408.16 1971.32   4
   3  -3 -24 2775.53 1576.93   4
   3   3 -24 5368.60 1201.32   4
  -3  -3  24 5289.46 1231.43   3
   3   3 -23 894.646 742.806   4
   3  -3 -23 266.303 1267.51   4
  -3  -3  23 1876.57 847.617   3
  -3  -3  22 10615.4 1615.42   3
   3  -3 -22 14046.6 2916.42   4
   3   3 -22 13284.7 1612.22   4
   3  -3 -21 4356.67 2090.68   4
   3   3 -21 4933.45 1188.05   4
  -3  -3  21 3888.56 906.559   3
   3   3 -20 932.807 802.100   4
  -3  -3  20 518.763 547.122   3
   3  -3 -20 275.163 698.154   1
   3  -3 -20 340.254 1065.66   4
   3   3 -19 13632.7 1529.20   4
  -3   3  19 14355.8 1857.52   3
   3  -3 -19 13367.0 1839.40   1
  -3  -3  19 12761.1 1488.21   3
   3  -3 -18 25998.6 2318.43   1
   3   3 -18 27571.6 2002.85   4
  -3   3  18 28403.6 2439.76   3
  -3  -3  18 29087.0 2117.38   3
  -3   3  17 9787.13 1395.17   3
   3  -3 -17 11759.2 1582.31   1
  -3  -3  17 9579.15 1179.61   3
   3   3 -17 10218.2 1248.02   4
   3  -3 -16-194.790 603.471   1
   3   3 -16-793.915 530.094   4
  -3  -3  16-256.954 399.225   3
   3   3 -15 290.557 406.642   4
   3  -3 -15 60.8845 559.525   1
  -3  -3  15 535.782 424.328   3
  -3   3  15 407.238 654.562   3
   3  -3 -14 658.160 547.613   1
  -3  -3  14 79.5291 372.395   3
   3   3 -14-502.847 452.626   4
  -3   3  13 18725.8 1717.63   3
   3  -3 -13 15637.8 1468.53   1
   3   3 -13 17456.8 1297.08   4
  -3  -3  13 16020.5 1333.02   3
   3  -3 -12 165855. 4535.86   1
   3   3 -12 168948. 3944.86   4
  -3   3  12 172983. 4638.77   3
  -3  -3  12 164259. 4049.21   3
  -3  -3  11 5621.83 597.852   2
  -3  -3  11 5414.43 747.340   3
   3   3 -11 5445.02 706.597   4
   3  -3 -11 5626.88 914.588   1
  -3   3  11 5832.77 1184.23   3
  -3  -3  10 5036.44 684.578   3
  -3   3  10 4667.40 743.994   3
   3  -3 -10 4412.83 737.109   1
  -3  -3  10 4296.22 448.913   2
   3   3 -10 4197.66 613.965   4
  -3  -3   9 4814.09 488.071   2
  -3   3   9 5165.60 853.593   3
   3   3  -9 4167.54 610.932   4
   3  -3  -9 5357.94 766.507   1
  -3  -3   9 4475.81 635.462   3
  -3  -3   8 109036. 2297.31   2
   3   3  -8 112179. 2884.17   4
  -3  -3   8 110419. 2750.20   3
  -3   3   8 109099. 3057.53   3
   3  -3  -8 105831. 3172.10   1
   3  -3  -7 66136.8 2464.53   1
  -3  -3   7 68274.0 1885.75   2
   3   3  -7 66699.6 2153.39   4
  -3   3   7 66713.1 2265.78   3
  -3  -3   7 64856.9 2062.05   3
   3  -3  -6 103491. 2917.85   1
   3   3  -6 101998. 2650.75   4
  -3   3   6 94619.6 2557.99   3
  -3  -3   6 98290.3 2421.34   2
   3   3  -5 27252.1 1375.09   4
   3  -3  -5 31392.8 1306.39   3
   3  -3  -5 29651.9 1583.13   1
  -3   3   5 30315.9 1379.81   3
  -3  -3   5 29999.1 1169.52   1
  -3  -3   5 28733.6 1337.09   2
   3  -3  -4 30735.9 1535.06   1
  -3  -3   4 29138.9 1114.20   1
  -3  -3   4 27156.7 1337.16   2
  -3   3   4 28813.6 1220.43   3
   3  -3  -4 28955.9 1173.28   3
   3  -3  -3 10075.4 626.145   3
   3  -3  -3 10005.8 919.167   1
  -3   3   3 11240.7 805.917   3
  -3  -3   3 9194.40 934.897   2
  -3  -3   3 9887.33 676.021   1
  -3   3   2 311613. 5059.68   4
  -3   3   2 322627. 3274.20   3
  -3  -3   2 311893. 3716.29   1
   3  -3  -2 322140. 5154.56   1
   3  -3  -2 313422. 3039.77   3
   3   3  -1 155859. 3091.44   1
   3  -3  -1 163852. 3684.34   1
  -3   3   1 163248. 3685.89   4
  -3   3   1 163380. 1987.76   3
  -3  -3   1 157832. 2703.42   1
  -3  -3   0 160718. 2756.53   1
  -3   3   0 154056. 3724.61   4
   3   3   0 157661. 3161.90   1
  -3  -3  -1 14477.8 901.773   1
   3   3   1 13263.2 962.519   1
  -3   3  -1 13886.7 1142.18   4
  -3   3  -2 1820.21 417.624   4
  -3  -3  -2 1412.89 318.647   1
  -3   3  -3 19474.8 1449.81   4
  -3  -3  -3 21767.1 1177.83   1
  -3   3  -4 131248. 3923.93   4
  -3  -3  -4 130779. 3095.89   1
  -3   3  -5 657941. 9269.06   4
  -3  -3  -5 641939. 7536.53   2
  -3   3  -5 651350. 3948.88   3
  -3  -3  -5 652966. 7160.47   1
  -3  -3  -6 5757.33 798.872   1
  -3   3  -6 6955.38 544.402   3
  -3   3  -6 4814.30 931.666   4
  -3   3  -7 988.532 303.615   3
  -3  -3  -7 863.371 398.875   1
  -3   3  -7 223.692 472.104   4
  -3  -3  -8 154999. 4044.94   1
  -3   3  -8 155896. 2911.42   3
  -3  -3  -8 146585. 3814.94   2
  -3  -3  -9 47777.6 2254.72   2
  -3   3  -9 55447.0 3286.22   4
  -3  -3  -9 51606.2 2436.36   1
  -3   3  -9 49969.6 1830.12   3
  -3   3 -10 21314.5 2145.14   4
  -3   3 -10 18868.6 1167.64   3
  -3  -3 -10 19649.4 1479.37   2
  -3  -3 -10 18673.4 1579.52   1
  -3  -3 -11 18690.9 1622.44   1
  -3  -3 -11 18462.5 1483.71   2
  -3   3 -11 19027.1 2226.47   4
  -3  -3 -12 36508.1 2339.99   1
  -3   3 -12 37036.0 3021.06   4
  -3  -3 -12 31922.5 1958.40   2
  -3  -3 -13 181.968 420.464   2
  -3   3 -13-608.652 776.266   4
  -3  -3 -14 41411.4 2170.65   2
  -3   3 -14 39191.1 3381.59   4
  -3  -3 -15 10476.3 1200.64   2
  -3   3 -15 11075.0 2098.88   4
  -3  -3 -16 3619.51 838.777   2
  -3   3 -16 4530.77 1512.92   4
  -3  -3 -16 2148.78 1032.68   4
  -3  -3 -17 15029.4 2374.87   4
  -3   3 -17 16705.6 2719.36   4
  -3  -3 -17 16444.0 1556.28   2
  -3  -3 -18 20758.2 2919.08   4
  -3  -3 -18 22400.0 1825.79   2
  -3   3 -18 23147.1 3066.68   4
  -3   3 -19-466.384 951.243   4
  -3  -3 -19 919.012 1033.34   4
  -3   3 -20-147.954 1097.76   4
  -3  -3 -20-132.923 1033.90   4
  -3  -3 -21 7638.66 2403.89   4
  -3   3 -21 8235.00 2162.43   4
   3   4 -25 2444.56 1032.50   4
   3  -4 -25 1779.78 1660.21   4
   3   4 -24 2195.55 913.765   4
   3  -4 -24 816.391 1348.01   4
   3  -4 -23 929.605 1491.72   4
   3   4 -23 169.681 706.399   4
  -3  -4  23-395.314 578.820   3
   3   4 -22 6664.88 1343.72   4
   3  -4 -22 4524.38 2030.81   4
   3  -4 -22 4846.96 1457.35   1
  -3  -4  22 5055.37 998.714   3
   3   4 -21 7117.26 1238.04   4
   3  -4 -21 6705.43 1426.64   1
  -3  -4  21 7574.39 1284.52   3
  -3  -4  20 113.850 484.387   3
   3   4 -20 484.203 562.961   4
   3  -4 -20-649.287 741.273   1
   3   4 -19 3117.51 951.203   4
  -3  -4  19 2628.77 801.707   3
   3  -4 -19 1323.59 711.868   1
   3   4 -18 832.575 456.749   4
   3  -4 -18 661.253 880.630   1
  -3  -4  18 748.446 465.937   3
   3  -4 -17 114.381 688.391   1
  -3  -4  17-174.471 465.693   3
   3   4 -17 1296.67 709.741   4
   3  -4 -16 2851.25 956.082   1
   3   4 -16 2255.13 680.387   4
  -3  -4  16 1221.73 531.881   3
   3   4 -15 29851.8 1969.85   4
   3  -4 -15 26521.8 2160.56   1
  -3  -4  15 28655.9 1886.55   3
   3  -4 -14 3044.04 814.220   1
   3   4 -14 2639.77 737.208   4
  -3  -4  14 2036.63 601.676   3
   3  -4 -13 25581.0 1981.89   1
  -3  -4  13 25975.3 1214.62   2
  -3  -4  13 23608.4 1623.06   3
   3   4 -13 25688.5 1775.40   4
   3   4 -12 3084.35 710.807   4
   3  -4 -12 2874.81 726.700   1
  -3  -4  12 2188.17 543.114   3
  -3   4  12 2524.77 821.438   3
  -3  -4  12 2648.80 401.074   2
   3  -4 -11 72288.4 3069.17   1
  -3  -4  11 67635.1 2496.99   3
  -3   4  11 72580.6 3121.03   3
  -3  -4  11 71070.3 1975.08   2
   3   4 -11 71359.6 2854.03   4
  -3  -4  10 35099.8 1452.76   2
   3  -4 -10 35308.6 2146.75   1
  -3  -4  10 33679.0 1686.00   3
  -3   4  10 38041.8 2235.45   3
   3   4 -10 35923.5 1939.17   4
   3  -4  -9 93251.3 3360.46   1
   3   4  -9 94293.2 3086.70   4
  -3  -4   9 92191.8 2686.47   3
  -3  -4   9 92438.2 2516.34   2
  -3   4   9 96962.8 3329.83   3
  -3  -4   8 1564.48 403.662   3
   3   4  -8 1183.75 451.428   4
  -3  -4   8 912.020 334.530   2
   3  -4  -8 1259.51 594.559   1
  -3   4   8 1287.63 665.871   3
  -3  -4   7 760.987 336.018   2
  -3  -4   7 334.299 240.910   3
  -3   4   7 295.462 323.192   3
   3   4  -7 264.579 306.453   4
   3  -4  -7-86.7091 440.632   1
   3  -4  -6 17198.8 1368.70   1
   3   4  -6 15581.9 1223.60   4
  -3   4   6 15965.1 1193.73   3
  -3  -4   6 15646.3 1039.67   1
   3   4  -5 194194. 4203.21   4
   3  -4  -5 188839. 4470.73   1
  -3  -4   5 189755. 3541.65   1
   3  -4  -4 255582. 5185.61   1
  -3  -4   4 259884. 4062.32   1
   3  -4  -4 263268. 3738.74   3
   3  -4  -3 60181.1 2563.38   1
  -3  -4   3 60069.8 1969.35   1
   3  -4  -3 57836.4 1601.10   3
  -3  -4   2 3745.72 525.531   1
   3  -4  -2 3817.61 374.396   3
   3  -4  -2 4120.05 764.544   1
   3  -4  -1 16423.3 1317.53   1
   3  -4  -1 16722.8 631.822   3
  -3  -4   1 17681.5 1069.08   1
  -3   4   1 14287.9 1406.82   4
  -3   4   0 3544.82 775.220   4
  -3  -4   0 2666.08 464.122   1
   3  -4   0 3701.26 742.423   1
   3  -4   1 378621. 6845.99   1
  -3  -4  -1 369173. 5094.80   1
  -3  -4  -2 36056.8 1683.83   1
  -3   4  -2 34444.1 2087.19   4
  -3   4  -3-48.8386 510.499   4
  -3  -4  -3 238.958 280.941   1
  -3  -4  -4 41436.6 1877.52   1
  -3   4  -4 39437.5 2320.80   4
  -3  -4  -5 89417.2 2823.84   1
  -3   4  -5 86434.0 3491.97   4
  -3  -4  -6 111.231 352.132   1
  -3   4  -6 511.420 522.192   4
  -3  -4  -7 37550.4 2040.81   1
  -3   4  -7 39699.9 2677.54   4
  -3  -4  -8 8168.35 1058.26   1
  -3   4  -8 7960.46 1333.40   4
  -3   4  -8 6831.60 480.115   3
  -3  -4  -9 458.227 441.559   1
  -3  -4  -9 390.488 564.985   2
  -3   4  -9 226.155 580.183   4
  -3  -4 -10 796.596 421.744   1
  -3  -4 -10 1705.11 741.929   2
  -3   4 -10 2657.14 1058.61   4
  -3  -4 -11 17763.4 1686.01   1
  -3  -4 -11 20601.1 1678.25   2
  -3   4 -11 18385.3 2028.65   4
  -3   4 -12 24277.9 2523.40   4
  -3  -4 -12 23551.3 1985.59   2
  -3  -4 -12 23587.3 2018.75   1
  -3  -4 -13 16403.7 1753.13   1
  -3   4 -13 19731.4 2406.44   4
  -3  -4 -13 19616.8 1784.35   2
  -3   4 -14-817.408 1034.03   4
  -3  -4 -14 1029.27 561.214   1
  -3  -4 -14-256.943 504.507   2
  -3   4 -15 7210.02 1633.88   4
  -3  -4 -15 8532.94 1173.59   2
  -3  -4 -15 4954.30 1130.49   1
  -3   4 -16 12670.8 2277.95   4
  -3  -4 -16 9542.34 1296.94   2
  -3   4 -17 7651.34 1858.06   4
  -3  -4 -17 7367.44 1207.96   2
  -3   4 -18 5030.78 1791.24   4
  -3  -4 -18 4365.64 1174.44   4
  -3  -4 -18 4953.61 1115.25   2
  -3  -4 -19 129.230 645.174   2
  -3   4 -19 1306.41 1538.21   4
  -3  -4 -19 1127.20 1327.40   4
  -3   4 -20 533.015 1159.88   4
  -3  -4 -20 141.622 1004.68   4
   3   5 -24-910.720 811.897   4
   3   5 -23-1019.48 711.283   4
   3  -5 -22-537.885 881.347   1
   3   5 -22-11.3700 669.427   4
   3   5 -21 1509.92 918.913   4
   3  -5 -21 304.836 699.378   1
   3  -5 -20 452.111 908.425   1
   3   5 -20 2013.80 930.803   4
   3   5 -19 125.627 577.377   4
   3  -5 -19-367.083 744.417   1
   3   5 -18 16432.4 1808.24   4
  -3  -5  18 15604.1 1519.48   3
   3  -5 -18 17859.4 2159.81   1
   3   5 -17 1209.28 731.622   4
   3  -5 -17 2091.67 808.736   1
  -3  -5  17 1402.57 559.063   3
   3  -5 -16 13632.8 1717.88   1
  -3  -5  16 11877.9 1292.44   3
   3   5 -16 13604.2 1549.88   4
  -3  -5  15 3123.45 692.163   3
   3   5 -15 4204.93 913.928   4
   3  -5 -15 5329.64 1115.27   1
  -3  -5  14 18421.9 1447.55   3
   3   5 -14 22543.6 1906.61   4
   3  -5 -14 20127.3 1907.38   1
  -3  -5  13 4083.80 674.376   3
   3   5 -13 4931.79 851.063   4
   3  -5 -13 3391.37 863.954   1
  -3  -5  12 26738.9 1412.70   2
   3   5 -12 28069.1 1956.74   4
   3  -5 -12 27542.5 2131.68   1
  -3  -5  12 24897.5 1561.69   3
  -3  -5  11 2450.14 548.810   3
  -3  -5  11 2850.09 556.048   2
   3   5 -11 3189.06 816.251   4
   3  -5 -11 2247.64 733.649   1
  -3  -5  10 401.065 316.032   2
   3   5 -10-197.114 557.567   4
   3  -5 -10 863.538 618.798   1
  -3  -5  10 45.5139 275.775   3
  -3  -5   9 1944.96 455.841   3
  -3  -5   9 2154.40 501.524   2
   3   5  -9 2208.16 640.369   4
   3  -5  -9 1846.68 676.981   1
   3  -5  -8 51865.3 2727.56   1
   3   5  -8 54228.8 2662.77   4
  -3  -5   8 50269.0 2133.47   1
  -3  -5   8 48255.0 1937.23   3
   3  -5  -7 38921.7 2278.75   1
   3   5  -7 37140.2 2101.25   4
  -3  -5   7 36020.3 1776.00   1
  -3  -5   7 33542.6 1594.47   3
   3  -5  -6 45064.9 2417.89   1
  -3  -5   6 42326.6 1935.87   1
  -3  -5   5-333.729 325.947   1
   3  -5  -5 91.4445 448.930   1
   3  -5  -4 1617.59 298.228   3
   3  -5  -4 2446.83 790.259   1
  -3  -5   4 1801.49 482.012   1
   3  -5  -3 42518.7 2410.63   1
   3  -5  -3 38885.8 1340.58   3
  -3  -5   3 43713.6 1901.62   1
   3  -5  -2 22825.4 1740.68   1
  -3  -5   2 23603.2 1391.14   1
   3  -5  -2 22076.7 912.899   3
   3  -5  -1 9864.62 1136.36   1
  -3  -5   1 9433.52 926.445   1
   3  -5  -1 10131.0 510.225   3
  -3   5   0 14535.7 1477.57   4
   3  -5   0 14043.7 1407.54   1
  -3  -5   0 14959.7 1171.35   1
  -3   5  -1 7735.56 1118.26   4
   3  -5   1 7315.65 1016.98   1
  -3  -5  -1 6994.55 821.625   1
  -3   5  -2 81928.3 3582.78   4
  -3  -5  -2 86199.0 2885.57   1
   3  -5   2 92218.4 3761.37   1
  -3   5  -3 2164.50 786.686   4
  -3  -5  -3 1642.30 558.953   1
  -3   5  -4 87425.5 3736.81   4
  -3  -5  -4 89416.1 3026.62   1
  -3   5  -5 122093. 4599.42   4
  -3  -5  -5 119645. 3608.40   1
  -3  -5  -6 3961.85 732.232   1
  -3   5  -6 4124.18 1133.48   4
  -3   5  -7 4158.88 1164.29   4
  -3  -5  -7 2409.17 621.295   1
  -3   5  -8 27648.2 2444.90   4
  -3  -5  -8 25639.6 1864.50   1
  -3   5  -9 833.567 802.946   4
  -3  -5  -9 9.75112 460.450   1
  -3  -5 -10 6766.94 1086.27   1
  -3   5 -10 7317.88 1395.19   4
  -3   5 -11 17279.0 2141.02   4
  -3  -5 -11 16629.9 1710.30   1
  -3  -5 -11 18133.3 1861.52   2
  -3  -5 -12 8089.86 1350.20   1
  -3  -5 -12 10186.1 1432.04   2
  -3   5 -12 9087.76 1621.68   4
  -3  -5 -13 97.7339 675.585   2
  -3  -5 -13 1567.42 697.854   1
  -3   5 -13 802.012 937.003   4
  -3  -5 -14 548.099 687.580   2
  -3  -5 -14 845.324 685.721   1
  -3   5 -14 2707.07 1403.04   4
  -3  -5 -15 9990.65 1631.19   2
  -3   5 -15 11584.7 2095.86   4
  -3  -5 -15 10421.8 1548.46   1
  -3  -5 -16 5809.54 1159.88   2
  -3  -5 -16 4314.87 1094.85   1
  -3   5 -16 5540.78 1557.45   4
  -3  -5 -17 5349.89 1270.10   1
  -3  -5 -17 5478.08 1232.21   2
  -3   5 -17 7162.27 1816.18   4
  -3  -5 -18-940.001 866.844   2
  -3   5 -18 2767.00 1570.08   4
  -3  -5 -19-243.200 666.712   2
  -3   5 -19-98.5871 1195.13   4
   3   6 -22 2027.72 1115.46   4
   3   6 -21 4489.22 1333.65   4
   3   6 -20 2070.57 935.470   4
   3  -6 -20 2316.03 1088.23   1
   3  -6 -19-11.0469 901.432   1
   3   6 -19 746.396 736.288   4
   3  -6 -18-570.850 832.330   1
   3   6 -18 40.4238 576.625   4
   3  -6 -17 6089.85 1445.21   1
   3   6 -17 4612.53 1021.98   4
   3  -6 -16 12674.6 1844.87   1
   3   6 -16 13429.3 1692.13   4
   3  -6 -15 15775.3 1923.81   1
   3   6 -15 14871.5 1786.24   4
   3  -6 -14 4963.35 1256.75   1
   3   6 -14 4314.92 1007.30   4
   3  -6 -13 4167.73 1094.01   1
   3   6 -13 2773.33 858.440   4
  -3  -6  12 32.2026 282.366   3
   3   6 -12-1010.69 595.489   4
   3  -6 -12 414.978 666.854   1
   3   6 -11 22147.1 1947.48   4
   3  -6 -11 22555.1 2009.45   1
  -3  -6  11 22767.9 1663.95   2
  -3  -6  11 19724.1 1362.32   3
  -3  -6  10 671.150 389.013   3
  -3  -6  10 193.554 446.064   2
   3   6 -10 713.113 566.887   4
   3  -6 -10 1140.17 734.223   1
  -3  -6  10 359.983 453.978   1
   3  -6  -9 15563.8 1700.56   1
  -3  -6   9 12840.1 1212.21   1
  -3  -6   9 12862.7 1042.59   3
   3   6  -9 12866.6 1472.13   4
  -3  -6   8 4273.81 626.243   3
  -3  -6   8 4254.94 709.325   1
   3   6  -8 4310.28 973.359   4
   3  -6  -8 3545.22 771.674   1
   3  -6  -7 3012.42 973.874   1
  -3  -6   7 1501.28 380.889   3
  -3  -6   7 2053.33 609.345   1
  -3  -6   6 5703.83 790.650   1
   3  -6  -6 6223.20 1225.02   1
   3  -6  -5 69843.1 3247.05   1
  -3  -6   5 69304.1 2687.60   1
  -3  -6   4 7569.10 939.038   1
   3  -6  -4 6828.57 1095.24   1
   3  -6  -3 13304.5 1337.32   1
  -3  -6   3 15307.8 1286.04   1
   3  -6  -2-912.846 743.024   1
  -3  -6   2 607.247 498.319   1
   3  -6  -1 21319.5 1839.72   1
  -3  -6   1 21142.0 1526.67   1
  -3  -6   0-311.099 450.139   1
   3  -6   0 817.194 608.942   1
  -3   6  -1 29608.3 2256.71   4
  -3  -6  -1 29328.2 1826.01   1
   3  -6   1 28977.0 2226.95   1
   3  -6   2 5608.71 1139.25   1
  -3  -6  -2 5686.43 842.737   1
  -3   6  -2 6739.99 1255.92   4
  -3  -6  -3 36559.4 2097.60   1
  -3   6  -3 38046.6 2700.30   4
   3  -6   3 36795.2 2664.69   1
   3  -6   4 1810.66 908.246   1
  -3   6  -4 1105.78 582.914   4
  -3  -6  -4 1154.90 548.081   1
  -3   6  -5 8562.13 1313.69   4
  -3  -6  -5 9412.83 1091.01   1
  -3  -6  -6 432.659 564.229   1
  -3   6  -6 929.356 849.867   4
  -3   6  -7 15562.5 2074.29   4
  -3  -6  -7 14061.1 1566.24   1
  -3   6  -8 14080.6 1962.37   4
  -3  -6  -8 12758.3 1483.97   1
  -3  -6  -9-64.4706 508.706   1
  -3   6  -9 458.810 755.290   4
  -3   6 -10 1471.75 736.975   4
  -3  -6 -10 1357.81 710.231   1
  -3  -6 -11 15908.3 1732.16   1
  -3   6 -11 15315.1 2111.52   4
  -3  -6 -12-808.698 817.425   1
  -3   6 -12 523.530 985.422   4
  -3  -6 -12 190.262 682.287   2
  -3  -6 -13 7924.84 1462.23   1
  -3   6 -13 9882.14 1949.36   4
  -3  -6 -13 12253.9 1740.95   2
  -3  -6 -14 10610.7 1802.73   2
  -3   6 -14 8499.57 1768.48   4
  -3  -6 -14 7642.34 1355.65   1
  -3  -6 -15 188.931 686.305   2
  -3   6 -15-329.385 1059.69   4
  -3  -6 -15-252.324 659.804   1
  -3  -6 -16 5567.63 1370.57   2
  -3  -6 -16 5551.70 1333.55   1
  -3   6 -16 4227.46 1598.38   4
  -3  -6 -17 1932.94 1164.83   2
  -3   6 -17 1991.40 1073.21   4
  -3  -6 -17-729.102 764.878   1
  -3  -6 -18-531.138 794.282   2
  -3  -6 -19 512.784 681.796   2
   3   7 -20 305.365 827.114   4
   3   7 -19 885.496 911.542   4
   3   7 -18 227.022 671.740   4
   3   7 -17 1261.85 656.577   4
   3  -7 -17 1315.08 853.279   1
   3  -7 -16 3775.83 1043.17   1
   3   7 -16 3586.74 1079.16   4
   3   7 -15 7050.04 1375.07   4
   3  -7 -15 5252.10 1234.41   1
   3  -7 -14-1383.38 896.615   1
   3   7 -14 1155.14 945.247   4
   3   7 -13 655.648 915.360   4
   3  -7 -13-858.195 766.326   1
  -3  -7  13 542.121 571.924   1
   3   7 -12 21580.0 2247.09   4
  -3  -7  12 19759.3 1700.79   1
   3  -7 -12 21094.6 2208.70   1
   3   7 -11 8725.98 1387.03   4
   3  -7 -11 9258.35 1486.02   1
  -3  -7  11 9794.60 1292.36   1
  -3  -7  10 450.042 486.489   1
  -3  -7  10-316.717 463.755   2
   3   7 -10 583.257 640.785   4
   3  -7  -9 2757.61 953.097   1
  -3  -7   9 844.305 575.432   1
   3  -7  -8 17530.0 1914.31   1
  -3  -7   8 16284.0 1479.76   1
   3  -7  -7-750.004 800.117   1
  -3  -7   7 1502.70 616.514   1
  -3  -7   6 24787.8 1904.16   1
   3  -7  -6 22154.4 1912.72   1
   3  -7  -5-1069.23 991.850   1
  -3  -7   5 1269.96 555.296   1
  -3  -7   4-184.449 495.201   1
   3  -7  -4 771.281 594.638   1
   3  -7  -3 6964.90 1108.60   1
  -3  -7   3 6957.46 997.840   1
  -3  -7   2 46196.4 2424.65   1
   3  -7  -2 44237.4 2839.44   1
  -3  -7   1 2202.83 721.535   1
   3  -7  -1 1956.46 966.689   1
   3  -7   0 47930.1 3010.68   1
  -3  -7   0 47876.6 2489.05   1
   3  -7   1 3613.07 1058.33   1
  -3  -7  -1 2876.69 801.848   1
   3  -7   2 5037.57 1212.10   1
  -3  -7  -2 4276.56 867.257   1
  -3   7  -3 17580.9 2132.99   4
  -3  -7  -3 17743.1 1660.13   1
   3  -7   3 18240.0 2037.49   1
  -3   7  -4 17900.7 1960.22   4
  -3  -7  -4 18477.3 1769.13   1
   3  -7   4 20368.0 2174.33   1
  -3   7  -5 146.205 772.587   4
   3  -7   5 113.555 687.149   1
  -3  -7  -5-95.8816 641.885   1
  -3  -7  -6 1081.26 660.360   1
   3  -7   6 947.071 1027.77   1
  -3   7  -6 2525.38 1171.12   4
  -3   7  -7 16725.4 2285.31   4
  -3  -7  -7 16669.2 1642.88   1
   3  -7   7 15873.9 2026.78   1
  -3   7  -8 24638.9 2729.62   4
  -3  -7  -8 24388.9 2132.18   1
  -3  -7  -9 8388.37 1409.28   1
  -3   7  -9 10846.3 1935.35   4
  -3  -7 -10 9024.49 1363.85   1
  -3   7 -10 9295.29 1801.65   4
  -3  -7 -11 691.181 633.972   1
  -3   7 -11 2718.96 1194.55   4
  -3  -7 -12 297.857 706.652   1
  -3  -7 -12-1148.28 909.792   2
  -3   7 -12 95.2261 914.660   4
  -3   7 -13 5752.40 1755.73   4
  -3  -7 -13 6072.12 1305.84   1
  -3  -7 -13 5012.00 1472.43   2
  -3  -7 -14 4304.65 1179.29   1
  -3  -7 -14 6640.28 1485.07   2
  -3   7 -14 3611.37 1523.93   4
  -3  -7 -15-993.840 973.906   2
  -3  -7 -15 716.441 683.470   1
  -3  -7 -16 1218.04 1015.29   2
   3   8 -17 2182.88 1183.62   4
   3   8 -16 2317.76 1068.01   4
   3   8 -15 197.879 650.179   4
   3  -8 -14 1889.90 1232.19   1
   3   8 -14 256.878 817.009   4
   3   8 -13-384.467 711.019   4
  -3  -8  13 469.235 519.316   1
   3  -8 -13 1747.60 1110.32   1
  -3  -8  12-18.2646 549.904   1
   3  -8 -12 1243.93 940.095   1
   3  -8 -11-606.810 973.974   1
  -3  -8  11 1115.33 639.853   1
   3  -8 -10-1282.07 1189.02   1
  -3  -8  10 1230.63 719.121   1
  -3  -8   9 6674.26 1140.72   1
   3  -8  -9 5116.61 1141.99   1
  -3  -8   8 1280.02 702.606   1
   3  -8  -8 2192.92 998.277   1
   3  -8  -7 354.034 673.712   1
  -3  -8   7 277.863 486.127   1
   3  -8  -6 968.688 728.673   1
  -3  -8   6 1215.69 553.614   1
   3  -8  -5 2166.89 897.649   1
  -3  -8   5 1006.67 609.036   1
  -3  -8   4 5170.10 946.244   1
   3  -8  -4 5831.32 1333.78   1
   3  -8  -3 877.607 773.465   1
  -3  -8   3 1301.24 635.190   1
  -3  -8   2 3209.45 768.645   1
   3  -8  -2 3596.88 912.845   1
   3  -8  -1 1760.14 931.140   1
  -3  -8   1 2422.61 740.706   1
  -3  -8   0 26006.5 2055.39   1
   3  -8   0 26947.9 2528.08   1
  -3  -8  -1 3803.44 853.899   1
   3  -8   1 3873.87 1156.35   1
  -3  -8  -2 2988.07 904.892   1
   3  -8   2 3090.74 1043.29   1
   3  -8   3 13329.7 1793.91   1
  -3  -8  -3 13925.8 1616.18   1
   3  -8   4 1383.99 1190.19   1
  -3  -8  -4 473.849 605.333   1
  -3   8  -5 2807.30 1155.15   4
   3  -8   5 1830.32 911.249   1
  -3  -8  -5 1700.93 707.418   1
  -3  -8  -6 9537.05 1455.10   1
  -3   8  -6 13405.3 2234.98   4
   3  -8   6 8808.89 1740.66   1
   3  -8   7 5889.19 1579.60   1
  -3  -8  -7 4603.94 963.160   1
  -3   8  -7 8005.16 1863.07   4
   3  -8   8 702.677 798.849   1
  -3  -8  -8 282.525 598.185   1
  -3   8  -8-1168.47 1057.19   4
  -3  -8  -9 4494.90 1257.65   1
  -3   8  -9 3164.72 1163.15   4
   3  -8   9 2884.09 829.415   1
   3  -8  10 114.188 925.456   1
  -3  -8 -10-284.251 615.523   1
  -3   8 -10 1514.52 1164.86   4
  -3  -8 -11 1083.92 666.898   1
  -3   8 -11 1400.67 1131.31   4
  -3  -8 -12-123.951 704.947   1
  -3  -9   9-505.189 630.177   1
   3  -9  -8 3509.00 1198.65   1
  -3  -9   8 801.419 593.879   1
  -3  -9   7 2465.60 791.474   1
   3  -9  -7 4085.08 1140.25   1
  -3  -9   6 1684.74 892.228   1
   3  -9  -6 1229.35 729.435   1
   3  -9  -5 2021.90 1081.68   1
  -3  -9   5-182.279 656.194   1
  -3  -9   4 1014.77 691.879   1
   3  -9  -4 2149.76 930.776   1
  -3  -9   3 3061.52 865.010   1
   3  -9  -3 2953.86 1235.39   1
   3  -9  -2-853.597 774.047   1
  -3  -9   2 681.842 725.275   1
  -3  -9   1 3782.00 886.139   1
   3  -9  -1 4005.59 1385.84   1
   3  -9   0 2281.05 1021.92   1
  -3  -9   0 1253.66 672.909   1
   3  -9   1-455.039 797.581   1
  -3  -9  -1-310.102 574.939   1
  -3  -9  -2 2361.54 955.169   1
   3  -9   2-311.464 937.790   1
   3  -9   3 747.292 956.366   1
  -3  -9  -3 811.292 763.296   1
   3  -9   4 3567.29 1095.61   1
  -3  -9  -4 4268.30 1075.99   1
  -3  -9  -5 1016.48 685.389   1
   3  -9   5 154.167 831.616   1
   3  -9   6 2324.26 1342.80   1
  -3  -9  -6 582.805 670.533   1
  -3  -9  -7 2017.85 951.471   1
   3  -9   7 1533.19 961.306   1
  -3  -9  -8 609.375 671.896   1
  -3 -10   4 125.859 793.497   1
  -3 -10   3-452.785 687.273   1
  -3 -10   2 258.195 848.303   1
  -3 -10   1 249.498 685.313   1
  -3 -10   0 1493.84 850.719   1
  -3 -10  -1 1208.20 662.086   1
  -3 -10  -2-971.713 851.309   1
   4   0 -25 460.987 622.412   4
  -4   0  25-572.912 706.168   3
   4   0 -24 1953.37 892.430   4
  -4   0  24 1051.80 805.378   3
   4   0 -23-680.700 580.413   4
  -4   0  23 66.6812 874.969   3
   4   0 -22 9357.87 1495.37   4
  -4   0  22 8231.62 1471.78   3
   4   0 -21 1099.43 991.092   4
  -4   0  21 125.340 577.308   3
   4   0 -20 43191.3 2832.25   4
  -4   0  20 43800.7 2862.68   3
   4   0 -19-919.410 486.057   4
  -4   0  19 569.448 548.065   3
   4   0 -18 9916.12 1302.43   4
  -4   0  18 10162.0 1390.37   3
  -4   0  17 7.41111 558.426   3
   4   0 -17-832.173 420.174   4
   4   0 -16 55564.8 2904.05   4
  -4   0  16 50549.6 2818.36   3
   4   0 -15-55.2560 243.606   2
  -4   0  15-760.055 601.587   3
   4   0 -15-556.556 655.164   4
   4   0 -14 81190.1 1957.27   2
  -4   0  14 79376.6 3224.50   3
  -4   0  13-879.646 648.557   3
   4   0 -13 257.599 638.964   4
   4   0 -13 402.372 327.247   2
   4   0 -12 6907.85 636.672   2
   4   0 -12 7149.92 964.677   4
  -4   0  11-725.750 465.719   3
   4   0 -11 299.045 649.767   4
   4   0 -11 106.366 263.709   2
   4   0 -10 252263. 4515.87   4
  -4   0  10 258872. 3767.03   1
   4   0 -10 257453. 4540.92   1
   4   0 -10 257126. 3480.63   2
  -4   0  10 267405. 4885.63   3
  -4   0   9 660.736 417.633   3
   4   0  -9 280.125 464.311   4
   4   0  -9-68.4679 143.963   2
  -4   0   9-99.1205 185.204   1
   4   0  -9-34.6269 262.954   1
   4   0  -8 17101.1 943.221   4
   4   0  -8 16522.1 950.226   1
   4   0  -8 17213.1 930.748   2
  -4   0   8 17738.3 850.564   1
  -4   0   8 18482.8 1254.99   3
   4   0  -7 313.173 201.653   1
  -4   0   7 223.245 196.074   2
   4   0  -7 277.537 261.402   2
  -4   0   7 249.121 117.676   1
   4   0  -7 308.192 137.142   4
  -4   0   7 448.479 271.738   3
  -4   0   6 4165.67 520.527   3
   4   0  -6 4120.70 524.728   2
  -4   0   6 4208.57 458.379   2
   4   0  -6 5335.62 389.566   4
  -4   0   6 4212.71 346.902   1
   4   0  -6 4157.78 393.665   1
   4   0  -5 199.284 159.862   1
  -4   0   5 116.501 79.3730   1
  -4   0   5 513.725 274.205   3
  -4   0   5-64.2650 278.790   2
  -4   0   4 545906. 6083.76   2
   4   0  -3 304.435 133.707   1
  -4   0   3 312.732 264.942   2
  -4   0   2 25395.2 1528.36   2
  -4   0   2 27647.4 938.067   4
  -4   0   1 227.285 170.298   4
  -4   0   1 1576.30 561.358   2
  -4   0   0 594749. 6785.04   4
  -4   0   0 607453. 8662.61   2
  -4   0  -1 1147.91 496.835   4
  -4   0  -1 1422.35 559.403   2
  -4   0  -2 305063. 6162.80   2
  -4   0  -2 304182. 5708.55   4
  -4   0  -3 391.803 832.385   4
  -4   0  -3-144.977 388.455   2
  -4   0  -4 207906. 5357.72   4
  -4   0  -4 178008. 4736.05   2
  -4   0  -5 726.530 1189.77   4
  -4   0  -5 535.606 846.545   2
  -4   0  -6 118448. 3731.53   2
  -4   0  -6 137496. 4717.20   4
  -4   0  -7 2171.25 1273.97   4
  -4   0  -7 2085.03 1047.15   2
  -4   0  -8 11004.7 1504.96   4
  -4   0  -8 10142.1 1198.31   2
  -4   0  -9 2708.20 1140.44   2
  -4   0  -9 1637.20 1262.98   4
  -4   0 -10 210369. 5434.61   2
  -4   0 -10 256403. 7507.21   4
  -4   0 -11 2267.61 1299.60   4
  -4   0 -11 4907.15 1443.37   2
  -4   0 -12 31178.2 2112.19   2
  -4   0 -12 38049.7 3207.66   4
  -4   0 -13 958.899 1205.23   4
  -4   0 -13 103.773 439.870   2
  -4   0 -14 4111.71 1608.11   4
  -4   0 -14 2187.52 781.271   2
  -4   0 -15 1015.54 1058.28   4
  -4   0 -15-1066.06 773.182   2
  -4   0 -16 6929.52 1579.56   4
  -4   0 -17 1105.25 993.170   4
  -4   0 -18 5158.92 1454.01   4
  -4   0 -19-35.4128 1134.14   4
  -4   0 -20-1730.40 1359.15   4
  -4   0 -21 189.612 1357.70   4
  -4   0 -22 3114.63 1402.62   4
  -4  -1  26 1892.16 892.211   3
  -4   1  25-885.302 1059.56   3
   4   1 -25 169.382 669.243   4
  -4  -1  25-1014.18 746.532   3
   4  -1 -25-324.143 679.198   4
  -4  -1  24 2507.77 976.205   3
  -4   1  24 2639.15 1126.38   3
   4   1 -24 2087.87 803.676   4
   4  -1 -24 3133.83 1208.55   4
   4   1 -23 3653.27 1058.89   4
   4  -1 -23 3069.28 1182.37   4
  -4   1  23 4244.30 1112.96   3
  -4  -1  23 3521.84 995.080   3
   4   1 -22 1620.22 699.513   4
   4  -1 -22 1806.23 862.609   4
  -4  -1  22 1724.94 852.998   3
  -4   1  22 2525.18 1089.34   3
   4   1 -21 6447.42 1126.05   4
   4  -1 -21 5922.51 1254.53   4
  -4  -1  21 6002.78 1190.02   3
  -4   1  21 6067.47 1360.28   3
   4   1 -20 2697.00 858.529   4
   4  -1 -20 2126.35 888.585   4
  -4   1  20 2455.26 748.469   3
  -4  -1  20 2479.92 795.380   3
   4   1 -19 9492.81 1233.77   4
   4  -1 -19 6552.80 1278.05   4
  -4   1  19 7384.63 1209.03   3
  -4  -1  19 9397.48 1383.72   3
   4   1 -18 6968.30 1020.06   4
   4  -1 -18 6908.90 1447.31   4
  -4   1  18 7469.22 1123.17   3
  -4  -1  18 8352.42 1236.95   3
   4   1 -17 1363.74 486.183   4
   4  -1 -17 2110.97 674.253   4
  -4   1  17 1096.03 538.656   3
  -4  -1  17 1515.29 662.496   3
   4   1 -16 4129.29 771.175   4
   4  -1 -16 2548.81 979.545   4
  -4   1  16 5170.42 1081.49   3
  -4  -1  16 4572.81 865.689   3
  -4  -1  15 3076.14 679.223   3
  -4   1  15 4724.93 1015.47   3
   4  -1 -15 3053.40 853.640   1
   4   1 -15 2706.61 652.031   4
   4  -1 -15 3431.58 1073.75   4
  -4  -1  14-203.885 600.368   3
   4   1 -14-24.9824 116.222   2
   4  -1 -14-452.447 303.589   2
   4   1 -14-709.218 277.605   4
  -4   1  14-851.983 685.196   3
   4  -1 -14-427.961 604.812   4
   4  -1 -14-353.730 568.251   1
   4  -1 -13 190342. 3464.60   2
   4  -1 -13 191413. 4626.39   1
   4   1 -13 197186. 3852.11   4
   4   1 -13 189955. 2456.90   2
   4  -1 -13 198410. 6936.23   4
  -4   1  13 192027. 4847.79   3
  -4  -1  13 190869. 4695.27   3
   4  -1 -12 18812.4 1136.05   2
   4  -1 -12 18907.5 1420.69   1
   4   1 -12 17333.4 1100.67   4
   4   1 -12 20267.9 936.940   2
  -4   1  12 20072.1 1494.69   3
  -4  -1  12 17749.4 1367.11   3
   4   1 -11 56759.4 1666.73   2
   4  -1 -11 49233.3 1719.54   2
   4  -1 -11 49824.6 2152.19   1
   4   1 -11 47270.5 1637.56   4
  -4   1  11 50963.7 2343.14   3
  -4  -1  11 50184.8 2167.55   3
  -4  -1  10 193212. 3115.98   1
  -4  -1  10 188246. 2488.39   2
   4  -1 -10 194413. 3304.48   2
   4  -1 -10 195082. 3882.46   1
  -4  -1  10 186651. 4102.79   3
  -4   1  10 196928. 4370.24   3
   4   1 -10 192623. 2993.98   4
   4   1  -9 13507.4 738.796   4
  -4  -1   9 15121.6 817.418   1
   4  -1  -9 14131.1 873.261   2
   4  -1  -9 14954.0 1044.72   1
   4   1  -9 16249.9 1103.98   2
  -4  -1   9 14850.0 761.584   2
  -4   1   9 15155.8 1162.73   3
  -4  -1   9 15227.5 1104.58   3
  -4  -1   9 16684.7 1575.61   4
  -4   1   8 377.260 280.185   3
  -4  -1   8 879.847 392.757   3
  -4   1   8 47.2515 192.358   1
   4   1  -8 183.154 135.858   4
   4  -1  -8 396.489 203.247   1
  -4  -1   8 342.677 159.733   1
  -4  -1   8 244.008 282.422   4
   4  -1  -8-155.967 232.661   2
  -4  -1   8 1048.30 328.911   2
   4   1  -8 1077.24 579.110   2
  -4   1   7 626952. 5516.63   1
   4   1  -7 630849. 3902.44   4
  -4  -1   7 616868. 7212.77   2
  -4  -1   7 623426. 6755.76   4
   4  -1  -7 617122. 5821.49   2
   4  -1  -7 621967. 5762.04   1
  -4  -1   7 629651. 3901.36   1
  -4   1   7 630963. 6694.35   3
  -4  -1   7 617486. 6492.99   3
   4   1  -7 611056. 6578.05   2
  -4  -1   6 96866.0 2089.13   4
   4   1  -6 100482. 1433.55   4
  -4  -1   6 98169.7 1284.59   1
  -4   1   6 98230.8 2129.30   1
   4  -1  -6 96049.3 2126.03   1
   4   1  -6 99687.0 2673.12   2
  -4  -1   6 89751.9 3106.38   2
  -4   1   6 99913.3 2501.95   3
  -4  -1   6 97070.2 2445.89   3
  -4   1   5 241677. 3660.20   3
   4  -1  -5 241652. 2417.56   4
   4  -1  -5 238794. 3260.37   1
  -4  -1   5 237265. 5174.48   2
   4   1  -5 247667. 4251.66   2
  -4   1   5 241370. 3197.49   1
  -4  -1   5 246730. 2572.68   4
   4  -1  -4 127749. 1700.80   4
  -4   1   4 125365. 2564.61   2
  -4  -1   4 125193. 1611.03   4
  -4   1   4 128487. 2483.38   3
   4  -1  -4 127047. 2350.10   1
  -4   1   4 127547. 2283.56   1
   4  -1  -3 172787. 1991.30   4
  -4   1   3 166860. 2989.59   2
  -4  -1   3 169831. 3621.59   2
  -4   1   3 171142. 2325.36   4
   4  -1  -3 167846. 2744.44   1
  -4   1   3 172063. 2768.61   3
  -4   1   2 45626.2 1578.89   2
   4  -1  -2 41911.1 1052.42   4
  -4  -1   2 41297.4 1696.81   2
  -4   1   2 44449.6 1276.85   4
  -4   1   1 313370. 3915.65   4
   4   1  -1 319582. 2874.92   1
   4  -1  -1 313285. 3246.65   4
   4  -1   0 10511.0 681.047   4
  -4   1   0 10186.3 749.646   2
  -4  -1   0 10222.4 873.616   2
   4   1   0 9257.07 600.807   1
  -4   1   0 9092.14 791.825   4
   4  -1   1 9050.18 722.510   4
  -4   1  -1 9334.50 893.682   4
  -4   1  -1 9754.67 775.022   2
   4   1   1 9882.52 719.363   1
  -4  -1  -1 10464.9 892.700   2
   4   1   2 300931. 4436.73   1
  -4   1  -2 294664. 4757.18   2
  -4  -1  -2 307768. 4480.95   2
  -4   1  -3 46666.7 1976.67   2
  -4   1  -3 40899.0 2219.89   4
   4   1   3 46748.5 1930.60   1
  -4  -1  -3 49711.6 1854.64   2
   4  -1   3 45745.6 2358.69   2
  -4   1  -4 10640.6 1110.46   2
  -4   1  -4 8771.93 1045.35   4
  -4   1  -5 233569. 4889.53   2
  -4   1  -5 219977. 5906.77   4
  -4   1  -6 10260.1 1500.30   4
  -4   1  -6 10549.0 1040.66   2
  -4  -1  -6 7947.18 1186.99   4
  -4   1  -7 5647.02 1261.80   4
  -4   1  -7 3432.88 768.093   2
  -4  -1  -7 3379.22 875.974   4
  -4  -1  -7 4714.73 787.173   2
  -4  -1  -8 29662.4 2372.50   4
  -4   1  -8 29905.4 1893.18   2
  -4  -1  -8 33394.3 1798.97   2
  -4   1  -9 86871.2 4415.71   4
  -4   1  -9 71355.8 2868.30   2
  -4  -1  -9 61638.0 3763.71   4
  -4  -1  -9 78343.9 2701.42   2
  -4   1 -10 17308.9 2097.94   4
  -4   1 -10 14906.9 1418.13   2
  -4  -1 -10 16462.5 1402.62   2
  -4   1 -11 30324.5 2859.29   4
  -4  -1 -11 21750.4 2576.52   4
  -4   1 -11 26562.1 1811.42   2
  -4  -1 -11 26101.4 1693.33   2
  -4   1 -12 1091.58 704.090   2
  -4  -1 -12-220.422 710.721   4
  -4  -1 -12 156.194 465.575   2
  -4   1 -13 46389.3 2485.64   2
  -4  -1 -13 50711.4 2475.93   2
  -4  -1 -13 47812.5 3826.32   4
  -4  -1 -14 7365.48 1854.99   4
  -4   1 -14 6621.12 1774.68   4
  -4   1 -14 3044.96 735.797   2
  -4  -1 -14 4743.58 952.852   2
  -4  -1 -15 26039.4 1974.50   2
  -4  -1 -15 25859.6 2774.49   4
  -4  -1 -16 2004.53 692.633   2
  -4   1 -16 2900.39 1354.45   4
  -4  -1 -16 1028.99 799.069   4
  -4  -1 -17 861.071 948.466   4
  -4   1 -17-641.157 1023.51   4
  -4   1 -18 2280.07 991.856   4
  -4  -1 -18 2968.94 1572.66   4
  -4   1 -19-564.816 1106.58   4
  -4  -1 -19 185.964 1112.40   4
  -4  -1 -20 1661.62 1537.64   4
  -4   1 -20 1587.44 1418.74   4
  -4  -1 -21 792.470 1307.26   4
  -4   1 -21 560.136 1510.14   4
  -4  -2  26 1022.25 986.260   3
  -4  -2  25 1775.18 972.663   3
   4  -2 -25 1920.26 843.867   4
   4   2 -24 993.372 633.432   4
   4  -2 -24 234.253 633.086   4
  -4  -2  24 1251.00 668.283   3
  -4   2  23 1260.04 794.819   3
   4   2 -23 2427.27 850.740   4
   4  -2 -23 1276.49 686.337   4
  -4  -2  23 3429.61 1146.78   3
   4  -2 -22 6669.94 1554.60   4
  -4   2  22 9576.87 1832.50   3
   4   2 -22 7877.43 1223.16   4
  -4  -2  22 8980.10 1510.92   3
   4   2 -21 7650.54 1233.96   4
   4  -2 -21 5188.41 1491.04   4
  -4   2  21 8554.65 1644.33   3
  -4  -2  21 7812.85 1345.76   3
   4   2 -20 2850.60 719.960   4
   4  -2 -20 3145.22 1138.08   4
  -4   2  20 2532.08 1011.13   3
  -4  -2  20 3373.19 918.481   3
   4   2 -19 15021.3 1470.81   4
  -4   2  19 13775.2 1708.60   3
   4  -2 -19 8860.63 1880.10   4
  -4  -2  19 14606.8 1630.39   3
   4  -2 -19 13441.9 1733.79   1
   4   2 -18 2552.48 747.025   4
   4  -2 -18 1543.75 1083.52   4
   4  -2 -18 768.905 808.445   1
  -4   2  18 1105.67 898.486   3
  -4  -2  18 1569.10 667.143   3
   4   2 -17 1094.82 589.303   4
   4  -2 -17-265.909 709.535   4
   4  -2 -17 1128.10 756.082   1
  -4   2  17-335.729 618.804   3
  -4  -2  17 822.739 443.204   3
   4  -2 -16 153237. 4801.58   1
  -4   2  16 158087. 5103.93   3
   4   2 -16 152457. 3927.11   4
  -4  -2  16 153718. 4710.88   3
   4   2 -15 177744. 4016.50   4
  -4   2  15 175574. 5234.21   3
  -4  -2  15 176524. 4868.21   3
   4  -2 -15 175287. 5023.87   1
   4   2 -14 30712.8 1605.01   4
   4  -2 -14 33254.6 2071.44   1
  -4  -2  14 29975.9 1953.62   3
  -4   2  14 31916.0 2197.05   3
   4   2 -13 16350.5 1138.28   4
   4  -2 -13 16769.9 1430.45   1
  -4   2  13 17926.7 1572.04   3
  -4  -2  13 17320.8 1444.65   3
  -4  -2  12 8.04035 412.647   3
   4  -2 -12 830.666 476.045   1
   4   2 -12-74.0905 285.815   4
  -4  -2  12 238.759 118.065   2
  -4   2  12 92.6961 407.677   3
  -4  -2  11 67655.5 2575.18   3
  -4  -2  11 71675.4 1639.69   2
   4  -2 -11 67534.4 2580.80   1
  -4   2  11 69744.5 2711.10   3
   4   2 -11 69287.2 2075.63   4
  -4  -2  10 71747.1 2330.71   2
   4  -2 -10 70978.9 2550.90   1
   4   2 -10 71204.8 1976.84   4
  -4  -2  10 69080.5 2527.18   3
  -4   2  10 70775.1 2631.88   3
   4   2  -9 219240. 3324.14   4
  -4  -2   9 223496. 5071.02   4
  -4  -2   9 217701. 4863.96   2
  -4   2   9 208149. 4380.55   3
  -4  -2   9 210823. 4222.10   3
   4  -2  -9 213704. 4192.80   1
  -4  -2   8 52557.5 2119.41   4
   4   2  -8 51076.0 1540.06   4
   4  -2  -8 49399.5 1963.80   1
  -4  -2   8 48524.1 2041.69   2
  -4   2   8 53121.8 2083.95   3
  -4  -2   8 50321.7 1943.56   3
   4   2  -7 16656.4 906.548   2
   4   2  -7 15565.7 826.180   4
  -4  -2   7 15805.5 1018.82   2
   4  -2  -7 15738.4 1091.73   1
  -4   2   7 16423.5 1119.54   3
  -4  -2   7 14858.7 1061.95   4
  -4  -2   7 15499.3 1054.06   3
  -4  -2   6 73118.3 2049.87   4
   4  -2  -6 73328.6 1854.77   4
   4   2  -6 75306.8 1999.46   2
   4   2  -6 74496.8 1795.33   4
  -4  -2   6 74684.1 2087.29   2
   4  -2  -6 72327.2 2223.85   1
  -4   2   6 74820.2 2238.43   3
   4   2  -5 23256.7 1147.23   2
  -4   2   5 21926.3 1128.60   3
  -4  -2   5 21012.2 1017.03   4
   4  -2  -5 19324.2 964.670   4
   4  -2  -5 21321.7 1196.96   1
  -4  -2   5 21290.3 1084.27   2
  -4  -2   5 21971.2 663.024   1
   4  -2  -5 21494.5 1044.29   3
   4  -2  -4 160647. 2642.95   4
  -4  -2   4 162546. 2986.46   2
   4   2  -4 166829. 3162.76   2
  -4  -2   4 162403. 1693.97   1
  -4   2   4 164992. 2874.82   3
  -4  -2   4 162150. 2745.56   4
   4  -2  -4 164950. 3375.49   1
   4  -2  -4 159254. 2610.75   3
  -4   2   3 152987. 2974.21   4
  -4  -2   3 158186. 1724.62   1
   4  -2  -3 160563. 2601.69   4
   4  -2  -3 158675. 3251.42   1
  -4   2   3 159056. 2670.94   3
  -4  -2   3 162747. 2836.41   4
  -4  -2   3 152374. 2958.39   2
  -4  -2   2 375177. 2918.18   1
  -4   2   2 375297. 3760.54   3
  -4   2   2 378600. 4856.57   4
   4  -2  -2 377192. 4054.38   4
  -4  -2   2 367763. 4733.53   2
   4   2  -2 371696. 3336.06   1
   4  -2  -2 373976. 5208.57   1
  -4  -2   1 522.598 348.833   2
  -4   2   1 675.645 250.486   4
   4   2  -1 701.350 175.387   1
  -4   2   1 549.636 165.193   3
  -4  -2   1 651.593 165.053   1
   4  -2  -1 783.774 246.859   4
  -4   2   0 72734.5 2320.89   4
   4  -2   0 77691.9 1944.29   4
   4   2   0 74814.1 1810.84   1
  -4  -2   0 72512.0 2321.47   2
  -4  -2   0 76767.5 1657.62   1
   4  -2   1 334016. 4317.82   4
  -4  -2  -1 333146. 4641.99   2
   4   2   1 324097. 4134.11   1
  -4  -2  -1 329480. 3752.13   1
  -4  -2  -2 28113.3 1193.96   1
  -4   2  -2 32874.8 1383.88   2
  -4   2  -2 33066.1 1793.09   4
   4   2   2 31691.3 1405.86   1
  -4  -2  -2 31323.2 1609.31   2
  -4   2  -3 43248.2 1697.65   2
  -4  -2  -3 45796.9 1624.90   1
   4   2   3 45737.8 1855.52   1
  -4  -2  -3 45963.4 1956.69   2
  -4   2  -3 43949.6 2315.54   4
  -4  -2  -4 197610. 3622.64   1
  -4   2  -4 183323. 3455.59   2
  -4   2  -4 189016. 5080.67   4
  -4  -2  -4 190696. 3724.26   2
  -4  -2  -5 103502. 2840.64   1
  -4   2  -5 95320.6 3846.58   4
  -4  -2  -5 101981. 2829.81   2
  -4   2  -5 100008. 2601.44   2
  -4  -2  -6 89863.5 2777.84   1
  -4   2  -6 85754.2 2452.15   2
  -4   2  -6 82205.6 3798.42   4
  -4  -2  -6 83012.9 2621.27   2
  -4   2  -6 89690.0 2395.46   3
  -4   2  -7 25535.3 1404.02   2
  -4   2  -7 23794.2 2126.42   4
  -4  -2  -7 25023.5 1587.68   2
  -4   2  -7 24515.9 1330.46   3
  -4   2  -8 72592.5 2334.45   2
  -4  -2  -8 75500.4 2514.48   2
  -4   2  -9 13244.5 1087.66   2
  -4   2  -9 10186.3 1466.88   4
  -4  -2  -9 13926.9 1202.03   2
  -4  -2 -10 7954.74 957.791   2
  -4   2 -10 8447.43 859.458   2
  -4   2 -10 5680.49 1083.43   4
  -4   2 -11 8445.45 847.334   2
  -4   2 -11 5833.40 1165.71   4
  -4  -2 -11 6976.64 1217.09   4
  -4  -2 -11 9031.54 1049.40   2
  -4   2 -12 13581.0 1039.98   2
  -4   2 -12 15243.0 2170.55   4
  -4  -2 -12 12198.9 1780.01   4
  -4  -2 -12 14323.2 1307.65   2
  -4  -2 -13 1367.42 1033.12   4
  -4   2 -13 1147.39 437.661   2
  -4   2 -13 207.711 805.219   4
  -4  -2 -13-794.679 500.956   2
  -4   2 -14 9542.09 1967.59   4
  -4  -2 -14 7178.20 1065.28   2
  -4  -2 -14 6547.39 1762.12   4
  -4  -2 -15 18465.7 1603.25   2
  -4   2 -15 19869.6 2743.06   4
  -4  -2 -16-97.1243 476.378   2
  -4   2 -16 1669.26 1489.40   4
  -4  -2 -16-719.579 910.811   4
  -4  -2 -17 9675.46 1255.02   2
  -4   2 -17 11989.0 2423.83   4
  -4  -2 -17 9055.55 1885.57   4
  -4   2 -18 13958.6 2540.47   4
  -4  -2 -18 8946.75 2212.28   4
  -4  -2 -19 2485.51 1385.04   4
  -4   2 -19 2332.14 1716.11   4
  -4   2 -20 170.854 1477.12   4
  -4  -2 -20-27.6103 892.259   4
  -4   2 -21 11272.7 2323.22   4
  -4  -2 -21 8014.84 1989.37   4
  -4  -3  26 607.610 939.254   3
   4  -3 -25 156.404 889.555   4
  -4  -3  25 1297.12 925.230   3
   4   3 -24 3867.98 909.966   4
  -4  -3  24 4232.00 1039.08   3
   4  -3 -24 1001.82 1339.55   4
   4   3 -23 2665.01 870.153   4
  -4  -3  23 1833.63 858.949   3
  -4  -3  22 4500.51 1167.93   3
   4  -3 -22 3150.59 1330.90   4
   4   3 -22 4836.79 976.429   4
  -4   3  22 5749.52 1414.88   3
   4   3 -21 6606.73 1116.61   4
   4  -3 -21 5988.07 1989.36   4
   4  -3 -21 5755.49 1241.59   1
  -4   3  21 6398.70 1309.22   3
  -4  -3  21 6868.51 1292.46   3
   4   3 -20 4221.29 930.346   4
   4  -3 -20 4165.97 1661.27   4
   4  -3 -20 2818.49 1128.16   1
  -4   3  20 1830.80 719.216   3
  -4  -3  20 2708.07 972.268   3
   4   3 -19-537.567 589.691   4
  -4   3  19 386.660 955.737   3
   4  -3 -19-239.217 891.154   1
  -4  -3  19 138.213 479.981   3
   4  -3 -18 25600.9 2270.65   1
  -4   3  18 27805.8 2479.91   3
   4   3 -18 25891.7 1821.64   4
  -4  -3  18 24363.2 2002.15   3
   4  -3 -17 7989.81 1301.10   1
   4   3 -17 7447.57 904.269   4
  -4  -3  17 7849.71 1144.00   3
  -4   3  17 8632.19 1456.58   3
   4  -3 -16 16379.2 1724.34   1
  -4   3  16 15853.0 1776.46   3
  -4  -3  16 15509.2 1522.45   3
   4   3 -16 15938.1 1307.11   4
   4   3 -15 35206.6 1938.52   4
  -4   3  15 37803.3 2540.42   3
   4  -3 -15 34103.0 2391.44   1
  -4  -3  15 36200.0 2148.19   3
   4  -3 -14 586.039 436.258   1
   4   3 -14 233.104 395.908   4
  -4  -3  14 864.827 512.387   3
  -4   3  14 375.137 632.570   3
   4   3 -13 71917.8 2561.90   4
   4  -3 -13 72324.5 3098.81   1
  -4  -3  13 68601.0 1603.11   2
  -4   3  13 66356.4 3044.43   3
  -4  -3  13 67277.4 2746.28   3
   4  -3 -12 24614.7 1740.34   1
   4   3 -12 24479.0 1445.78   4
  -4  -3  12 23867.0 1522.63   2
  -4   3  12 23872.6 1724.70   3
  -4  -3  12 24543.5 1591.49   3
   4  -3 -11 14108.3 1271.13   1
  -4  -3  11 13563.0 1106.20   2
   4   3 -11 12500.6 1062.94   4
  -4   3  11 13917.6 1285.83   3
  -4  -3  11 12841.6 1141.32   3
  -4  -3  10 60.0663 323.032   3
   4   3 -10-168.023 311.692   4
   4  -3 -10 320.849 356.835   1
  -4  -3  10 108.883 228.956   2
  -4   3  10 139.244 391.150   3
   4  -3  -9 11766.4 1101.12   1
   4   3  -9 11950.3 953.526   4
  -4  -3   9 12286.7 858.410   2
  -4   3   9 12062.4 1142.88   3
  -4  -3   9 11501.6 1001.43   3
   4  -3  -8 101274. 3088.60   1
  -4  -3   8 99311.5 2389.51   2
  -4  -3   8 103041. 2853.32   3
   4   3  -8 103958. 2649.80   4
  -4   3   8 99167.0 3010.80   3
   4   3  -7 104142. 2705.96   4
   4  -3  -7 105690. 3116.38   1
  -4   3   7 102337. 2861.46   3
  -4  -3   7 106946. 2519.16   2
  -4   3   6 64522.1 2103.63   3
   4   3  -6 61076.3 2034.47   4
   4  -3  -6 62283.2 2361.10   1
  -4  -3   6 63606.0 2040.40   2
  -4  -3   6 62807.6 1603.28   1
  -4  -3   5 317.788 216.321   2
   4  -3  -5 346.848 176.690   3
  -4  -3   5 622.992 232.951   1
   4  -3  -5 644.807 359.413   1
  -4   3   5 184.136 271.202   3
  -4  -3   4 158133. 3272.25   2
  -4  -3   4 156947. 2419.79   1
   4  -3  -4 155470. 3808.40   1
  -4   3   4 149390. 2778.21   3
   4  -3  -4 156488. 2683.55   3
  -4  -3   3 99467.3 1946.08   1
  -4  -3   3 95106.6 2609.51   2
   4  -3  -3 97753.0 2977.26   1
  -4   3   3 98412.7 2153.25   3
   4  -3  -3 97521.7 1890.23   3
   4  -3  -2 232934. 4677.52   1
  -4  -3   2 232865. 4182.58   2
  -4   3   2 243633. 4824.30   4
  -4  -3   2 228777. 3057.25   1
   4   3  -2 233065. 3720.21   1
  -4   3   2 232212. 2982.13   3
  -4  -3   1 475636. 4612.20   1
  -4  -3   1 462988. 6009.11   2
   4  -3  -1 471735. 7034.34   1
   4   3  -1 475420. 5337.36   1
  -4   3   1 477001. 3770.69   3
  -4  -3   0 39562.3 1887.65   2
  -4  -3   0 38518.4 1360.63   1
   4   3   0 37126.5 1559.77   1
  -4   3   0 38019.3 1953.10   4
  -4   3   0 38413.2 942.256   3
  -4   3  -1 11943.2 1163.84   4
  -4  -3  -1 12402.6 844.819   1
   4   3   1 12364.8 943.546   1
  -4  -3  -1 11539.1 995.341   2
  -4   3  -1 12799.9 503.893   3
  -4  -3  -2 9199.84 797.238   1
  -4   3  -2 8235.03 1042.34   4
  -4   3  -2 9198.20 425.289   3
  -4   3  -3 509800. 8121.80   4
  -4  -3  -3 525688. 6618.25   2
  -4   3  -3 515558. 3331.46   3
  -4  -3  -3 513756. 5876.36   1
  -4  -3  -4 89933.9 2614.58   1
  -4  -3  -4 93847.7 3115.69   2
  -4   3  -4 90193.7 3597.44   4
  -4   3  -4 84633.2 1497.81   3
  -4   3  -5 133473. 4592.97   4
  -4  -3  -5 133021. 3344.59   1
  -4  -3  -5 126709. 3396.68   2
  -4   3  -5 140516. 2192.45   3
  -4   3  -6 38569.4 2665.68   4
  -4  -3  -6 36578.1 1831.19   1
  -4  -3  -6 36148.6 1876.31   2
  -4   3  -6 38792.9 1269.53   3
  -4  -3  -7 8399.36 957.629   2
  -4   3  -7 8179.33 653.563   3
  -4  -3  -7 8646.38 973.803   1
  -4   3  -7 8596.69 1426.12   4
  -4  -3  -8 16555.0 1382.68   1
  -4   3  -8 15126.3 1834.76   4
  -4   3  -8 13979.2 939.273   3
  -4  -3  -8 16072.3 1279.78   2
  -4  -3  -9 26200.7 1798.36   1
  -4   3  -9 27145.2 2354.12   4
  -4  -3  -9 26942.4 1640.12   2
  -4   3  -9 23398.9 1266.12   3
  -4  -3 -10 16609.7 1510.23   1
  -4  -3 -10 15895.9 1358.55   2
  -4   3 -10 15426.7 2074.89   4
  -4   3 -11 40595.3 3309.69   4
  -4  -3 -11 34326.0 2072.22   2
  -4  -3 -12-360.188 536.077   2
  -4   3 -12 1298.20 902.077   4
  -4  -3 -13 175.237 406.364   2
  -4   3 -13 328.249 977.638   4
  -4  -3 -14 6919.42 1112.59   2
  -4   3 -14 6704.10 1770.67   4
  -4   3 -15 48215.6 3860.15   4
  -4  -3 -15 49941.1 2713.37   2
  -4  -3 -15 47791.7 3727.94   4
  -4  -3 -16 1136.34 642.301   2
  -4  -3 -16 350.594 747.582   4
  -4  -3 -17-206.337 854.667   4
  -4  -3 -17-311.727 600.287   2
  -4   3 -18 239.578 1342.18   4
  -4  -3 -18 661.222 878.722   4
  -4  -3 -18-232.675 646.682   2
  -4   3 -19 848.344 1160.43   4
  -4  -3 -19-134.324 1037.20   4
  -4   3 -20 5033.55 1682.92   4
  -4  -3 -20 3096.63 1709.78   4
   4  -4 -25-509.755 1609.33   4
   4  -4 -24 1983.47 1740.80   4
  -4  -4  24-446.325 619.802   3
   4  -4 -23 1581.19 1242.87   1
   4   4 -23-209.680 582.357   4
   4  -4 -23 1363.20 1685.23   4
  -4  -4  23 735.758 709.696   3
   4   4 -22 13049.9 1661.08   4
   4  -4 -22 9464.28 2497.41   4
   4  -4 -22 9598.66 1924.60   1
  -4  -4  22 11642.8 1593.60   3
   4   4 -21 4146.20 1017.79   4
  -4  -4  21 2580.37 749.498   3
   4   4 -20 5785.56 1065.08   4
   4  -4 -20 7350.70 1559.15   1
  -4  -4  20 3745.89 882.986   3
   4  -4 -19 10808.9 1766.26   1
   4   4 -19 9578.96 1256.61   4
  -4  -4  19 8643.73 1283.09   3
   4  -4 -18 150.060 765.911   1
   4   4 -18 206.574 457.695   4
  -4   4  18-88.9022 675.207   3
  -4  -4  18 740.223 514.410   3
  -4  -4  17 7703.94 1096.37   3
   4  -4 -17 8237.92 1432.03   1
   4   4 -17 8583.48 1096.96   4
  -4   4  17 10334.7 1480.40   3
   4  -4 -16 25984.3 2320.13   1
  -4  -4  16 25370.8 1913.41   3
   4   4 -16 27833.3 1993.08   4
  -4   4  16 26332.1 2295.43   3
   4   4 -15 10479.6 1219.36   4
   4  -4 -15 9063.83 1404.06   1
  -4  -4  15 9433.37 1200.35   3
  -4   4  15 8850.46 1312.16   3
  -4  -4  14 7494.67 975.315   3
   4  -4 -14 7178.47 1170.67   1
   4   4 -14 6703.20 960.052   4
  -4   4  14 7838.91 1167.48   3
   4   4 -13 653.931 392.132   4
  -4  -4  13 514.595 465.721   3
   4  -4 -13 1429.96 612.086   1
  -4  -4  13 720.278 357.261   2
  -4   4  13 775.682 507.381   3
  -4  -4  12-157.544 326.102   3
   4  -4 -12 30.3280 553.176   1
   4   4 -12 496.423 334.758   4
  -4   4  12-435.856 602.458   3
  -4  -4  12-95.3664 247.148   2
   4  -4 -11 22646.1 1728.30   1
   4   4 -11 24043.9 1548.41   4
  -4  -4  11 20529.8 1445.28   3
  -4  -4  11 21037.6 1183.24   2
  -4   4  11 21665.1 1684.52   3
  -4  -4  10 13096.3 953.414   2
   4   4 -10 12182.4 1166.85   4
   4  -4 -10 12559.0 1256.89   1
  -4   4  10 11440.9 1190.74   3
  -4  -4  10 13089.7 1104.34   3
  -4  -4   9 38547.4 1661.55   2
   4   4  -9 40321.1 1949.99   4
   4  -4  -9 38895.8 2133.80   1
  -4   4   9 39330.5 2037.28   3
  -4  -4   9 36636.6 1775.80   3
   4   4  -8 9985.03 987.299   4
  -4  -4   8 9451.13 870.331   2
  -4   4   8 9086.84 1029.54   3
  -4  -4   8 9420.51 898.680   3
   4  -4  -8 9282.54 1066.59   1
  -4  -4   7 612.320 317.433   2
   4  -4  -7 1564.95 581.439   1
  -4  -4   7 1002.88 311.232   1
  -4   4   7 723.387 425.736   3
   4   4  -7 438.275 279.443   4
  -4   4   6 13770.3 1154.72   3
  -4  -4   6 12118.0 1078.81   2
   4  -4  -6 12661.6 1213.90   1
  -4  -4   6 13339.6 908.981   1
  -4  -4   5 189183. 3285.59   1
  -4  -4   5 187720. 4103.72   2
   4  -4  -5 184326. 4561.27   1
  -4   4   5 191584. 3640.76   3
   4  -4  -4 2719.62 392.694   3
  -4  -4   4 2307.52 583.369   2
  -4  -4   4 2702.97 466.038   1
   4  -4  -4 2733.63 636.495   1
  -4   4   4 3212.09 569.232   3
   4  -4  -3 10106.0 1121.20   1
  -4  -4   3 7975.51 966.542   2
  -4  -4   3 9312.06 727.673   1
  -4   4   3 9244.99 681.989   3
   4  -4  -3 9320.51 605.031   3
  -4  -4   2 11457.7 854.269   1
  -4   4   2 12435.3 685.454   3
  -4  -4   2 11722.9 1162.28   2
  -4   4   2 11679.0 1243.37   4
   4  -4  -2 15157.8 1341.80   1
  -4   4   1 73447.9 3173.71   4
  -4  -4   1 76913.0 2750.10   2
  -4  -4   1 69639.8 2064.87   1
   4  -4  -1 70691.6 2962.48   1
   4  -4   0-298.591 544.289   1
  -4  -4   0 544.620 754.153   2
  -4   4   0 372.242 416.036   4
  -4  -4   0 268.819 225.356   1
  -4   4  -1 81932.5 3371.80   4
  -4  -4  -1 85883.3 2465.96   1
  -4  -4  -1 82335.0 3001.47   2
  -4   4  -2 2525.42 640.372   4
  -4  -4  -2 3932.49 936.740   2
  -4  -4  -2 2340.00 388.695   1
  -4  -4  -3 49300.7 2052.63   1
  -4   4  -3 52550.9 2776.54   4
  -4  -4  -4 177052. 4505.13   2
  -4   4  -4 166925. 5343.52   4
  -4  -4  -4 168903. 3919.86   1
  -4  -4  -5 57487.1 2567.06   2
  -4  -4  -5 50397.9 2209.73   1
  -4   4  -5 50914.3 3020.74   4
  -4  -4  -6-309.326 455.906   1
  -4   4  -6 318.520 541.144   4
  -4  -4  -6 832.855 760.995   2
  -4  -4  -7 153732. 4208.70   1
  -4  -4  -7 153575. 4383.00   2
  -4   4  -7 153361. 5673.57   4
  -4   4  -8 49750.6 3240.64   4
  -4  -4  -8 49129.3 2541.85   2
  -4  -4  -8 47384.8 2471.34   1
  -4  -4  -9 3006.68 822.851   2
  -4   4  -9 970.297 746.088   4
  -4  -4  -9 2422.12 619.154   1
  -4  -4 -10 727.017 569.253   2
  -4   4 -10 237.403 822.179   4
  -4  -4 -10 789.076 618.432   1
  -4  -4 -11 51788.3 2679.01   2
  -4  -4 -11 50044.6 2864.90   1
  -4   4 -11 55786.7 3984.84   4
  -4  -4 -12 1987.70 688.476   2
  -4   4 -12 3159.30 1575.12   4
  -4  -4 -12 2848.86 871.907   1
  -4  -4 -13 4723.38 1013.25   2
  -4   4 -13 7282.85 1594.98   4
  -4  -4 -13 5018.47 1076.32   1
  -4  -4 -14 810.824 737.719   2
  -4   4 -14-40.3118 944.134   4
  -4  -4 -15 2184.07 735.694   2
  -4   4 -15 1661.78 1200.17   4
  -4  -4 -16-463.366 678.081   2
  -4   4 -16-739.582 912.819   4
  -4  -4 -17 5228.11 1066.16   2
  -4   4 -17 4177.86 1309.04   4
  -4  -4 -17 4390.86 1440.76   4
  -4  -4 -18 455.555 573.193   2
  -4  -4 -18 458.025 762.229   4
  -4   4 -19 1545.28 1258.54   4
  -4  -4 -19 428.243 995.427   4
   4  -5 -24 4002.05 2511.94   4
   4   5 -22-54.3338 757.235   4
   4  -5 -22 680.016 923.012   1
   4   5 -21 2535.39 948.207   4
   4  -5 -21 1321.43 874.686   1
   4  -5 -20 1203.57 1048.17   1
   4   5 -20 1190.71 762.572   4
   4  -5 -19 192.515 856.448   1
   4   5 -19-37.1534 591.211   4
  -4  -5  19 196.399 444.696   3
   4  -5 -18 8087.42 1602.47   1
   4   5 -18 6858.49 1137.14   4
  -4  -5  18 6858.21 1023.21   3
  -4  -5  17 412.915 539.352   3
   4  -5 -17 1018.25 1010.21   1
   4   5 -17 268.877 562.733   4
  -4  -5  16 5183.61 887.757   3
   4   5 -16 6016.98 1103.76   4
   4  -5 -16 5080.20 1203.53   1
  -4  -5  15 9540.55 1139.05   3
   4   5 -15 9126.05 1124.10   4
   4  -5 -15 8599.18 1415.90   1
   4   5 -14 30531.8 2169.88   4
  -4  -5  14 26949.7 1821.21   3
   4  -5 -14 25930.9 2256.06   1
   4  -5 -13 4311.70 1114.81   1
  -4  -5  13 3218.87 661.841   3
   4   5 -13 2998.51 727.338   4
   4   5 -12 96554.4 3661.46   4
   4  -5 -12 94088.4 4036.62   1
  -4  -5  12 100675. 2842.90   2
  -4  -5  12 89489.4 3169.00   3
  -4  -5  11 12098.0 1059.68   2
   4   5 -11 11878.5 1320.44   4
   4  -5 -11 11229.3 1439.68   1
  -4  -5  11 12109.4 1150.62   3
  -4  -5  10 21525.3 1468.57   2
   4   5 -10 27197.8 1846.73   4
   4  -5 -10 25213.4 2081.08   1
  -4  -5  10 24042.3 1537.17   3
   4   5  -9 18743.2 1479.72   4
   4  -5  -9 15872.9 1565.12   1
  -4  -5   9 17570.2 1207.56   1
  -4  -5   9 16784.4 1277.64   2
  -4  -5   9 16322.6 1248.89   3
   4   5  -8 81083.7 3229.69   4
   4  -5  -8 81092.7 3488.40   1
  -4  -5   8 80888.8 2912.28   2
  -4  -5   8 83968.0 2614.24   1
  -4  -5   8 84313.5 2779.45   3
  -4  -5   7 24405.7 1402.73   1
  -4  -5   7 21000.7 1546.25   2
   4  -5  -7 25402.9 1966.36   1
  -4  -5   6 93382.1 3244.71   2
   4  -5  -6 95024.1 3576.30   1
  -4  -5   6 95538.6 2758.70   1
   4  -5  -5 22213.9 1782.85   1
  -4  -5   5 22192.8 1338.11   1
  -4  -5   5 20220.8 1586.56   2
  -4  -5   4 28041.9 1891.50   2
  -4  -5   4 27921.6 1477.38   1
   4  -5  -4 29189.3 2022.47   1
   4  -5  -4 25500.3 1180.23   3
   4  -5  -3 9941.15 1219.64   1
  -4  -5   3 10234.6 938.637   1
   4  -5  -3 8944.06 616.068   3
  -4  -5   2 119081. 3091.89   1
   4  -5  -2 120325. 4101.71   1
  -4   5   1 17841.0 1779.13   4
   4  -5  -1 20567.1 1729.80   1
  -4  -5   1 18713.7 1283.77   1
  -4   5   0 45031.5 2765.90   4
  -4  -5   0 43240.7 1952.11   1
   4  -5   0 46852.3 2680.78   1
  -4  -5  -1 5935.19 777.104   1
   4  -5   1 5953.06 1050.10   1
  -4   5  -1 5250.57 1056.38   4
  -4  -5  -2 13941.1 1186.59   1
   4  -5   2 16462.0 1890.31   1
  -4   5  -2 13036.6 1561.60   4
  -4  -5  -3 1872.85 552.466   1
  -4   5  -3 375.309 582.954   4
  -4   5  -4 106576. 4580.38   4
  -4  -5  -4 112340. 3450.28   1
  -4  -5  -5 66666.1 2769.84   1
  -4  -5  -5 76305.0 3543.42   2
  -4   5  -5 69056.5 3730.17   4
  -4   5  -6 60595.3 3696.44   4
  -4  -5  -6 62802.9 2809.55   1
  -4   5  -7 29725.6 2704.93   4
  -4  -5  -7 31719.7 2021.78   1
  -4  -5  -7 37133.1 2442.93   2
  -4  -5  -8 19255.4 1641.02   1
  -4  -5  -8 21902.4 1930.30   2
  -4   5  -8 17615.2 2026.64   4
  -4  -5  -9-486.630 673.884   1
  -4  -5  -9-866.358 582.300   2
  -4   5  -9-1627.91 1102.36   4
  -4   5 -10 29951.7 2884.00   4
  -4  -5 -10 29553.9 2289.45   2
  -4  -5 -10 26170.6 2117.24   1
  -4  -5 -11 9582.10 1342.72   2
  -4   5 -11 8960.39 1977.07   4
  -4  -5 -11 7369.71 1181.16   1
  -4  -5 -12 4647.36 1007.18   2
  -4   5 -12 6455.27 1762.51   4
  -4  -5 -12 3571.91 865.094   1
  -4  -5 -13 2628.12 1017.45   2
  -4   5 -13 4898.78 1819.38   4
  -4  -5 -13 3200.46 984.949   1
  -4  -5 -14 12128.1 1635.60   2
  -4   5 -14 17429.7 2659.57   4
  -4  -5 -14 13408.3 1722.80   1
  -4  -5 -15 3902.44 1129.19   2
  -4   5 -15 5693.09 1791.32   4
  -4  -5 -15 3956.09 1131.88   1
  -4  -5 -16 6358.91 1423.16   2
  -4   5 -16 9048.79 2266.09   4
  -4  -5 -17 739.203 771.953   2
  -4   5 -17 938.475 986.975   4
  -4  -5 -18 3987.78 1006.86   2
  -4   5 -18 1758.30 1622.90   4
  -4  -5 -19-206.766 651.329   2
   4   6 -21-250.031 648.187   4
   4  -6 -20 2068.58 794.958   1
   4   6 -20 2647.12 1053.04   4
   4  -6 -19 2351.78 1222.33   1
   4   6 -19 3724.95 1171.33   4
   4  -6 -18 891.434 916.945   1
   4   6 -18 1940.28 871.237   4
   4  -6 -17 867.374 818.849   1
   4   6 -17 1536.40 693.879   4
   4   6 -16 8013.87 1403.33   4
   4  -6 -16 7723.67 1503.21   1
   4   6 -15 1349.32 827.175   4
   4  -6 -15 768.821 597.786   1
  -4  -6  14 308.441 407.274   3
   4   6 -14 612.923 560.264   4
   4  -6 -14 469.557 760.112   1
  -4  -6  13 1011.38 418.757   3
   4  -6 -13 1076.54 808.943   1
   4   6 -13 1984.12 862.214   4
  -4  -6  12 857.504 502.704   3
  -4  -6  12 361.872 349.912   1
   4  -6 -12 518.360 676.942   1
   4   6 -12-87.0101 615.576   4
  -4  -6  11 1568.58 489.654   3
   4   6 -11 1821.46 647.494   4
  -4  -6  11 2604.80 647.591   1
   4  -6 -11 1374.84 678.774   1
  -4  -6  11 1298.85 463.491   2
  -4  -6  10 8543.60 1054.60   2
  -4  -6  10 7798.40 887.658   3
  -4  -6  10 8078.80 963.499   1
   4  -6 -10 7319.52 1338.04   1
   4   6 -10 8156.67 1108.44   4
  -4  -6   9 17418.6 1478.72   2
   4  -6  -9 17009.3 1890.53   1
  -4  -6   9 16362.8 1327.55   3
  -4  -6   9 17863.5 1421.61   1
   4  -6  -8 15167.0 1709.85   1
  -4  -6   8 15619.5 1432.20   2
  -4  -6   8 14532.4 1227.61   1
  -4  -6   8 14394.5 1204.71   3
   4  -6  -7 11976.7 1495.39   1
  -4  -6   7 13241.4 1353.62   2
  -4  -6   7 16246.2 1267.92   1
  -4  -6   6 6258.39 835.885   1
  -4  -6   6 6562.92 1058.47   2
   4  -6  -6 5732.17 920.177   1
   4  -6  -5 14824.7 1631.01   1
  -4  -6   5 16054.3 1561.76   2
  -4  -6   5 16170.7 1282.49   1
  -4  -6   4 17794.8 1323.98   1
   4  -6  -4 17793.8 1779.13   1
  -4  -6   3 38149.7 1936.85   1
   4  -6  -3 37332.0 2543.38   1
  -4  -6   2 34263.7 1856.74   1
   4  -6  -2 38196.3 2561.48   1
   4  -6  -1 3677.40 1157.63   1
  -4  -6   1 1353.57 523.090   1
  -4   6   0 27041.7 2381.39   4
  -4  -6   0 25559.9 1652.65   1
   4  -6   0 26112.7 2253.23   1
  -4   6  -1 51274.0 3235.44   4
  -4  -6  -1 57537.6 2512.41   1
   4  -6   1 53209.9 3162.43   1
   4  -6   2-526.713 799.345   1
  -4   6  -2 79.0744 659.852   4
  -4  -6  -2 263.952 405.370   1
  -4  -6  -3 16002.8 1451.12   1
  -4   6  -3 17571.9 1964.46   4
   4  -6   3 18615.2 2070.38   1
  -4   6  -4 16517.6 2033.68   4
  -4  -6  -4 17815.7 1531.37   1
   4  -6   4 18745.6 2231.98   1
  -4  -6  -5 19207.8 1607.48   1
  -4   6  -5 19758.3 2208.30   4
  -4  -6  -6 3281.34 1000.19   2
  -4  -6  -6 3632.46 866.815   1
  -4   6  -6 4715.16 1307.42   4
  -4  -6  -7 11203.7 1618.61   2
  -4  -6  -7 10315.5 1339.03   1
  -4   6  -7 9313.52 1627.54   4
  -4  -6  -8 11014.9 1402.16   1
  -4  -6  -8 12485.0 1885.45   2
  -4   6  -8 10078.1 1632.86   4
  -4   6  -9 720.832 1236.91   4
  -4  -6  -9 180.050 553.991   1
  -4  -6  -9 642.052 801.506   2
  -4  -6 -10 3843.74 955.903   1
  -4  -6 -10 7259.40 1475.14   2
  -4   6 -10 6471.08 1827.35   4
  -4  -6 -11 8214.57 1355.91   1
  -4  -6 -11 9153.50 1704.58   2
  -4   6 -11 10030.7 1799.17   4
  -4  -6 -12 288.243 736.587   2
  -4   6 -12-612.616 1037.50   4
  -4  -6 -12-583.219 613.461   1
  -4  -6 -13 6257.30 1408.38   2
  -4  -6 -13 5116.82 1265.81   1
  -4  -6 -14 7656.60 1523.52   2
  -4   6 -14 8145.62 2031.09   4
  -4  -6 -14 7092.91 1423.77   1
  -4  -6 -15 332.799 789.777   2
  -4   6 -15-1518.80 1119.89   4
  -4  -6 -15 1070.21 847.040   1
  -4  -6 -16 1891.70 872.569   2
  -4   6 -16 1095.81 1491.27   4
  -4  -6 -16 1812.78 982.040   1
  -4  -6 -17 2073.43 1131.65   2
  -4  -6 -18 533.104 967.704   2
  -4  -6 -19 198.826 719.253   2
   4   7 -20-1259.82 863.266   4
   4   7 -19 1357.58 810.723   4
   4   7 -18 2066.87 901.659   4
   4  -7 -17 16261.5 2191.63   1
   4   7 -17 16162.1 2005.05   4
   4  -7 -16 300.303 920.070   1
   4   7 -16 686.563 759.248   4
   4   7 -15 1865.69 815.565   4
   4  -7 -15 1917.63 944.773   1
   4   7 -14 476.405 690.773   4
   4  -7 -14 1844.91 896.575   1
  -4  -7  14-28.6394 541.817   1
   4  -7 -13 3768.51 1110.82   1
   4   7 -13 4031.66 1151.10   4
  -4  -7  13 2774.89 684.124   1
  -4  -7  12 3089.84 697.334   1
   4   7 -12 3243.88 953.595   4
   4  -7 -12 4630.24 1223.81   1
   4  -7 -11 3757.52 1159.75   1
  -4  -7  11 2759.68 677.652   1
  -4  -7  10 784.502 484.883   2
  -4  -7  10 864.491 467.654   1
   4  -7 -10 702.319 583.306   1
  -4  -7   9 296.948 539.753   2
  -4  -7   9-104.381 401.432   1
   4  -7  -9 411.472 568.356   1
  -4  -7   8 10102.4 1171.37   1
  -4  -7   8 10266.6 1357.66   2
  -4  -7   8 9535.07 1016.51   3
   4  -7  -8 9288.70 1397.55   1
   4  -7  -7 1889.86 807.918   1
  -4  -7   7 1177.82 603.277   2
  -4  -7   7 764.676 441.820   1
  -4  -7   6 5835.00 1285.73   2
   4  -7  -6 8358.98 1344.28   1
  -4  -7   6 7442.76 965.004   1
  -4  -7   5 3564.48 712.063   1
   4  -7  -5 4310.19 1064.42   1
  -4  -7   4 2812.84 566.684   1
   4  -7  -4 3579.20 975.609   1
  -4  -7   3 5064.45 851.696   1
   4  -7  -3 5340.18 1027.56   1
  -4  -7   2 7907.48 1003.53   1
   4  -7  -2 6614.81 1231.04   1
   4  -7  -1-246.694 671.263   1
  -4  -7   1 979.792 430.451   1
   4  -7   0 2229.99 903.831   1
  -4  -7   0 1746.91 605.420   1
   4  -7   1 12783.1 1893.09   1
  -4  -7  -1 10103.5 1221.01   1
  -4  -7  -2 16883.6 1538.28   1
   4  -7   2 16821.2 1997.84   1
  -4   7  -2 17133.6 2085.82   4
   4  -7   3 2843.05 1038.11   1
  -4  -7  -3 4075.41 866.668   1
  -4   7  -3 2328.49 937.438   4
  -4   7  -4 19408.0 2357.84   4
   4  -7   4 17217.5 2224.47   1
  -4  -7  -4 17020.1 1664.58   1
  -4   7  -5 1004.46 812.561   4
  -4  -7  -5 1891.88 659.524   1
  -4  -7  -6 1534.09 704.989   1
  -4   7  -6 2361.55 1120.91   4
   4  -7   6 1544.19 1336.21   1
  -4  -7  -7 11021.0 1738.32   2
  -4  -7  -7 9845.36 1387.85   1
  -4   7  -7 10366.0 1644.56   4
  -4  -7  -8 7033.08 1644.49   2
  -4  -7  -8 3851.48 894.952   1
  -4   7  -8 4120.67 1436.48   4
  -4  -7  -9 13587.9 1671.38   1
  -4  -7  -9 13310.2 1991.13   2
  -4   7  -9 13947.5 2299.95   4
  -4  -7 -10 5204.60 1201.77   1
  -4  -7 -10 5949.01 1400.44   2
  -4   7 -10 8843.99 2177.35   4
  -4  -7 -11 6159.12 1343.16   1
  -4  -7 -11 3421.99 991.379   2
  -4   7 -11 5192.98 1674.19   4
  -4  -7 -12 1351.28 1073.01   1
  -4  -7 -12-1201.44 1096.21   2
  -4   7 -12 1113.48 1047.97   4
  -4  -7 -13 1632.76 1124.49   2
  -4   7 -13-911.161 993.393   4
  -4  -7 -13 585.949 820.243   1
  -4  -7 -14 2107.17 970.522   1
  -4  -7 -14 5385.72 1592.70   2
  -4  -7 -15 75.1363 803.544   2
   4   8 -17 710.909 752.697   4
   4   8 -16 606.975 691.110   4
   4   8 -15 1185.47 847.414   4
   4  -8 -13 394.457 834.881   1
   4  -8 -12-139.851 877.724   1
   4  -8 -11 1291.42 998.694   1
  -4  -8  10-437.783 536.465   1
   4  -8 -10 708.254 950.717   1
  -4  -8   9 2446.79 842.284   2
  -4  -8   9 3597.37 838.178   1
  -4  -8   8 4339.39 1028.00   2
  -4  -8   8 3684.31 864.060   1
   4  -8  -8 3799.47 1343.54   1
   4  -8  -7 1400.91 919.079   1
  -4  -8   7 511.328 866.544   2
  -4  -8   7-254.802 510.065   1
   4  -8  -6-932.105 952.156   1
  -4  -8   6-280.973 601.608   2
  -4  -8   6-526.396 583.445   1
  -4  -8   5 3014.77 781.243   1
  -4  -8   5 3373.67 1022.21   2
   4  -8  -5 1641.42 862.933   1
  -4  -8   4 180.499 517.999   1
   4  -8  -4-1252.01 941.045   1
  -4  -8   3 6811.75 984.433   1
   4  -8  -3 6289.67 1324.09   1
   4  -8  -2-42.6412 677.804   1
  -4  -8   2 270.111 446.996   1
  -4  -8   1 770.587 517.135   1
   4  -8  -1-1030.55 914.875   1
   4  -8   0 9686.62 1634.79   1
  -4  -8   0 7357.80 1156.08   1
   4  -8   1 1388.32 741.488   1
  -4  -8  -1 2194.09 639.368   1
   4  -8   2-1606.03 1171.35   1
  -4  -8  -2-912.045 736.677   1
  -4  -8  -3 10723.9 1439.29   1
   4  -8   3 12683.0 2058.07   1
  -4   8  -4 3106.78 1393.87   4
   4  -8   4 2585.90 1122.51   1
  -4  -8  -4 2437.55 825.125   1
   4  -8   5-11.1447 836.699   1
  -4   8  -5 1127.72 1195.40   4
  -4  -8  -5 872.586 731.372   1
  -4  -8  -6 1527.94 953.627   2
  -4   8  -6 2003.57 1301.71   4
   4  -8   6 3336.84 1354.18   1
  -4  -8  -6 1572.26 719.108   1
   4  -8   7 9889.33 1856.17   1
  -4   8  -7 9522.58 1833.11   4
  -4  -8  -7 8535.29 1356.09   1
  -4  -8  -8 150.379 998.864   2
  -4  -8  -8 494.519 606.045   1
  -4   8  -8-1107.44 1393.99   4
   4  -8   8 1446.91 1151.10   1
  -4  -8  -9 7.09303 1242.73   2
  -4  -8  -9 2207.66 998.651   1
  -4   8  -9 3601.33 1693.07   4
   4  -8   9 3123.96 1279.30   1
  -4  -8 -10 693.309 639.198   1
  -4  -8 -10 865.883 944.635   2
  -4   8 -10-360.160 1268.27   4
   4  -8  10-235.640 1156.22   1
  -4  -8 -11 1701.90 634.693   1
  -4  -8 -12 2929.58 936.884   1
  -4  -9   7 2703.75 939.387   2
   4  -9  -7 3505.29 1262.01   1
   4  -9  -6 1554.53 1009.42   1
  -4  -9   6 1646.88 969.750   2
  -4  -9   6-812.681 754.228   1
  -4  -9   5-480.310 582.994   1
   4  -9  -5-1293.45 971.470   1
  -4  -9   4 652.670 566.028   1
  -4  -9   4 524.841 710.890   2
  -4  -9   3-376.140 872.455   2
   4  -9  -3-86.7060 689.358   1
  -4  -9   3 610.420 570.296   1
   4  -9  -2 1088.73 928.508   1
  -4  -9   2 1122.67 614.142   1
   4  -9  -1 9522.62 1856.45   1
  -4  -9   1 11076.8 1446.45   1
   4  -9   0 633.764 885.511   1
  -4  -9   0 1014.08 618.967   1
  -4  -9  -1-1.78629 661.399   1
   4  -9   1-110.211 787.201   1
   4  -9   2-939.456 867.925   1
  -4  -9  -2 1110.38 711.282   1
   4  -9   3 8585.91 1674.61   1
  -4  -9  -3 9421.51 1956.19   2
  -4  -9  -3 8727.42 1421.27   1
  -4  -9  -4 1450.03 909.327   2
   4  -9   4 1701.64 1021.07   1
  -4  -9  -4 1929.44 842.589   1
  -4  -9  -5-220.752 580.334   1
   4  -9   5-817.878 969.907   1
  -4  -9  -6 267.349 576.719   1
  -4  -9  -7 681.655 734.924   1
  -4  -9  -8 395.619 695.315   1
  -4 -10   0 4395.14 1116.77   1
  -4 -10  -1 10969.4 1637.93   1
  -4 -10  -2 7406.63 1311.08   1
  -5   0  25 737.864 725.724   3
  -5   0  24 1926.98 796.261   3
   5   0 -23-1160.31 780.290   4
  -5   0  23 1868.38 985.190   3
   5   0 -22 3713.24 964.969   4
  -5   0  22 2332.25 948.713   3
   5   0 -21-176.312 423.586   4
  -5   0  21-207.549 611.743   3
   5   0 -20 19303.2 1767.16   4
  -5   0  20 19192.0 2014.81   3
   5   0 -19-232.044 403.341   4
  -5   0  19 30.3575 673.754   3
   5   0 -18 5568.11 922.450   4
  -5   0  18 6694.87 1124.34   3
   5   0 -17-57.4532 438.024   4
  -5   0  17-435.114 554.641   3
   5   0 -16 33869.3 1980.19   4
  -5   0  16 33744.7 2287.72   3
  -5   0  15-527.413 712.584   3
   5   0 -15-175.895 317.855   4
   5   0 -15-398.285 276.621   2
  -5   0  14 85213.1 3432.29   3
   5   0 -14 82713.3 2423.71   2
   5   0 -14 88177.3 2837.35   4
  -5   0  13-364.924 502.978   3
   5   0 -13-249.112 283.274   4
   5   0 -13 50.3166 221.529   2
   5   0 -12 19806.8 1185.65   2
   5   0 -12 20667.6 1238.97   4
  -5   0  12 23162.4 1633.71   3
   5   0 -11 208.332 360.697   2
  -5   0  11 562.254 549.492   3
   5   0 -11 284.842 374.146   4
   5   0 -11-180.449 496.088   1
   5   0 -10 216754. 3836.51   2
   5   0 -10 219519. 4003.69   1
   5   0 -10 217308. 3155.37   4
  -5   0  10 225349. 3309.26   1
  -5   0  10 230686. 4707.44   3
  -5   0   9 74.7920 307.344   3
   5   0  -9-192.533 157.275   4
   5   0  -9-40.9199 260.484   2
  -5   0   9-64.4055 166.347   1
   5   0  -9-268.603 285.713   1
   5   0  -8 49111.1 1930.27   2
  -5   0   8 52072.4 1390.44   1
   5   0  -8 51102.4 1619.01   1
   5   0  -8 51886.0 1091.81   4
  -5   0   8 54977.7 2064.21   3
  -5   0   7 285.432 332.778   3
   5   0  -7 186.293 197.932   1
  -5   0   7 154.515 123.617   1
   5   0  -7 163.602 243.426   2
  -5   0   7 226.240 217.506   2
  -5   0   6 95131.8 2561.71   2
   5   0  -6 93550.5 1703.31   1
   5   0  -6 92223.7 2880.84   2
  -5   0   6 92078.4 1561.07   1
  -5   0   6 95528.5 2624.45   3
   5   0  -5 247.955 138.202   1
  -5   0   5 653.784 402.730   2
  -5   0   4 433986. 6672.80   2
   5   0  -4 437600. 3442.14   1
  -5   0   3 292.847 148.866   4
  -5   0   3-186.477 359.657   2
  -5   0   2 93745.6 3449.67   2
  -5   0   2 83764.6 2042.46   4
  -5   0   1 237.788 203.344   4
  -5   0   1 665.304 644.162   2
  -5   0   0 23860.1 1408.40   4
  -5   0   0 25579.6 1781.51   2
  -5   0  -1-142.980 303.004   4
  -5   0  -1-115.164 409.728   2
  -5   0  -2 83783.7 3057.26   4
  -5   0  -2 99510.7 3502.59   2
  -5   0  -3 284.774 464.026   4
  -5   0  -3 787.419 627.613   2
  -5   0  -4 23345.4 1800.65   4
  -5   0  -4 25024.9 1802.37   2
  -5   0  -5 306.215 755.395   4
  -5   0  -5 690.907 780.198   2
  -5   0  -6 117324. 3911.29   2
  -5   0  -6 119763. 4424.01   4
  -5   0  -7 1904.30 1356.39   2
  -5   0  -7 725.573 946.680   4
  -5   0  -8 42079.5 2381.23   2
  -5   0  -8 44190.8 2940.24   4
  -5   0  -9 1771.14 1108.11   4
  -5   0  -9 615.180 746.109   2
  -5   0 -10 15164.5 1965.40   4
  -5   0 -10 13118.1 1373.58   2
  -5   0 -11 263.709 623.495   2
  -5   0 -11 1340.16 720.003   4
  -5   0 -12 4429.19 1057.08   4
  -5   0 -12 5368.24 974.735   2
  -5   0 -13-631.617 1294.07   4
  -5   0 -13 506.509 640.845   2
  -5   0 -14 15072.2 1668.49   2
  -5   0 -14 12826.3 1807.86   4
  -5   0 -15 214.283 691.274   4
  -5   0 -15-418.362 681.813   2
  -5   0 -16 8626.09 1811.89   4
  -5   0 -17 430.163 932.787   4
  -5   0 -18-135.789 1064.03   4
  -5   0 -19 623.381 887.506   4
  -5   0 -20 1127.06 1248.83   4
  -5   0 -21 1057.39 1099.48   4
  -5  -1  26 3848.50 1422.30   3
  -5   1  25 179.116 725.993   3
  -5  -1  25 1431.38 933.562   3
  -5   1  24 907.534 806.245   3
  -5  -1  24 370.297 746.156   3
   5  -1 -23 12111.5 1586.91   4
  -5  -1  23 15782.8 2000.66   3
  -5   1  23 16503.1 1994.52   3
  -5   1  22 702.976 740.165   3
  -5  -1  22 910.786 648.060   3
   5   1 -22 83.6318 458.505   4
   5  -1 -22 259.627 556.160   4
  -5   1  21 3968.22 1103.06   3
   5   1 -21 3599.79 758.700   4
   5  -1 -21 3728.17 1002.36   4
  -5  -1  21 4542.68 1125.08   3
   5   1 -20 2729.87 729.722   4
   5  -1 -20 1494.23 694.530   4
  -5   1  20 1349.83 534.975   3
   5   1 -19 6570.52 916.447   4
   5  -1 -19 5421.57 1204.79   4
  -5   1  19 6097.65 1199.77   3
  -5  -1  19 5664.67 1155.43   3
   5   1 -18 4816.65 799.384   4
   5  -1 -18 4368.68 975.391   4
  -5   1  18 5830.14 1205.33   3
  -5  -1  18 6000.17 1079.93   3
   5   1 -17 18804.2 1389.35   4
  -5   1  17 17760.7 1832.32   3
  -5  -1  17 19366.1 1823.02   3
   5  -1 -17 15395.1 1679.24   4
  -5  -1  16 473.652 468.672   3
   5  -1 -16 756.040 619.349   1
   5   1 -16 888.191 405.261   4
   5  -1 -16 1247.86 640.578   4
  -5   1  16 925.061 615.768   3
  -5  -1  15 617.880 605.017   3
   5  -1 -15-93.0612 590.463   4
   5   1 -15 549.352 412.090   4
   5  -1 -15 1178.07 558.583   1
  -5   1  15 212.951 605.363   3
   5  -1 -14 12818.2 1294.94   1
   5   1 -14 13334.4 877.877   2
   5   1 -14 12887.9 930.534   4
   5  -1 -14 13141.7 1696.77   4
  -5  -1  14 12058.0 1262.99   3
  -5   1  14 11836.7 1296.74   3
   5   1 -13 176814. 3558.73   2
   5  -1 -13 182489. 5765.78   4
   5   1 -13 170402. 3175.28   4
  -5   1  13 181925. 4774.39   3
  -5  -1  13 158857. 4499.23   3
   5  -1 -13 167337. 4362.91   1
  -5   1  12 9342.80 1090.39   3
   5  -1 -12 9609.55 1037.07   1
   5   1 -12 9488.68 693.232   4
   5  -1 -12 10486.2 1408.55   4
  -5  -1  12 10977.1 1201.29   3
   5   1 -12 11922.3 1110.53   2
  -5  -1  11 106432. 2246.41   2
  -5  -1  11 112765. 2328.32   1
  -5   1  11 111722. 3524.91   3
  -5  -1  11 110653. 3452.17   3
   5  -1 -11 113313. 3156.33   1
   5   1 -11 112275. 3262.23   2
   5   1 -11 112011. 2234.36   4
  -5   1  10 3202.49 596.221   3
  -5  -1  10 3116.10 638.386   3
   5  -1 -10 2952.52 503.747   1
  -5  -1  10 2871.09 357.605   1
   5   1 -10 2845.18 306.659   4
  -5  -1  10 2788.51 401.611   2
   5   1 -10 3255.34 694.303   2
  -5  -1   9 52829.2 1855.24   2
   5   1  -9 53561.8 1220.18   4
   5   1  -9 51614.6 2296.42   2
  -5  -1   9 51068.9 1257.02   1
  -5  -1   9 53136.7 2157.54   3
  -5  -1   9 53836.6 2024.73   4
   5  -1  -9 51855.8 1874.32   1
  -5   1   9 50788.7 2174.25   3
  -5   1   8 1420.90 321.123   3
   5  -1  -8 1399.78 405.088   1
  -5  -1   8 1204.41 382.937   3
   5   1  -8 1727.74 208.452   4
  -5  -1   8 1289.46 177.821   1
  -5  -1   8 1560.67 460.947   2
  -5  -1   8 1835.74 371.815   4
  -5   1   8 1588.37 339.174   1
   5   1  -8 2488.94 843.930   2
   5   1  -7 413040. 2697.44   4
   5  -1  -7 413570. 4818.20   1
  -5  -1   7 423399. 4247.66   4
  -5  -1   7 407847. 2586.19   1
   5  -1  -7 414990. 3257.03   4
  -5   1   7 414161. 4521.47   1
  -5   1   7 412535. 5686.21   3
  -5  -1   7 407767. 5718.85   3
   5  -1  -6 50670.1 1077.63   4
   5   1  -6 52464.8 2324.99   2
  -5  -1   6 44918.1 1160.30   4
   5  -1  -6 49830.2 1632.89   1
  -5   1   6 50509.3 1544.28   1
  -5   1   6 49996.6 1879.22   3
   5   1  -5 49708.5 2218.76   2
  -5   1   5 46967.8 1756.92   2
   5  -1  -5 49604.3 1021.32   4
  -5  -1   5 45496.1 980.327   4
   5  -1  -5 47275.0 1539.26   1
  -5   1   5 50118.3 1747.00   3
  -5  -1   4 2681.22 257.832   4
  -5   1   4 2550.86 411.863   3
   5  -1  -4 2711.73 389.580   1
  -5   1   4 2774.82 311.473   4
   5  -1  -4 2516.08 246.699   4
  -5   1   4 2777.90 474.312   2
  -5  -1   4 2543.03 561.287   2
  -5   1   3 68811.9 2222.46   2
  -5   1   3 70322.0 1662.19   4
   5  -1  -3 68020.6 1377.46   4
   5  -1  -3 67837.6 1958.14   1
   5   1  -2 11885.5 556.164   1
  -5   1   2 11739.5 771.763   4
   5  -1  -2 11853.6 664.020   4
  -5   1   2 12733.1 1040.18   2
  -5  -1   2 10123.9 1030.85   2
  -5   1   1 376579. 5600.43   2
   5   1  -1 366235. 3910.72   1
  -5   1   1 376051. 4961.07   4
   5  -1  -1 368547. 4217.19   4
   5   1   0 150224. 2891.70   1
  -5   1   0 150140. 3673.28   2
  -5   1   0 150981. 3555.66   4
   5  -1   0 148832. 2952.96   4
  -5  -1   0 152465. 3789.47   2
  -5   1  -1 196372. 4447.01   4
  -5   1  -1 199844. 4370.08   2
   5   1   1 201423. 3763.17   1
  -5  -1  -1 211117. 4373.50   2
   5  -1   1 198264. 3889.64   4
   5   1   2 4851.63 780.354   1
   5  -1   2 4506.55 639.364   4
  -5   1  -2 4286.49 781.665   4
  -5   1  -2 4002.82 766.412   2
  -5  -1  -2 5022.75 875.683   2
  -5   1  -3 260354. 5344.12   2
   5   1   3 271396. 5137.93   1
  -5   1  -3 254594. 5870.76   4
  -5   1  -4 823.809 689.792   2
  -5   1  -4 2203.61 614.904   4
  -5  -1  -4 2403.48 667.233   4
  -5  -1  -5 111533. 3292.04   2
  -5   1  -5 119588. 4347.72   4
  -5  -1  -5 86194.0 3641.32   4
  -5   1  -5 93548.4 3361.66   2
  -5  -1  -6 7981.04 1158.72   2
  -5   1  -6 8467.20 1218.02   4
  -5   1  -6 6155.01 784.437   2
  -5  -1  -6 5895.42 1130.73   4
  -5   1  -7 1513.91 646.195   4
  -5   1  -7 1067.68 558.976   2
  -5  -1  -7 961.415 791.954   4
  -5  -1  -7 1924.90 557.379   2
  -5   1  -8 5097.72 1407.96   4
  -5   1  -8 2876.20 739.927   2
  -5  -1  -8 2680.46 946.397   4
  -5  -1  -8 2957.14 787.095   2
  -5  -1  -9 39182.9 2238.18   2
  -5   1  -9 44934.0 2493.84   2
  -5   1 -10 64139.2 2944.19   2
  -5  -1 -10 53977.9 2624.04   2
  -5   1 -10 69151.6 4033.86   4
  -5  -1 -10 44902.8 3474.86   4
  -5   1 -11 9574.37 1265.38   2
  -5   1 -11 9632.78 1712.26   4
  -5  -1 -11 7630.72 1498.28   4
  -5  -1 -11 6199.90 1066.31   2
  -5   1 -12 1727.27 834.168   4
  -5   1 -12 2108.46 931.638   2
  -5  -1 -12 2086.82 936.819   4
  -5  -1 -12 2900.65 730.006   2
  -5   1 -13 23610.3 1876.26   2
  -5  -1 -13 19687.0 1882.72   2
  -5   1 -13 25217.0 2545.77   4
  -5  -1 -13 17833.0 2303.41   4
  -5  -1 -14-411.976 662.005   4
  -5   1 -14 113.059 553.852   2
  -5  -1 -14-435.194 495.504   2
  -5  -1 -15 12507.4 1492.82   2
  -5  -1 -15 10541.2 1880.98   4
  -5   1 -16 4604.72 1908.76   4
  -5  -1 -16 3395.36 1223.77   4
  -5  -1 -16-342.155 482.018   2
  -5   1 -17 7507.15 1933.59   4
  -5  -1 -17 4044.92 1505.57   4
  -5   1 -18 5995.39 1502.98   4
  -5  -1 -18 4637.46 1496.06   4
  -5   1 -19 1280.91 1223.12   4
  -5  -1 -19 992.333 1127.43   4
  -5   1 -20 6186.08 2050.39   4
  -5  -1 -20 2695.19 1326.82   4
  -5  -2  26-4.49319 719.132   3
  -5   2  25 777.989 1132.02   3
  -5  -2  25-1012.01 798.024   3
  -5   2  24 1874.75 1346.29   3
  -5  -2  24 869.599 823.504   3
  -5   2  23-534.426 768.458   3
   5  -2 -23-205.506 605.774   4
  -5  -2  23 915.198 767.820   3
   5   2 -22 612.875 451.357   4
   5  -2 -22 288.153 720.610   4
  -5   2  22 1292.42 956.078   3
  -5  -2  22 867.914 741.434   3
   5  -2 -21 7574.34 1550.09   4
   5   2 -21 11061.0 1260.38   4
  -5   2  21 10882.1 1699.46   3
  -5  -2  21 10982.6 1558.47   3
   5   2 -20 22242.0 1670.82   4
   5  -2 -20 18503.3 2389.51   4
  -5  -2  20 21741.2 2127.74   3
  -5   2  20 22992.7 2369.14   3
   5   2 -19 5478.50 911.430   4
   5  -2 -19 4265.76 1385.34   4
   5  -2 -19 4527.24 1149.46   1
  -5   2  19 4530.85 1213.65   3
  -5  -2  19 5509.36 1059.36   3
  -5  -2  18 8874.33 1233.28   3
   5   2 -18 9209.08 1038.52   4
   5  -2 -18 7904.06 1557.13   4
   5  -2 -18 8055.42 1301.15   1
  -5   2  18 10351.7 1569.66   3
   5   2 -17 18199.9 1331.68   4
   5  -2 -17 13100.1 2039.26   4
   5  -2 -17 16771.2 1698.66   1
  -5   2  17 17998.9 1859.51   3
  -5  -2  17 16765.4 1650.62   3
   5  -2 -16 13865.8 1495.74   1
   5   2 -16 14498.9 1123.36   4
  -5   2  16 12736.1 1521.74   3
  -5  -2  16 14322.2 1497.73   3
   5  -2 -15 60730.6 3016.73   1
   5   2 -15 60607.3 2218.70   4
  -5   2  15 60691.2 3161.48   3
  -5  -2  15 58507.9 2922.71   3
   5   2 -14 16879.9 1130.11   4
   5  -2 -14 17261.2 1506.42   1
  -5   2  14 18050.6 1678.34   3
  -5  -2  14 18536.2 1579.74   3
  -5  -2  13 3004.68 696.502   3
   5  -2 -13 2487.95 597.412   1
   5   2 -13 3260.80 483.656   4
  -5  -2  13 3338.03 360.345   2
  -5   2  13 2794.76 753.072   3
   5   2 -12 14325.6 956.748   4
   5  -2 -12 14784.4 1356.77   1
  -5  -2  12 14816.0 884.029   2
  -5   2  12 14180.1 1347.73   3
  -5  -2  12 13803.7 1277.61   3
  -5  -2  11 11481.0 937.017   2
  -5  -2  11 10234.5 710.537   1
   5   2 -11 10576.7 688.988   2
   5  -2 -11 11019.5 1102.11   1
  -5  -2  11 11767.6 1341.99   4
   5   2 -11 10284.4 754.819   4
  -5   2  11 11063.9 1179.11   3
  -5  -2  11 9986.01 1064.11   3
  -5  -2  10 103028. 2051.89   1
   5   2 -10 107545. 2296.64   4
   5  -2 -10 104301. 3102.89   1
  -5  -2  10 95328.9 3372.36   4
   5   2 -10 105008. 2376.15   2
  -5   2  10 104006. 3397.74   3
  -5  -2  10 96368.6 3261.46   2
  -5  -2  10 104623. 3199.67   3
  -5  -2   9 106732. 1888.66   1
   5   2  -9 103944. 2201.97   4
   5  -2  -9 105040. 3014.40   1
  -5  -2   9 105017. 3201.74   4
   5   2  -9 104119. 2508.52   2
  -5   2   9 102981. 3186.43   3
  -5  -2   9 102840. 3096.58   3
  -5  -2   8 133871. 1896.21   1
   5   2  -8 128570. 2376.61   4
  -5  -2   8 127054. 3235.05   4
   5   2  -8 135876. 2956.84   2
   5  -2  -8 133505. 3282.31   1
  -5  -2   8 121618. 3858.92   2
  -5   2   8 135223. 3529.63   3
  -5  -2   8 135606. 3431.04   3
   5  -2  -7 30589.7 1564.49   1
   5  -2  -7 29877.6 1223.69   4
   5   2  -7 30638.6 1091.29   4
   5   2  -7 34284.0 1496.64   2
  -5  -2   7 28684.1 1389.58   4
  -5   2   7 31238.9 1565.04   3
  -5  -2   7 28399.5 1690.93   2
  -5  -2   6 771.265 118.034   1
  -5   2   6 1024.98 371.066   3
   5  -2  -6 1011.79 355.605   1
  -5  -2   6 1469.52 340.082   4
   5  -2  -6 939.878 242.310   4
  -5  -2   6 939.959 361.084   2
  -5  -2   5 296397. 3850.62   4
  -5  -2   5 300690. 4786.78   2
  -5   2   5 292502. 4421.91   3
   5  -2  -5 298037. 3587.97   4
   5  -2  -5 296026. 4700.44   1
  -5  -2   4 203100. 3240.73   4
   5  -2  -4 202887. 2940.85   4
   5  -2  -4 199415. 3855.30   1
  -5  -2   4 204635. 3917.09   2
  -5   2   4 199494. 3407.19   3
   5  -2  -3 92461.1 1997.79   4
  -5   2   3 85498.2 2455.54   4
   5   2  -3 86746.8 1501.00   1
  -5  -2   3 94090.6 2603.52   2
  -5  -2   3 87661.7 1229.91   1
   5  -2  -3 87007.1 2655.36   1
  -5   2   3 88494.6 2146.82   3
  -5  -2   2 181406. 2056.74   1
  -5  -2   2 182015. 3737.96   2
   5  -2  -2 187251. 2928.01   4
   5   2  -2 181993. 2381.63   1
  -5   2   2 180839. 2979.95   3
  -5  -2   1 394024. 3510.14   1
   5  -2  -1 402163. 4506.18   4
  -5  -2   1 397169. 5417.57   2
   5   2  -1 396100. 4003.96   1
  -5   2   1 394458. 5763.15   4
  -5  -2   0 69115.6 1650.62   1
  -5   2   0 71711.7 2357.45   2
   5   2   0 71504.7 1921.07   1
  -5   2   0 70085.8 2572.69   4
  -5  -2   0 69797.2 2441.54   2
   5  -2   0 71285.9 2008.89   4
  -5  -2  -1 195721. 3081.65   1
  -5   2  -1 189263. 4553.50   4
  -5   2  -1 194737. 3890.23   2
  -5  -2  -1 202426. 3994.51   2
   5   2   1 196182. 3559.39   1
  -5  -2  -2 59712.8 2277.79   2
  -5   2  -2 62617.7 2175.22   2
  -5   2  -2 58705.4 2701.53   4
   5   2   2 59761.3 2162.96   1
  -5   2  -3 21826.4 1296.13   2
  -5   2  -3 20561.1 1697.25   4
  -5  -2  -3 21047.2 1410.95   2
  -5  -2  -4 2408.33 841.709   2
  -5   2  -4 1150.04 439.000   4
  -5   2  -4 1843.15 533.179   2
  -5   2  -5 119989. 3346.28   2
  -5  -2  -5 119839. 3320.82   2
  -5   2  -6 71485.0 2675.58   2
  -5   2  -6 63137.0 3336.53   4
  -5  -2  -6 70588.3 2581.71   2
  -5   2  -7 43583.7 2130.17   2
  -5  -2  -7 43101.9 2154.73   2
  -5   2  -8 78733.2 2764.93   2
  -5  -2  -8 74673.0 2753.28   2
  -5   2  -9 951.184 463.108   2
  -5   2  -9 1297.62 938.742   4
  -5  -2  -9 1440.54 664.761   2
  -5   2 -10 15.0753 467.969   2
  -5   2 -10 1468.84 1047.83   4
  -5  -2 -10-271.641 548.190   4
  -5  -2 -10 153.789 509.732   2
  -5   2 -11 11497.7 1251.58   2
  -5   2 -11 12572.4 2022.08   4
  -5  -2 -11 12934.1 1395.48   2
  -5  -2 -11 8661.91 1628.28   4
  -5   2 -12 78010.8 2913.12   2
  -5  -2 -12 86337.2 3333.60   2
  -5   2 -12 91626.1 4912.66   4
  -5   2 -13 3900.77 802.719   2
  -5  -2 -13 3119.12 1050.26   4
  -5   2 -13 4845.67 1363.61   4
  -5  -2 -13 5892.01 1159.74   2
  -5  -2 -14 20061.4 1794.70   2
  -5   2 -14 22223.6 2578.11   4
  -5  -2 -14 15738.4 2261.05   4
  -5  -2 -15-1470.09 1185.61   4
  -5  -2 -15 329.386 703.821   2
  -5  -2 -16 4738.30 1270.72   4
  -5  -2 -16 5941.45 1036.02   2
  -5  -2 -17 4278.91 1525.04   4
  -5  -2 -17 1322.98 534.323   2
  -5   2 -18 38935.2 3937.00   4
  -5  -2 -18 34443.0 3371.98   4
  -5   2 -19 617.765 1290.00   4
  -5  -2 -19 1366.33 1083.93   4
  -5   2 -20 1179.55 1365.60   4
  -5  -2 -20 1574.54 986.243   4
  -5  -3  26-157.489 754.315   3
  -5  -3  25 247.092 654.030   3
  -5   3  24-583.202 841.903   3
  -5  -3  24-433.587 787.888   3
   5  -3 -23 3620.93 1673.84   4
  -5   3  23 4852.61 1265.68   3
  -5  -3  23 4258.84 1146.94   3
   5  -3 -22 6259.68 1695.19   4
   5  -3 -22 6952.01 1694.01   1
  -5   3  22 6431.88 1393.90   3
  -5  -3  22 5492.01 1153.71   3
   5  -3 -21 8434.60 2082.12   4
   5   3 -21 12027.2 1351.31   4
   5  -3 -21 12146.0 1924.79   1
  -5   3  21 12255.3 1837.54   3
  -5  -3  21 11323.8 1642.89   3
   5   3 -20 192.966 447.532   4
   5  -3 -20 53.6204 852.938   4
  -5   3  20 357.270 772.745   3
   5  -3 -20-256.680 674.481   1
  -5  -3  20-122.819 679.197   3
  -5  -3  19 6705.35 1135.80   3
   5   3 -19 7576.74 1051.39   4
  -5   3  19 7389.37 1497.71   3
   5  -3 -19 7317.16 1386.93   1
   5  -3 -18 11471.9 1525.73   1
  -5  -3  18 9457.93 1342.20   3
   5   3 -18 11169.5 1195.92   4
  -5   3  18 9408.50 1520.65   3
   5   3 -17 24421.2 1623.03   4
   5  -3 -17 25804.0 2164.92   1
  -5   3  17 22486.5 2123.16   3
  -5  -3  17 23174.9 1922.76   3
   5   3 -16 85942.1 2973.77   4
   5  -3 -16 88528.7 3860.53   1
  -5   3  16 84002.1 3898.72   3
  -5  -3  16 84129.7 3517.74   3
  -5  -3  15 4151.86 841.094   3
   5  -3 -15 4441.78 1056.55   1
   5   3 -15 4600.49 732.433   4
  -5   3  15 3547.86 839.060   3
  -5  -3  14 3270.75 745.258   3
   5  -3 -14 3308.47 916.777   1
   5   3 -14 3644.83 648.385   4
  -5  -3  14 3192.86 383.503   2
  -5   3  14 3171.62 810.898   3
   5   3 -13 60885.4 2284.59   4
  -5  -3  13 62618.2 2286.32   2
   5  -3 -13 61210.9 2854.94   1
  -5   3  13 57335.8 2993.79   3
  -5  -3  13 56682.4 2687.28   3
  -5   3  12 152374. 4501.07   3
   5   3 -12 148337. 3495.68   4
  -5  -3  12 160812. 4568.98   2
   5  -3 -12 149207. 4355.25   1
  -5  -3  12 142000. 4080.61   3
   5  -3 -11 33890.9 2019.44   1
   5   3 -11 33916.8 1627.39   4
  -5  -3  11 33560.3 2089.66   2
  -5   3  11 36211.2 2070.86   3
  -5  -3  11 33428.7 1920.86   3
  -5  -3  10 13747.0 1211.79   2
   5  -3 -10 13941.3 1295.95   1
   5   3 -10 12991.4 971.216   4
  -5   3  10 12776.8 1225.32   3
  -5  -3  10 12503.1 1150.68   3
  -5  -3   9 902.037 467.524   3
   5   3  -9 719.404 283.497   4
   5  -3  -9 649.015 332.565   1
  -5  -3   9 892.212 369.847   2
  -5   3   9 1205.45 431.944   3
   5   3  -8 58704.0 1977.87   4
  -5  -3   8 60503.1 2163.43   2
   5  -3  -8 59311.4 2474.86   1
  -5   3   8 57692.3 2286.53   3
  -5  -3   8 64316.9 2427.50   3
  -5  -3   7 63543.8 2152.81   2
   5  -3  -7 63022.5 2490.29   1
  -5   3   7 63361.0 2284.64   3
  -5  -3   7 60279.2 1432.28   1
  -5  -3   6 133963. 3237.17   2
   5  -3  -6 129035. 3560.00   1
  -5  -3   6 143307. 2134.76   1
  -5   3   6 138200. 3274.48   3
  -5  -3   5 97904.8 2726.28   2
  -5  -3   5 95402.4 1716.12   1
   5  -3  -5 92116.0 3039.87   1
  -5   3   5 96361.1 2558.99   3
  -5  -3   4 1404.23 341.504   2
  -5   3   4 2057.63 383.355   3
   5  -3  -4 1623.20 489.860   1
  -5  -3   4 2041.94 255.382   1
  -5   3   3 159228. 3972.93   4
  -5  -3   3 162947. 2379.72   1
  -5  -3   3 167730. 3642.53   2
   5  -3  -3 159349. 4040.22   1
  -5   3   3 156444. 2869.63   3
  -5   3   2 123569. 3594.96   4
  -5  -3   2 126626. 2195.08   1
  -5  -3   2 123223. 3232.45   2
   5   3  -2 125260. 2764.76   1
   5  -3  -2 122407. 3660.87   1
  -5   3   2 120751. 2331.35   3
  -5  -3   1 17347.6 1303.54   2
  -5   3   1 17243.2 1403.41   4
  -5  -3   1 16925.1 883.203   1
   5   3  -1 18289.3 1071.58   1
  -5   3   1 18962.8 844.815   3
  -5   3   0 22976.7 1689.14   4
  -5  -3   0 24985.4 1120.31   1
  -5  -3   0 24042.8 1620.08   2
   5   3   0 24503.9 1299.99   1
  -5   3   0 24635.8 908.403   3
  -5  -3  -1 119853. 3224.20   2
   5   3   1 126661. 3099.03   1
  -5  -3  -1 122876. 2662.21   1
  -5   3  -1 124065. 4027.45   4
  -5   3  -1 123337. 2012.07   3
  -5  -3  -2 62889.9 2001.43   1
  -5  -3  -2 66077.1 2579.89   2
  -5   3  -2 62398.0 3001.71   4
  -5  -3  -3 174728. 3562.78   1
  -5   3  -3 166076. 5171.18   4
  -5  -3  -3 179005. 4209.75   2
  -5  -3  -4 458007. 6005.56   1
  -5   3  -4 452687. 8914.99   4
  -5  -3  -4 448356. 6445.33   2
  -5   3  -5 9246.22 1363.17   4
  -5   3  -5 9651.32 661.211   3
  -5  -3  -5 7120.64 819.058   1
  -5  -3  -6 24214.0 1590.10   1
  -5   3  -6 24593.7 2292.91   4
  -5  -3  -6 23901.1 1607.76   2
  -5   3  -6 24579.2 1133.62   3
  -5  -3  -7 19300.4 1526.98   1
  -5   3  -7 18948.8 2125.46   4
  -5  -3  -7 19865.3 1606.25   2
  -5   3  -7 18154.8 1086.61   3
  -5   3  -8 83948.1 4562.62   4
  -5  -3  -8 93869.2 3061.24   2
  -5   3  -8 86569.7 2445.07   3
  -5   3  -9 20840.7 2416.12   4
  -5  -3  -9 21866.0 1613.76   2
  -5   3 -10 23826.6 2580.12   4
  -5  -3 -10 25637.9 1759.04   2
  -5  -3 -11 122.216 550.622   2
  -5   3 -11-93.8776 818.396   4
  -5  -3 -12 12576.0 1290.34   2
  -5   3 -12 7362.02 897.047   4
  -5  -3 -13 2325.53 745.774   2
  -5   3 -13-1416.49 1406.27   4
  -5   3 -14 13515.3 2169.13   4
  -5  -3 -14 13858.5 1543.58   2
  -5  -3 -14 10324.5 1891.60   4
  -5  -3 -15 30.3632 731.461   4
  -5  -3 -15 447.011 624.722   2
  -5   3 -16 3703.90 1825.18   4
  -5  -3 -16 1081.64 586.278   2
  -5   3 -17 692.819 1321.11   4
  -5  -3 -17 2266.90 1231.89   4
  -5  -3 -17 182.380 582.947   2
  -5   3 -18 2608.83 1410.48   4
  -5  -3 -18 3535.09 1667.21   4
  -5   3 -19 1393.26 1536.04   4
  -5  -3 -19-1349.09 1324.17   4
  -5  -4  25 4568.15 1136.17   3
   5  -4 -24 1869.73 1043.42   1
  -5  -4  24 1535.11 827.856   3
   5  -4 -23-2865.99 1893.09   4
   5  -4 -23-634.378 993.482   1
  -5  -4  23-1315.48 847.757   3
  -5  -4  22 2299.86 737.067   3
   5  -4 -22 2436.63 1072.16   1
  -5   4  21 1547.68 1132.84   3
   5   4 -21 1798.36 716.589   4
   5  -4 -21 1326.19 811.847   1
  -5  -4  21 2073.88 810.812   3
   5  -4 -20-29.2946 820.503   1
   5   4 -20 257.445 555.024   4
  -5   4  20 447.503 687.855   3
  -5  -4  20 846.135 563.133   3
  -5  -4  19 9684.19 1454.07   3
   5  -4 -19 9896.50 1583.63   1
   5   4 -19 10457.8 1231.89   4
  -5   4  19 9596.69 1647.40   3
  -5  -4  18 1619.90 594.647   3
   5  -4 -18 3272.28 1022.39   1
   5   4 -18 3706.16 832.282   4
  -5   4  18 1491.75 663.526   3
  -5  -4  17 1798.32 688.466   3
   5  -4 -17 1811.11 787.500   1
   5   4 -17 1338.95 633.418   4
  -5   4  17 1119.96 766.031   3
  -5  -4  16 6522.46 1004.87   3
   5  -4 -16 6589.19 1210.47   1
   5   4 -16 5640.90 936.945   4
  -5   4  16 6157.19 1179.31   3
  -5  -4  15 26883.6 1919.37   3
   5   4 -15 27547.8 1852.20   4
   5  -4 -15 28257.3 2272.67   1
  -5   4  15 27097.7 2306.89   3
   5  -4 -14 87148.4 3750.13   1
   5   4 -14 88817.1 3240.42   4
  -5   4  14 89593.8 3891.96   3
  -5  -4  14 81678.9 3359.73   3
   5  -4 -13 48647.5 2834.04   1
  -5  -4  13 49168.3 2631.11   2
   5   4 -13 51759.6 2378.19   4
  -5   4  13 53998.2 2943.29   3
  -5  -4  13 48572.1 2563.96   3
   5   4 -12 104371. 3230.85   4
   5  -4 -12 102038. 3893.65   1
  -5  -4  12 104622. 3186.17   2
  -5   4  12 103466. 3798.78   3
  -5  -4  12 97220.5 3374.82   3
  -5  -4  11 34546.6 1756.73   2
   5  -4 -11 35248.6 2240.89   1
  -5  -4  11 35100.1 1977.83   3
   5   4 -11 34041.9 1870.43   4
  -5   4  11 35061.1 2216.97   3
   5   4 -10 13869.2 1147.84   4
  -5  -4  10 12096.3 1022.37   2
   5  -4 -10 13116.2 1379.47   1
  -5   4  10 11102.5 1229.54   3
  -5  -4  10 12346.9 1162.20   3
  -5  -4   9 90012.3 2736.76   2
   5  -4  -9 91675.9 3498.56   1
   5   4  -9 96708.2 2862.17   4
  -5   4   9 89861.9 3100.64   3
  -5  -4   9 92069.1 2361.94   1
  -5  -4   9 95719.8 3129.34   3
  -5  -4   8 22865.9 1399.30   2
   5  -4  -8 22658.4 1725.08   1
  -5  -4   8 23503.3 1136.69   1
  -5   4   8 24075.3 1634.11   3
  -5  -4   7 3994.46 626.530   2
  -5  -4   7 4552.69 506.335   1
   5  -4  -7 4815.99 914.154   1
  -5   4   7 5462.32 798.882   3
  -5  -4   6 955.647 362.516   2
   5  -4  -6 1970.10 654.589   1
  -5  -4   6 1127.87 275.729   1
  -5   4   6 1578.15 428.247   3
  -5  -4   5 57073.7 2364.82   2
   5  -4  -5 56909.8 2650.37   1
  -5  -4   5 58951.4 1720.50   1
  -5   4   5 59744.6 2071.66   3
  -5  -4   4 26756.9 1195.95   1
   5  -4  -4 28285.0 1850.16   1
  -5   4   4 27979.0 1329.46   3
  -5  -4   4 26438.8 1675.62   2
  -5  -4   3 78269.3 2826.70   2
  -5  -4   3 84208.3 2120.86   1
   5  -4  -3 86279.2 3253.92   1
  -5   4   3 80940.7 2064.86   3
   5  -4  -2 10595.2 1213.44   1
  -5   4   2 10482.7 1227.53   4
  -5  -4   2 10494.6 1099.11   2
  -5   4   2 12621.2 754.687   3
   5   4  -2 10252.2 1061.65   1
  -5  -4   2 11355.4 821.061   1
  -5   4   1 12725.4 1410.94   4
  -5  -4   1 13264.0 918.986   1
  -5  -4   1 13083.0 1176.97   2
  -5   4   1 12897.8 663.348   3
   5  -4  -1 14949.7 1489.60   1
  -5  -4   0 4766.47 938.392   2
  -5   4   0 4761.45 993.015   4
  -5  -4   0 4349.98 588.676   1
   5  -4   0 6702.43 1182.05   1
  -5   4   0 4331.57 326.569   3
  -5   4  -1 131414. 4513.18   4
  -5  -4  -1 122444. 3660.49   2
  -5  -4  -1 128752. 3059.68   1
  -5   4  -2 37784.8 2532.80   4
  -5  -4  -2 33990.3 1999.86   2
  -5  -4  -2 38756.0 1715.64   1
  -5   4  -3 498.118 617.479   4
  -5  -4  -3 1438.50 668.157   2
  -5  -4  -3 828.487 375.791   1
  -5  -4  -4 2010.71 495.682   1
  -5  -4  -4 2152.96 627.228   2
  -5   4  -4 1969.61 621.805   4
  -5  -4  -5 17406.5 1321.60   1
  -5   4  -5 18492.0 2013.91   4
  -5  -4  -5 16275.7 1562.67   2
  -5  -4  -6 104971. 3367.24   1
  -5   4  -6 101599. 4737.83   4
  -5  -4  -6 96836.1 3325.72   2
  -5  -4  -7 13274.4 1319.16   1
  -5   4  -7 12625.7 1842.17   4
  -5  -4  -7 14034.2 1429.97   2
  -5  -4  -8 57349.6 2676.07   1
  -5  -4  -8 57421.9 2635.34   2
  -5   4  -8 59077.5 3878.54   4
  -5  -4  -9 10114.0 1246.52   2
  -5   4  -9 9512.59 1735.96   4
  -5  -4  -9 8240.77 1148.30   1
  -5  -4 -10 29888.0 2125.67   1
  -5  -4 -10 33137.2 2070.62   2
  -5   4 -10 28850.3 3027.28   4
  -5  -4 -11 5928.79 948.634   2
  -5   4 -11 6618.30 1558.24   4
  -5  -4 -11 5361.34 1075.04   1
  -5  -4 -12 8139.08 1223.03   2
  -5   4 -12 6829.50 1568.23   4
  -5  -4 -13 4581.99 979.206   2
  -5   4 -13 4986.41 1767.49   4
  -5   4 -14 16301.3 2691.19   4
  -5  -4 -14 13037.8 1550.09   2
  -5  -4 -15 3610.28 1001.20   2
  -5   4 -15 3555.04 1553.71   4
  -5  -4 -16 3469.37 962.878   2
  -5   4 -16 916.117 1143.12   4
  -5  -4 -16 316.578 993.321   4
  -5   4 -17 3529.62 1447.35   4
  -5  -4 -17 5532.11 1495.22   4
  -5  -4 -17 5483.70 1188.13   2
  -5   4 -18 2621.56 1253.39   4
  -5  -4 -18 4674.76 1563.72   4
  -5  -4 -18 4211.16 1076.74   2
   5  -5 -22 9783.38 1926.85   1
   5  -5 -21-542.664 867.830   1
  -5  -5  21-382.098 654.408   3
   5  -5 -20-992.872 1059.56   1
   5   5 -20 174.117 595.864   4
  -5  -5  20-189.355 585.681   3
  -5  -5  19 955.004 623.841   3
   5  -5 -19 447.616 686.951   1
   5   5 -19 253.215 580.372   4
  -5  -5  18 9709.91 1256.09   3
   5  -5 -18 10611.9 1694.55   1
   5   5 -18 12352.7 1478.19   4
  -5  -5  17-577.088 493.295   3
   5  -5 -17 342.170 784.109   1
   5   5 -17-1.89887 443.573   4
  -5  -5  16 144.669 475.494   3
   5   5 -16 293.766 543.384   4
  -5  -5  15 1687.15 594.603   3
   5   5 -15 2668.39 750.947   4
   5  -5 -15 2236.90 973.360   1
  -5   5  15 2539.71 788.536   3
   5   5 -14 78944.4 3265.42   4
   5  -5 -14 70324.7 3708.11   1
  -5   5  14 72406.4 3541.44   3
  -5  -5  14 66870.5 2992.02   3
   5   5 -13 47960.9 2594.36   4
   5  -5 -13 47707.3 2932.34   1
  -5   5  13 45579.1 2805.15   3
  -5  -5  13 45444.5 2482.87   3
  -5  -5  12 3143.66 651.422   3
   5   5 -12 3665.60 725.830   4
   5  -5 -12 3070.39 804.107   1
  -5   5  12 4196.01 998.181   3
  -5  -5  12 4232.87 688.450   2
  -5  -5  11-194.900 365.717   2
  -5  -5  11 495.608 463.135   3
   5   5 -11 145.481 471.574   4
  -5  -5  11 147.781 310.569   1
   5  -5 -11 656.354 679.974   1
  -5   5  11 150.669 444.911   3
  -5  -5  10 3031.61 604.278   2
  -5  -5  10 2924.95 637.420   3
  -5  -5  10 3201.98 560.013   1
   5  -5 -10 3001.12 838.105   1
   5   5 -10 4292.84 920.602   4
  -5   5  10 2781.93 662.042   3
  -5  -5   9 14831.5 1262.78   2
   5  -5  -9 13762.6 1541.28   1
  -5   5   9 13427.1 1251.37   3
  -5  -5   9 14861.4 1076.67   1
  -5  -5   9 15279.4 1365.20   3
  -5   5   8 15866.6 1338.19   3
   5  -5  -8 16805.5 1669.01   1
  -5  -5   8 17025.8 1111.43   1
  -5  -5   8 17539.4 1361.21   2
  -5  -5   7-117.881 340.319   2
   5  -5  -7 196.733 483.575   1
  -5   5   7-360.438 435.450   3
  -5  -5   7 63.5829 242.355   1
  -5  -5   6 16845.6 1434.51   2
   5  -5  -6 20280.9 1780.06   1
  -5  -5   6 19846.2 1182.79   1
  -5   5   6 19311.8 1275.88   3
  -5  -5   5 1530.84 592.041   2
  -5  -5   5 878.097 344.574   1
   5  -5  -5 1683.38 780.902   1
  -5   5   5 1152.52 294.547   3
  -5  -5   4 2568.05 474.565   1
  -5  -5   4 2651.94 696.374   2
   5  -5  -4 2291.65 353.823   3
   5  -5  -4 1662.50 764.222   1
  -5  -5   3 3129.42 863.926   2
   5  -5  -3 3590.58 890.697   1
  -5  -5   3 2741.05 474.148   1
  -5   5   2 75899.2 3656.19   4
  -5  -5   2 80427.4 2467.91   1
  -5  -5   2 77221.2 3204.30   2
   5  -5  -2 77096.3 3591.12   1
  -5   5   1 14435.9 1756.22   4
  -5  -5   1 16467.8 1173.18   1
  -5  -5   1 16332.8 1600.49   2
   5  -5  -1 18062.0 1747.42   1
  -5  -5   0 16773.9 1199.90   1
  -5  -5   0 16310.5 1703.42   2
  -5   5   0 16793.7 1844.91   4
   5  -5   0 18870.7 1844.49   1
  -5  -5  -1 53555.5 2221.25   1
  -5  -5  -1 56129.5 2812.33   2
  -5   5  -1 53933.8 3210.44   4
   5  -5   1 57366.5 3371.37   1
  -5  -5  -2-120.941 441.103   1
  -5   5  -2 837.725 513.888   4
  -5   5  -3 37890.6 2852.27   4
  -5  -5  -3 37253.2 2480.68   2
  -5  -5  -3 40394.2 2046.26   1
  -5  -5  -4 2729.87 801.121   2
  -5  -5  -4 1527.83 501.534   1
  -5   5  -4 2166.34 998.380   4
  -5  -5  -5 8521.63 1230.82   2
  -5  -5  -5 7952.21 1058.37   1
  -5   5  -5 7814.78 1523.50   4
  -5  -5  -6 2436.72 645.949   1
  -5  -5  -6 2657.74 768.917   2
  -5   5  -6 2285.46 769.343   4
  -5  -5  -7 9689.58 1233.14   1
  -5  -5  -7 10469.8 1419.12   2
  -5   5  -7 10765.7 1792.90   4
  -5   5  -8 30239.6 2994.81   4
  -5  -5  -8 29762.1 2056.28   1
  -5  -5  -8 35142.8 2301.04   2
  -5  -5  -9 2588.83 843.020   2
  -5   5  -9 1355.41 942.234   4
  -5  -5  -9 2118.93 717.655   1
  -5  -5 -10 22570.5 1935.29   2
  -5   5 -10 25081.9 2957.96   4
  -5  -5 -10 23772.4 2029.40   1
  -5  -5 -11 6927.33 1232.84   2
  -5  -5 -11 5693.82 1160.54   1
  -5   5 -11 6514.64 1495.22   4
  -5  -5 -12 1470.50 789.396   2
  -5   5 -12-366.691 1228.63   4
  -5  -5 -12 350.787 536.897   1
  -5  -5 -13 2332.74 956.023   2
  -5   5 -13 864.757 872.343   4
  -5  -5 -13 3375.06 955.866   1
  -5  -5 -14 11000.6 1654.34   2
  -5   5 -14 13649.5 2540.58   4
  -5  -5 -15 857.622 747.867   2
  -5   5 -15-724.489 1120.62   4
  -5   5 -16 4712.65 1932.65   4
  -5  -5 -16 4941.51 1213.08   2
  -5  -5 -17 1703.63 781.574   2
  -5   5 -17 606.884 1294.46   4
  -5  -5 -18 172.682 769.104   2
   5  -6 -20 331.485 952.979   1
   5  -6 -19 2562.02 1293.85   1
   5   6 -19 1996.15 880.200   4
   5  -6 -18-981.264 949.429   1
   5   6 -18-95.7665 609.056   4
   5  -6 -17 616.243 894.364   1
   5   6 -17 679.813 530.564   4
  -5  -6  16 342.288 559.386   3
   5  -6 -16 443.074 862.715   1
   5   6 -16-176.347 507.821   4
  -5  -6  15-433.001 492.214   3
   5   6 -15 427.739 648.443   4
   5  -6 -15 939.810 861.841   1
   5   6 -14 12633.8 1498.16   4
  -5  -6  14 11308.7 1291.65   3
   5  -6 -14 10055.8 1625.41   1
  -5  -6  13 230.070 436.140   3
   5  -6 -13 414.781 768.890   1
  -5  -6  13-83.6869 379.432   1
   5   6 -13 568.092 586.884   4
  -5  -6  12 3734.88 789.342   3
   5   6 -12 3996.69 770.965   4
   5  -6 -12 4281.34 1094.39   1
  -5  -6  12 3820.42 631.083   1
  -5  -6  11 4634.22 746.884   1
  -5  -6  11 5106.42 825.257   2
  -5  -6  11 4918.84 799.553   3
   5  -6 -11 4185.07 1041.43   1
  -5  -6  10 4908.07 865.654   2
  -5  -6  10 4894.07 816.915   3
  -5  -6  10 5611.06 805.163   1
   5  -6 -10 4134.53 1158.74   1
  -5  -6   9 35026.0 2077.56   2
   5  -6  -9 35080.0 2613.90   1
  -5  -6   9 36318.6 1866.29   1
  -5  -6   9 34834.5 2061.08   3
   5  -6  -8 12342.7 1609.69   1
  -5  -6   8 12186.6 1274.34   2
  -5  -6   8 11992.7 1099.31   1
  -5  -6   7-247.336 470.930   2
  -5  -6   7 22.3631 300.913   1
  -5  -6   6 14399.5 1453.47   2
   5  -6  -6 13904.9 1621.55   1
  -5  -6   6 13857.4 1112.15   1
  -5  -6   5 54479.5 2836.34   2
  -5  -6   5 52962.4 2165.47   1
   5  -6  -5 55953.4 3137.30   1
  -5  -6   4 2448.50 555.929   1
  -5  -6   4 2638.60 692.963   2
   5  -6  -4 2927.48 769.506   1
  -5  -6   3 29250.0 2364.50   2
  -5  -6   3 33603.2 1784.53   1
   5  -6  -3 34635.3 2632.26   1
  -5  -6   2 19727.7 1375.47   1
   5  -6  -2 22832.9 2105.53   1
  -5  -6   2 18414.1 1812.43   2
  -5  -6   1-808.241 754.424   2
   5  -6  -1 244.295 654.161   1
  -5  -6   1-260.801 454.715   1
  -5  -6   0 11132.1 1575.42   2
  -5  -6   0 12111.2 1154.48   1
  -5   6   0 11080.0 1625.96   4
   5  -6   0 13494.8 1725.58   1
  -5  -6  -1 10706.8 1117.27   1
  -5   6  -1 11023.0 1598.43   4
  -5  -6  -1 9086.54 1481.68   2
   5  -6   1 12460.1 1739.55   1
  -5  -6  -2 8010.93 1393.72   2
   5  -6   2 10415.2 1894.99   1
  -5   6  -2 7623.27 1410.14   4
  -5  -6  -2 6969.20 974.622   1
  -5  -6  -3 33436.5 2084.28   1
  -5   6  -3 36672.9 3085.52   4
  -5  -6  -3 38876.8 2781.95   2
   5  -6   3 39992.7 3323.28   1
  -5   6  -4 17915.5 2306.62   4
  -5  -6  -4 17804.3 1566.95   1
  -5  -6  -4 19829.6 2062.51   2
  -5   6  -5 23639.7 2612.05   4
  -5  -6  -5 22383.2 1773.47   1
  -5  -6  -5 24746.8 2414.88   2
  -5  -6  -6 11066.5 1757.56   2
  -5  -6  -6 7851.67 1069.47   1
  -5   6  -6 8712.14 1700.17   4
  -5  -6  -7 59188.3 3021.77   1
  -5  -6  -7 67091.3 3756.35   2
  -5   6  -7 60322.8 4234.53   4
  -5  -6  -8 6800.87 1148.25   1
  -5  -6  -8 8009.73 1605.86   2
  -5   6  -8 8248.01 1881.42   4
  -5  -6  -9 3784.09 945.368   1
  -5  -6  -9 6088.73 1216.27   2
  -5   6  -9 3552.68 1372.32   4
  -5  -6 -10 10429.0 1683.35   2
  -5   6 -10 7142.16 1860.48   4
  -5  -6 -10 9135.76 1355.61   1
  -5  -6 -11 5188.68 1187.76   2
  -5   6 -11 2614.53 1095.65   4
  -5  -6 -11 3901.23 1003.79   1
  -5  -6 -12-1217.60 847.432   2
  -5   6 -12-2771.48 1229.99   4
  -5  -6 -12 773.645 644.804   1
  -5  -6 -13 6300.92 1306.80   2
  -5   6 -13 8661.72 2323.84   4
  -5  -6 -13 8031.13 1494.96   1
  -5  -6 -14 6179.96 1386.00   2
  -5  -6 -14 6699.45 1362.52   1
  -5   6 -14 9177.76 2291.61   4
  -5  -6 -15-1359.02 1144.02   2
  -5   6 -15-2102.92 1686.34   4
  -5  -6 -15-672.407 893.543   1
  -5  -6 -16 411.439 696.603   2
  -5  -6 -17 183.142 700.565   2
   5   7 -18 1542.47 866.026   4
   5   7 -17 573.254 738.590   4
   5  -7 -17 890.151 712.024   1
   5   7 -16 12869.8 1682.32   4
   5  -7 -16 14366.0 2127.60   1
   5   7 -15 1902.96 870.746   4
   5  -7 -15 1792.82 951.705   1
   5  -7 -14-324.912 633.798   1
   5   7 -14 484.866 684.368   4
   5  -7 -13-471.217 859.572   1
   5  -7 -12 5499.45 1465.70   1
   5  -7 -11 2708.00 1082.86   1
  -5  -7  10 1570.16 594.144   1
  -5  -7  10 1728.15 672.236   2
  -5  -7  10 1702.29 520.586   3
   5  -7 -10 1046.64 843.890   1
   5  -7  -9 6668.40 1462.07   1
  -5  -7   9 7102.99 1270.85   2
  -5  -7   9 6186.47 934.719   3
  -5  -7   9 6346.87 877.098   1
   5  -7  -8 3545.43 1041.85   1
  -5  -7   8 3825.37 964.166   2
  -5  -7   8 2639.92 713.892   1
  -5  -7   7 1228.01 655.407   2
   5  -7  -7 1436.91 634.848   1
  -5  -7   7 883.326 491.546   1
  -5  -7   6 8858.89 1395.47   2
  -5  -7   6 9084.52 1013.64   1
   5  -7  -6 8309.41 1399.04   1
  -5  -7   5 2249.71 683.358   1
  -5  -7   5 1809.40 730.052   2
   5  -7  -5 1582.58 913.610   1
  -5  -7   4 14509.4 1614.82   2
  -5  -7   4 12509.6 1240.70   1
   5  -7  -4 12965.5 1742.96   1
  -5  -7   3 13923.3 1695.89   2
  -5  -7   3 13383.8 1276.34   1
   5  -7  -3 13906.9 1746.73   1
  -5  -7   2 10333.5 1548.10   2
  -5  -7   2 8534.72 1039.40   1
   5  -7  -2 8272.28 1487.95   1
   5  -7  -1 9302.83 1779.41   1
  -5  -7   1 7661.72 1427.69   2
  -5  -7   1 7174.82 988.453   1
  -5  -7   0 13485.9 1317.09   1
  -5  -7   0 14229.7 1936.11   2
  -5  -7  -1 8958.70 1551.50   2
  -5   7  -1 6638.25 1499.28   4
  -5  -7  -1 7035.23 892.650   1
   5  -7   1 6249.57 1402.50   1
  -5   7  -2 205.759 718.042   4
  -5  -7  -2-323.036 595.388   1
  -5  -7  -3 35677.6 2251.30   1
  -5  -7  -3 42349.3 3193.21   2
  -5   7  -3 36377.0 3300.17   4
   5  -7   3 35770.1 3173.05   1
   5  -7   4 23872.2 2667.33   1
  -5  -7  -4 25233.0 2738.63   2
  -5   7  -4 21727.6 2753.02   4
  -5  -7  -4 21364.7 1916.37   1
  -5  -7  -5 981.653 696.087   2
  -5  -7  -5 1091.44 661.703   1
  -5   7  -5 865.869 797.877   4
   5  -7   5 2321.67 1199.48   1
  -5  -7  -6 9207.48 1737.01   2
   5  -7   6 7633.60 1949.44   1
  -5  -7  -6 4351.32 932.592   1
  -5   7  -6 4982.81 1610.69   4
  -5  -7  -7 9519.17 1613.91   2
  -5  -7  -7 10680.1 1455.76   1
  -5   7  -7 9659.96 1954.00   4
  -5  -7  -8 1485.02 742.008   1
  -5  -7  -8-214.781 822.114   2
  -5   7  -8 800.347 1008.75   4
  -5  -7  -9 1631.16 750.362   1
  -5   7  -9 313.952 876.956   4
  -5  -7 -10 1726.83 826.082   1
  -5  -7 -10 423.141 910.486   2
  -5   7 -10 920.358 1104.95   4
  -5  -7 -11 1454.59 810.030   1
  -5   7 -11-548.523 1216.11   4
  -5  -7 -11 747.204 905.774   2
  -5  -7 -12 1320.12 911.350   2
  -5   7 -12 3024.24 1570.56   4
  -5  -7 -12 2367.39 1136.21   1
  -5  -7 -13-141.740 974.526   2
  -5  -7 -13 586.409 712.626   1
  -5  -7 -14 1299.94 908.987   1
   5  -8 -13 5337.03 1526.78   1
   5  -8 -12 113.335 964.386   1
   5  -8 -11 2132.64 1139.16   1
   5  -8 -10 8829.80 1655.57   1
  -5  -8   9 5802.96 1130.12   2
   5  -8  -9 6346.11 1415.14   1
  -5  -8   8 25907.3 2488.53   2
   5  -8  -8 23770.0 2519.30   1
   5  -8  -7 2792.28 1118.84   1
  -5  -8   7 1247.46 767.766   2
  -5  -8   6 960.335 751.623   2
  -5  -8   6 556.325 478.980   1
   5  -8  -6 1706.46 917.006   1
  -5  -8   5 2372.19 680.875   1
  -5  -8   5 2325.85 1054.94   2
   5  -8  -5 1254.03 932.645   1
  -5  -8   4 15796.6 1914.12   2
   5  -8  -4 14466.6 2069.57   1
  -5  -8   4 10284.8 1179.10   1
  -5  -8   3 10500.1 1761.90   2
   5  -8  -3 11250.3 1855.26   1
  -5  -8   3 10276.7 1186.29   1
  -5  -8   2 1474.81 989.387   2
   5  -8  -2-337.355 987.070   1
  -5  -8   2 747.242 499.219   1
  -5  -8   1-70.7185 957.862   2
  -5  -8   1-796.584 627.192   1
   5  -8  -1-1488.96 1061.45   1
   5  -8   0 7111.75 1189.15   1
  -5  -8   0 9867.56 1527.16   2
  -5  -8   0 6863.39 1079.22   1
  -5  -8  -1 8886.71 1590.86   2
  -5  -8  -1 9153.88 1269.75   1
   5  -8   1 8634.92 1703.13   1
  -5  -8  -2 14970.4 2088.18   2
  -5  -8  -2 10610.4 1366.77   1
   5  -8   2 10992.5 1882.12   1
  -5  -8  -3 6719.86 1520.80   2
  -5   8  -3 6449.33 1526.63   4
  -5  -8  -3 5529.45 1113.44   1
   5  -8   3 4875.13 1371.15   1
   5  -8   4 4774.23 1707.61   1
  -5  -8  -4 3386.74 1245.54   2
  -5   8  -4 2252.31 933.381   4
  -5  -8  -4 3448.53 896.418   1
  -5  -8  -5 621.586 794.485   2
  -5   8  -5 895.396 1037.76   4
   5  -8   5 514.359 939.361   1
  -5  -8  -5 104.869 613.203   1
  -5  -8  -6 4409.15 1460.30   2
  -5  -8  -6 2466.33 905.892   1
  -5   8  -6 2093.77 1171.72   4
   5  -8   6 5333.10 1730.89   1
  -5  -8  -7 7854.25 1784.43   2
   5  -8   7 4186.59 1658.33   1
  -5  -8  -7 5655.25 1117.94   1
  -5   8  -7 7099.33 1898.44   4
   5  -8   8 3077.29 1753.21   1
  -5  -8  -8 3067.93 1370.01   2
  -5  -8  -8-283.173 788.082   1
  -5   8  -8 995.566 1290.30   4
  -5  -8  -9 1457.36 795.434   1
   5  -8   9 381.955 1107.28   1
  -5  -8 -10 12678.0 1821.77   1
  -5  -8 -11-723.820 702.307   1
  -5  -9   7 1903.81 1109.38   2
   5  -9  -6 2180.58 1114.10   1
  -5  -9   6 4644.83 1376.76   2
  -5  -9   5-657.261 863.747   2
   5  -9  -5-919.880 1096.15   1
   5  -9  -4-1739.37 1277.15   1
  -5  -9   4 471.232 820.235   2
  -5  -9   3-327.361 822.507   2
   5  -9  -3-468.900 1071.09   1
  -5  -9   2-153.077 916.181   2
   5  -9  -2 43.0405 816.148   1
  -5  -9   1 2121.16 1117.00   2
  -5  -9   1 2887.91 786.106   1
   5  -9  -1 3890.44 1352.89   1
  -5  -9   0 6880.34 1695.15   2
  -5  -9   0 4023.91 840.266   1
   5  -9   0 4137.61 1565.45   1
  -5  -9  -1 1989.45 906.960   2
  -5  -9  -1 1444.12 717.763   1
   5  -9   2 2732.79 1208.75   1
  -5  -9  -2 3973.70 1594.31   2
  -5  -9  -2 2190.20 821.520   1
  -5  -9  -3 5998.26 1214.18   1
  -5  -9  -4 502.016 773.655   1
  -5  -9  -5 1844.26 676.931   1
  -5  -9  -6 3333.83 1096.84   1
  -5  -9  -7 1336.25 725.940   1
  -5  -9  -8 394.366 665.641   1
  -6   0  25-730.472 815.830   3
  -6   0  24 6743.37 1333.87   3
  -6   0  23-477.346 614.881   3
  -6   0  22 780.633 722.760   3
  -6   0  21 239.216 807.336   3
   6   0 -20 30035.8 1935.82   4
  -6   0  20 30226.7 2526.70   3
   6   0 -19 13.7227 398.296   4
  -6   0  19 602.862 534.078   3
   6   0 -18 7941.92 991.932   4
  -6   0  18 7840.89 1276.64   3
  -6   0  17-557.973 595.753   3
   6   0 -17-21.5951 336.474   4
  -6   0  16 7895.59 1102.19   3
   6   0 -16 8543.15 909.589   4
  -6   0  15-468.537 642.123   3
   6   0 -15-92.7544 305.692   4
   6   0 -14 138893. 3050.19   4
  -6   0  14 135906. 4449.49   3
  -6   0  13 1283.01 665.856   3
   6   0 -13-140.424 194.856   4
   6   0 -12 8335.08 951.962   1
   6   0 -12 10644.4 721.094   4
  -6   0  12 9959.54 1194.41   3
  -6   0  11-235.520 225.586   1
  -6   0  11-144.889 357.317   3
   6   0 -11-172.782 166.104   4
   6   0 -11-13.3826 263.792   1
  -6   0  10 78906.0 2389.24   2
   6   0 -10 80496.7 2373.93   1
  -6   0  10 82266.2 1939.51   1
   6   0 -10 80049.7 1383.12   4
   6   0  -9 296.757 246.961   1
  -6   0   9-315.080 438.155   3
  -6   0   9 239.025 337.893   2
  -6   0   9-34.1780 156.599   1
  -6   0   8 122271. 3311.54   3
  -6   0   8 116559. 3054.92   2
   6   0  -8 114717. 2341.25   1
  -6   0   8 116385. 1978.95   1
  -6   0   7 10.0920 312.049   3
   6   0  -7 129.963 152.620   1
  -6   0   7-74.7135 312.959   2
  -6   0   7 276.510 133.422   1
  -6   0   6 10062.7 994.815   2
   6   0  -6 9537.77 558.213   1
  -6   0   6 11769.7 1013.17   3
   6   0  -5-26.9458 161.126   1
  -6   0   5-129.486 383.156   2
  -6   0   4 520556. 8171.46   2
   6   0  -4 553258. 4570.23   1
  -6   0   3 714.250 228.341   4
  -6   0   3 74.1600 486.141   2
  -6   0   2 67643.7 3013.11   2
  -6   0   2 58860.2 1883.25   4
  -6   0   1 217.215 230.042   4
  -6   0   1 1757.99 813.618   2
  -6   0   0 5099.79 886.135   2
  -6   0   0 3001.78 542.851   4
  -6   0  -1 223.397 360.029   4
  -6   0  -1-421.061 518.015   2
  -6   0  -2 275869. 6288.11   2
  -6   0  -2 274009. 5638.98   4
  -6   0  -3 784.187 793.286   4
  -6   0  -3 109.496 422.443   2
  -6   0  -4 3223.14 714.647   4
  -6   0  -4 3971.95 910.947   2
  -6   0  -5 2784.04 1515.79   2
  -6   0  -5 2376.98 1180.45   4
  -6   0  -6 315764. 7352.39   4
  -6   0  -6 314138. 6793.06   2
  -6   0  -7 5835.83 2024.76   2
  -6   0  -7 2953.06 1623.24   4
  -6   0  -8 60251.7 3351.37   4
  -6   0  -8 63680.0 3008.83   2
  -6   0  -9 1001.10 1080.79   4
  -6   0  -9 1283.27 914.900   2
  -6   0 -10 6706.46 1285.29   4
  -6   0 -10 8288.96 1312.28   2
  -6   0 -11-111.226 689.632   4
  -6   0 -11-1531.60 658.667   2
  -6   0 -12 13013.1 1834.77   4
  -6   0 -12 14299.2 1549.51   2
  -6   0 -13-754.683 896.507   4
  -6   0 -13-33.5548 545.313   2
  -6   0 -14 3161.37 1231.48   4
  -6   0 -14 3817.91 909.257   2
  -6   0 -15-1212.06 1035.18   4
  -6   0 -15-257.912 600.248   2
  -6   0 -16 6299.84 1471.78   4
  -6   0 -17-1110.10 958.721   4
  -6   0 -18 6057.99 1576.74   4
  -6   0 -19 836.322 962.068   4
  -6   1  25 3115.32 1205.93   3
  -6  -1  25 3400.56 1179.56   3
  -6   1  24 1305.54 1055.05   3
  -6  -1  24 274.407 790.077   3
  -6   1  23 6934.77 1361.50   3
  -6  -1  23 5964.35 1249.75   3
  -6   1  22-1772.71 1100.25   3
  -6  -1  22 532.011 589.821   3
   6  -1 -21 8874.09 1119.22   4
  -6   1  21 9067.14 1478.39   3
  -6  -1  21 9132.80 1447.66   3
   6   1 -20 1393.02 588.685   4
   6  -1 -20 542.577 445.535   4
  -6  -1  20 1832.76 821.320   3
  -6  -1  19 1143.72 617.369   3
   6   1 -19 905.384 424.627   4
   6  -1 -19 1070.14 606.065   4
  -6   1  19 608.346 868.815   3
  -6  -1  18 11068.0 1438.58   3
   6   1 -18 10887.1 1054.29   4
   6  -1 -18 7870.54 1070.55   4
  -6   1  18 9348.48 1459.15   3
   6  -1 -17 48715.2 2984.99   1
  -6  -1  17 53009.8 2943.35   3
   6   1 -17 49249.9 2061.01   4
  -6   1  17 52778.8 3064.94   3
   6   1 -16 6588.26 733.256   4
  -6  -1  16 7144.37 1135.94   3
   6  -1 -16 4995.56 949.060   1
   6  -1 -16 5134.82 846.338   4
  -6   1  16 7233.37 1188.34   3
  -6   1  15 6604.27 1115.86   3
  -6  -1  15 6360.55 1044.83   3
   6   1 -15 6863.29 683.311   4
   6  -1 -15 5220.69 893.351   4
   6  -1 -15 6560.81 1041.69   1
  -6   1  14-13.1794 638.541   3
  -6  -1  14-1107.71 734.042   3
   6   1 -14-29.8136 211.616   4
   6  -1 -14 157.204 344.147   4
   6   1 -14-703.466 529.186   2
   6  -1 -14-176.982 532.053   1
   6   1 -13 38715.3 1334.49   4
   6   1 -13 38353.7 2073.43   2
   6  -1 -13 36911.8 2239.21   4
   6  -1 -13 38154.7 2110.28   1
  -6   1  13 37171.3 2203.23   3
  -6  -1  13 36520.7 2201.89   3
  -6  -1  12 13618.4 787.287   1
  -6  -1  12 14361.0 941.209   2
   6  -1 -12 14241.2 1223.18   1
   6   1 -12 14074.3 746.710   4
   6   1 -12 15121.3 1310.33   2
   6  -1 -12 17062.7 1352.87   4
  -6   1  12 15111.7 1425.60   3
  -6  -1  12 15539.1 1390.74   3
  -6  -1  11 162828. 3363.13   2
   6   1 -11 169342. 2310.41   4
  -6  -1  11 156614. 2513.54   1
   6  -1 -11 168054. 3934.42   1
  -6   1  11 172248. 4407.47   3
  -6  -1  11 168053. 4360.81   3
   6  -1 -10 18859.5 1253.97   1
  -6  -1  10 18565.5 1212.53   2
   6   1 -10 18395.5 679.951   4
  -6  -1  10 17274.9 762.724   1
   6   1 -10 15898.1 1464.51   2
  -6   1  10 18626.0 1394.08   3
  -6  -1  10 17751.3 1388.78   3
  -6   1   9 4565.55 723.943   3
  -6  -1   9 2838.70 544.417   3
   6   1  -9 3940.43 285.494   4
   6  -1  -9 3861.87 572.798   1
  -6  -1   9 4079.13 327.846   1
  -6  -1   9 3998.13 671.731   2
   6  -1  -8 160015. 1986.33   4
  -6  -1   8 146009. 4136.84   2
   6  -1  -8 158421. 3233.85   1
  -6  -1   8 145836. 1567.54   1
  -6   1   8 159631. 2946.16   1
  -6   1   8 161575. 3826.04   3
  -6  -1   8 168223. 4022.71   3
   6  -1  -7 198920. 2056.00   4
  -6  -1   7 208672. 5417.45   2
   6  -1  -7 204293. 3526.11   1
  -6   1   7 199659. 3226.13   1
  -6   1   7 200511. 4168.23   3
  -6   1   6 172237. 3751.69   2
   6  -1  -6 175311. 1884.68   4
   6  -1  -6 171705. 3170.91   1
  -6   1   6 179023. 3780.95   3
  -6   1   5 41637.0 1811.96   2
   6  -1  -5 37709.9 1532.65   1
   6  -1  -5 38382.2 936.356   4
  -6   1   5 38669.5 1747.11   3
   6  -1  -4 4115.28 541.513   1
  -6   1   4 4104.48 430.333   4
  -6   1   4 4594.80 662.050   2
  -6  -1   4 4845.19 871.157   2
   6  -1  -4 4452.23 347.342   4
  -6   1   3 97061.4 3085.20   2
   6   1  -3 96509.9 1608.71   1
  -6   1   3 99577.5 2295.58   4
   6  -1  -3 102574. 1993.41   4
   6   1  -2 213967. 2990.54   1
   6  -1  -2 202473. 3180.88   4
  -6   1   2 210631. 3855.80   4
   6   1  -1 157092. 3013.48   1
  -6   1   1 168969. 4172.71   2
  -6  -1   1 144388. 4353.39   2
  -6   1   1 160420. 3722.16   4
   6  -1  -1 149964. 3105.62   4
   6   1   0 19016.3 1164.78   1
  -6   1   0 19945.6 1385.43   2
  -6   1   0 17748.8 1307.44   4
   6  -1   0 16666.5 1110.55   4
  -6  -1   0 19856.8 1738.78   2
  -6  -1   0 16155.0 1217.66   4
   6   1   1 92273.0 2862.65   1
  -6  -1  -1 83169.7 2920.07   4
  -6   1  -1 85054.9 3097.93   4
  -6   1  -1 87579.9 3269.98   2
   6   1   2 128060. 3643.83   1
  -6   1  -2 126932. 3865.11   2
  -6  -1  -2 141287. 4088.16   2
  -6   1  -2 137367. 4162.58   4
  -6  -1  -3 38366.4 2278.94   2
  -6   1  -3 36459.2 2235.83   2
  -6  -1  -3 31975.5 2085.48   4
  -6   1  -4 24667.3 1947.97   4
  -6   1  -4 24324.2 1904.00   2
  -6  -1  -4 24191.3 1869.79   2
  -6   1  -5 91644.3 3658.40   2
  -6   1  -5 100269. 3896.95   4
  -6   1  -6 1249.69 875.566   4
  -6   1  -6 386.580 842.500   2
  -6  -1  -6 670.688 471.492   4
  -6  -1  -6 2042.30 996.089   2
  -6   1  -7 4185.11 1181.51   4
  -6   1  -7 3886.30 952.692   2
  -6  -1  -7 1614.66 884.302   4
  -6  -1  -7 4312.73 947.470   2
  -6   1  -8 12536.8 1544.22   2
  -6   1  -8 12995.1 1722.46   4
  -6  -1  -8 7527.40 1425.44   4
  -6  -1  -8 9268.78 1331.11   2
  -6   1  -9 44813.5 2612.33   2
  -6  -1  -9 34620.5 2377.62   2
  -6   1  -9 45024.7 3213.00   4
  -6  -1  -9 31803.6 2735.33   4
  -6   1 -10 8736.58 1658.78   4
  -6   1 -10 8831.01 1269.01   2
  -6  -1 -10 4684.43 1181.97   4
  -6  -1 -10 7249.16 1277.82   2
  -6   1 -11 1414.16 881.997   4
  -6  -1 -11 523.998 657.484   4
  -6   1 -11 2793.32 736.134   2
  -6  -1 -11 3284.87 871.784   2
  -6   1 -12 14372.1 1955.86   4
  -6   1 -12 14909.8 1618.56   2
  -6  -1 -12 9857.73 1594.01   4
  -6  -1 -12 9868.72 1557.99   2
  -6   1 -13 1148.59 722.938   2
  -6   1 -13 1807.54 1213.53   4
  -6  -1 -13 1007.25 740.282   4
  -6  -1 -13 376.416 733.252   2
  -6   1 -14 7728.70 1717.10   4
  -6   1 -14 6938.01 1182.10   2
  -6  -1 -14 5626.79 1377.51   4
  -6  -1 -14 4993.78 1129.90   2
  -6   1 -15 13086.4 2072.77   4
  -6  -1 -15 11420.4 1765.82   4
  -6  -1 -15 9428.64 1504.04   2
  -6   1 -16 1678.17 1362.02   4
  -6  -1 -16 486.096 946.822   4
  -6  -1 -16-887.090 782.115   2
  -6   1 -17 8699.97 1567.47   4
  -6  -1 -17 9839.36 1862.48   4
  -6   1 -18 4299.84 1555.02   4
  -6  -1 -18 1560.80 788.752   4
  -6   1 -19 6831.13 1915.94   4
  -6  -1 -19 1825.74 1263.64   4
  -6  -2  25 3037.75 1151.09   3
  -6   2  24 7355.73 1474.30   3
  -6  -2  24 6442.63 1489.36   3
  -6   2  23 192.090 913.381   3
  -6  -2  23 711.049 855.650   3
  -6   2  22-224.104 827.219   3
  -6  -2  22-333.632 777.614   3
   6  -2 -21 5210.87 1172.12   4
  -6   2  21 5852.17 1227.41   3
  -6  -2  21 6972.97 1338.39   3
   6  -2 -20 49082.2 3476.25   1
  -6   2  20 51900.2 3495.60   3
  -6  -2  20 47089.7 3099.92   3
  -6  -2  19 6405.73 1100.84   3
   6   2 -19 6997.80 911.594   4
   6  -2 -19 5886.92 1274.18   4
   6  -2 -19 7133.61 1346.84   1
  -6   2  19 8699.91 1379.18   3
   6  -2 -18 17097.7 1893.10   1
   6   2 -18 19628.1 1402.75   4
   6  -2 -18 14280.5 1795.08   4
  -6   2  18 19445.9 2110.88   3
  -6  -2  18 19869.0 1906.98   3
  -6  -2  17 1882.63 759.006   3
   6   2 -17 2096.09 504.709   4
   6  -2 -17 2848.89 907.746   4
  -6   2  17 1954.14 862.011   3
   6  -2 -17 2266.56 749.014   1
   6  -2 -16 5228.03 1046.92   1
  -6  -2  16 5898.83 1043.56   3
   6   2 -16 4968.42 652.758   4
  -6   2  16 5592.86 1099.84   3
   6  -2 -15 25190.5 1969.40   1
   6   2 -15 26175.8 1364.06   4
  -6   2  15 27320.9 2074.58   3
  -6  -2  15 26713.5 1964.45   3
   6  -2 -14 37728.6 2295.22   1
  -6  -2  14 35015.9 1363.99   2
   6   2 -14 37863.7 1573.19   4
  -6   2  14 39458.8 2423.99   3
  -6  -2  14 35606.9 2289.29   3
  -6   2  13 7591.25 1106.52   3
  -6  -2  13 7576.57 982.897   3
  -6  -2  13 7764.40 726.549   2
   6  -2 -13 7246.24 1022.92   1
   6   2 -13 7907.02 714.069   4
  -6  -2  13 6837.01 615.632   1
   6   2 -13 7344.61 637.645   2
  -6   2  12 1637.42 473.662   3
   6   2 -12 1353.33 388.775   2
  -6  -2  12 2020.97 746.219   3
  -6  -2  12 970.926 258.365   1
   6   2 -12 1229.92 320.493   4
  -6  -2  12 1357.22 425.323   2
  -6  -2  12 1499.16 525.135   4
   6  -2 -12 875.043 499.566   1
  -6   2  11 9853.94 1125.88   3
  -6  -2  11 10632.3 1119.32   3
   6   2 -11 10330.4 716.062   4
  -6  -2  11 12061.6 1124.76   4
  -6  -2  11 10116.9 1009.10   2
   6  -2 -11 10210.7 1085.07   1
  -6  -2  11 9926.80 576.144   1
   6   2 -11 10034.8 862.686   2
   6   2 -10 79809.0 1872.65   4
  -6  -2  10 75180.2 1455.27   1
  -6  -2  10 85859.3 3363.60   2
   6  -2 -10 77159.7 2788.63   1
  -6  -2  10 87789.5 2854.11   4
  -6   2  10 81768.5 3035.41   3
  -6  -2  10 73540.7 2928.56   3
  -6   2   9 9450.09 981.002   3
   6   2  -9 10248.9 621.240   4
  -6  -2   9 9959.21 1032.58   3
   6  -2  -9 10488.2 685.916   4
  -6  -2   9 8643.20 845.541   4
   6  -2  -9 9635.08 931.448   1
  -6  -2   9 10978.5 1249.89   2
   6  -2  -8 110201. 2255.28   4
  -6  -2   8 112772. 3915.42   2
   6  -2  -8 111099. 3127.94   1
  -6  -2   8 110047. 2776.01   4
  -6   2   8 105922. 3206.56   3
  -6  -2   8 116285. 3482.56   3
  -6   2   7 1640.01 324.010   3
   6  -2  -7 2390.02 508.649   1
   6  -2  -7 1882.47 277.891   4
  -6  -2   7 1940.10 375.504   4
  -6  -2   7 2225.37 654.663   2
  -6  -2   6 69973.7 1889.06   4
   6  -2  -6 72322.8 1722.20   4
  -6  -2   6 64144.8 2752.79   2
   6  -2  -6 67486.7 2382.17   1
  -6   2   6 72042.0 2399.66   3
  -6   2   5 7654.58 713.781   3
   6  -2  -5 8397.08 591.294   4
   6  -2  -5 8684.77 831.733   1
  -6  -2   5 7990.60 934.105   2
  -6  -2   5 8123.73 641.605   4
  -6   2   4 198484. 3698.91   3
   6  -2  -4 203670. 2945.41   4
  -6  -2   4 202138. 3401.04   4
  -6   2   4 205954. 3871.00   4
  -6  -2   4 194579. 4464.42   2
   6  -2  -4 193956. 4210.89   1
   6  -2  -3 7257.29 607.656   4
   6  -2  -3 7076.41 883.729   1
  -6   2   3 6304.36 775.075   4
   6   2  -3 6673.62 437.111   1
  -6   2   3 7063.67 716.201   3
  -6  -2   3 6976.01 844.499   2
  -6  -2   2 60703.9 2397.17   2
   6  -2  -2 55349.3 1749.46   4
  -6   2   2 55407.8 2259.22   4
   6   2  -2 58031.7 1450.46   1
  -6   2   1 27038.9 1694.66   4
   6   2  -1 27878.7 1192.90   1
  -6  -2   1 29863.6 1765.40   2
  -6   2   0 210315. 4668.90   2
  -6  -2   0 212642. 4507.33   2
   6   2   0 216112. 3736.20   1
  -6   2  -1 84069.7 2900.17   2
  -6   2  -1 75416.8 3221.31   4
   6   2   1 82115.1 2613.79   1
  -6  -2  -1 86835.9 3067.86   2
  -6   2  -2 71660.1 2766.08   2
  -6   2  -2 64301.7 3122.71   4
  -6  -2  -2 72053.7 2735.47   2
  -6   2  -3 5737.20 932.478   2
  -6  -2  -3 7073.37 1129.64   2
  -6   2  -3 4756.50 941.850   4
  -6  -2  -4 57432.5 2542.80   2
  -6   2  -4 54557.7 2523.45   2
  -6   2  -4 48999.0 2862.94   4
  -6   2  -5 47899.9 2409.60   2
  -6  -2  -5 51257.7 2446.76   2
  -6  -2  -6 64420.0 2771.21   2
  -6   2  -6 61559.1 2741.95   2
  -6   2  -6 60983.6 3389.90   4
  -6   2  -7 58876.9 3464.64   4
  -6  -2  -7 56768.0 2607.93   2
  -6   2  -7 50777.8 2569.42   2
  -6   2  -8 25479.8 1787.52   2
  -6  -2  -8 27987.9 1887.56   2
  -6   2  -8 28309.5 2511.02   4
  -6   2  -9-1252.07 633.981   2
  -6  -2  -9-202.859 525.756   4
  -6   2  -9-71.1517 704.188   4
  -6  -2  -9 1309.64 745.117   2
  -6   2 -10 4011.30 992.255   4
  -6   2 -10 3777.94 848.825   2
  -6  -2 -10 3634.96 988.673   4
  -6  -2 -10 4855.53 993.583   2
  -6   2 -11 22157.6 1762.83   2
  -6  -2 -11 24338.3 2063.57   2
  -6   2 -11 31212.2 2823.90   4
  -6  -2 -11 15123.2 2400.59   4
  -6  -2 -12 22306.9 2623.00   4
  -6   2 -12 26221.3 1949.63   2
  -6  -2 -12 27932.4 2234.91   2
  -6   2 -13 24569.8 1888.47   2
  -6  -2 -13 26974.5 2221.38   2
  -6   2 -13 29849.8 2991.68   4
  -6  -2 -13 24451.3 2741.41   4
  -6   2 -14 550.549 1041.07   4
  -6  -2 -14-821.834 780.132   4
  -6  -2 -14 317.527 679.775   2
  -6  -2 -15 4980.53 1325.63   4
  -6  -2 -15 7033.98 1311.68   2
  -6   2 -16 566.866 1046.42   4
  -6  -2 -16 1817.34 1081.39   4
  -6  -2 -16 2291.87 960.827   2
  -6   2 -17-3376.88 1794.20   4
  -6  -2 -17-989.886 936.933   4
  -6   2 -18-1450.60 1361.08   4
  -6  -2 -18 265.770 970.989   4
  -6   2 -19 2473.54 1560.36   4
  -6  -2 -19-1875.29 1354.95   4
  -6  -3  25 262.095 613.489   3
  -6   3  24-658.754 1061.66   3
  -6  -3  24 2319.33 932.428   3
   6  -3 -23 2683.55 1392.97   1
  -6   3  23 2974.05 1096.96   3
  -6  -3  23 3258.63 1045.75   3
   6  -3 -22 1387.87 1035.90   1
  -6   3  22 1451.02 1177.39   3
  -6  -3  22 2632.97 902.223   3
   6  -3 -21 6028.21 1442.39   4
   6  -3 -21 6481.98 1565.95   1
  -6   3  21 6468.19 1420.58   3
  -6  -3  21 6359.17 1155.42   3
  -6  -3  20 399.458 677.840   3
   6  -3 -20 1674.71 1193.28   4
  -6   3  20 679.079 766.527   3
   6  -3 -20 867.387 775.215   1
  -6  -3  19 1660.63 778.094   3
   6   3 -19 1329.96 547.866   4
  -6   3  19 437.354 698.819   3
   6  -3 -19-924.303 946.944   1
  -6  -3  18 4475.49 959.284   3
   6  -3 -18 4371.63 1087.91   1
   6   3 -18 4754.19 749.855   4
  -6   3  18 4882.32 980.749   3
  -6  -3  17 8023.60 1237.99   3
   6  -3 -17 7927.66 1329.65   1
   6   3 -17 8561.25 979.430   4
  -6   3  17 7458.44 1355.33   3
  -6  -3  16 12375.5 1426.92   3
   6  -3 -16 13165.9 1605.13   1
   6   3 -16 12585.8 1089.16   4
  -6   3  16 12124.6 1528.97   3
   6   3 -15 34815.4 1795.75   4
   6  -3 -15 32047.5 2360.23   1
  -6   3  15 33202.7 2435.35   3
  -6  -3  15 33779.8 2285.97   3
   6   3 -14 26462.1 1538.20   4
   6  -3 -14 27620.9 2068.73   1
  -6  -3  14 29850.5 1506.65   2
  -6   3  14 27044.7 2191.94   3
  -6  -3  14 29721.9 2122.14   3
  -6  -3  13 9789.36 1215.52   3
   6   3 -13 9280.82 814.664   4
   6  -3 -13 9797.72 1227.12   1
  -6  -3  13 10183.8 1125.82   2
  -6   3  13 9337.26 1166.27   3
  -6  -3  12 139813. 2791.89   1
   6  -3 -12 139128. 4341.55   1
   6   3 -12 143995. 3192.01   4
  -6   3  12 142465. 4403.86   3
  -6  -3  12 137932. 4231.19   3
   6   3 -11 161709. 3311.86   4
  -6  -3  11 167870. 5107.69   2
   6  -3 -11 157098. 4544.73   1
  -6   3  11 155162. 4330.84   3
  -6  -3  11 157325. 4386.10   3
  -6  -3  10 17465.8 1571.10   2
   6   3 -10 18823.2 1094.68   4
  -6  -3  10 19233.3 1518.73   3
   6  -3 -10 17954.3 1500.67   1
  -6   3  10 17782.5 1427.75   3
  -6   3   9 804.780 460.783   3
  -6  -3   9 424.097 421.690   3
  -6  -3   9 430.901 412.468   2
   6  -3  -9 977.752 490.190   1
  -6  -3   9 351.037 134.764   1
  -6  -3   8 26096.0 1654.80   2
   6  -3  -8 28006.2 1761.51   1
  -6  -3   8 26818.7 842.265   1
  -6   3   8 27297.0 1614.10   3
  -6  -3   7 50494.1 2076.72   4
  -6  -3   7 55546.5 2301.89   2
  -6  -3   7 51240.2 1094.17   1
   6  -3  -7 50856.2 2372.90   1
  -6   3   7 50952.7 2178.48   3
  -6  -3   6 92894.7 2936.79   2
  -6  -3   6 89153.1 1407.16   1
   6  -3  -6 88500.2 3097.26   1
  -6   3   6 86281.7 2719.53   3
  -6  -3   5 163384. 1940.28   1
   6  -3  -5 162302. 4310.47   1
  -6   3   5 166322. 3494.17   3
  -6   3   4 1438.53 429.103   3
  -6  -3   4 1001.44 190.877   1
  -6   3   4 655.586 399.623   4
   6  -3  -4 592.430 488.759   1
  -6  -3   4 1203.91 521.393   2
  -6   3   3-61.2505 322.260   4
  -6   3   3-292.480 274.420   3
  -6  -3   3 44.5633 139.189   1
   6  -3  -3-232.945 387.534   1
   6   3  -3 206.521 200.767   1
  -6  -3   3-207.589 406.013   2
  -6  -3   2 65459.8 2497.63   2
  -6   3   2 55897.3 2698.70   4
  -6  -3   2 61350.6 1519.65   1
   6   3  -2 61261.8 1949.53   1
   6  -3  -2 63737.0 2856.76   1
  -6   3   2 58457.0 1800.15   3
  -6  -3   1 118492. 2298.37   1
  -6   3   1 121337. 4024.19   4
  -6  -3   1 117483. 3429.61   2
   6   3  -1 123807. 2891.89   1
  -6   3   1 118333. 2486.57   3
  -6  -3   0 38048.2 1411.73   1
  -6   3   0 37603.8 2388.91   4
  -6  -3   0 38934.0 2083.49   2
   6   3   0 37239.4 1717.74   1
  -6   3   0 37796.0 1414.61   3
  -6  -3  -1 97618.9 2390.15   1
  -6   3  -1 97657.8 3890.88   4
  -6  -3  -1 102140. 3146.01   2
  -6  -3  -2 29736.6 1414.01   1
  -6   3  -2 31322.5 2328.24   4
  -6  -3  -2 30705.4 1890.40   2
  -6   3  -3 884.678 520.694   4
  -6  -3  -3 1010.54 356.967   1
  -6  -3  -4 141655. 3551.82   1
  -6   3  -4 145505. 5331.48   4
  -6  -3  -4 138590. 3834.69   2
  -6  -3  -5 3869.75 948.136   2
  -6   3  -5 2380.25 816.415   4
  -6  -3  -6 730.612 604.218   2
  -6   3  -6 749.263 592.267   4
  -6   3  -6 799.819 311.583   3
  -6   3  -7 36214.1 2898.06   4
  -6  -3  -7 34646.5 2085.57   2
  -6   3  -8 75331.2 4387.45   4
  -6  -3  -8 87220.1 3214.23   2
  -6  -3  -9 41.4036 653.089   2
  -6   3  -9-1405.93 1103.05   4
  -6   3 -10 9585.53 1709.74   4
  -6  -3 -10 9838.86 1178.72   2
  -6   3 -11 30861.0 3169.45   4
  -6  -3 -11 28353.5 1998.41   2
  -6   3 -12 811.753 1132.18   4
  -6  -3 -12 581.094 884.661   4
  -6  -3 -12-221.216 532.800   2
  -6   3 -13 8224.58 1844.11   4
  -6  -3 -13 5194.69 1312.46   4
  -6  -3 -13 6567.55 1172.37   2
  -6   3 -14 4230.22 1554.07   4
  -6  -3 -14 3584.61 1189.06   4
  -6  -3 -14 1838.64 728.684   2
  -6   3 -15 7031.29 1855.87   4
  -6  -3 -15 4754.12 1270.07   4
  -6  -3 -15 6752.17 1238.39   2
  -6   3 -16 1221.87 1151.39   4
  -6  -3 -16 1490.96 1088.71   4
  -6  -3 -16 1670.00 692.337   2
  -6   3 -17 3942.60 1630.52   4
  -6  -3 -17 4648.01 1669.53   4
  -6  -3 -17 4326.86 1124.57   2
  -6   3 -18 3246.88 1770.48   4
  -6  -3 -18-1161.58 889.968   4
  -6  -4  25 427.351 702.796   3
   6  -4 -24 1721.78 1381.57   1
  -6  -4  24 948.602 872.544   3
  -6   4  23-99.2135 980.555   3
   6  -4 -23 251.400 904.257   1
  -6  -4  23-61.1458 603.684   3
  -6   4  22 439.129 832.498   3
   6  -4 -22 758.112 795.373   1
  -6  -4  22-1118.84 844.287   3
  -6  -4  21 4115.02 987.296   3
  -6   4  21 2885.31 881.822   3
   6  -4 -21 2571.08 1126.37   1
  -6  -4  20 9713.34 1445.08   3
   6  -4 -20 11337.6 1870.66   1
  -6   4  20 11516.8 1775.37   3
  -6  -4  19 12533.7 1527.81   3
   6  -4 -19 14985.0 2098.33   1
  -6   4  19 13010.7 1790.18   3
  -6  -4  18 6197.78 1102.65   3
   6  -4 -18 5037.30 1241.73   1
   6   4 -18 6718.16 1012.37   4
  -6   4  18 6331.34 1420.11   3
  -6  -4  17 7582.28 1245.48   3
   6  -4 -17 9525.97 1622.82   1
   6   4 -17 8272.49 1019.42   4
  -6   4  17 8047.10 1355.00   3
  -6  -4  16 4384.20 863.016   3
   6  -4 -16 5330.57 1214.67   1
   6   4 -16 5135.28 828.383   4
  -6   4  16 4560.66 1060.22   3
   6   4 -15 41367.8 2129.22   4
   6  -4 -15 42049.9 2815.22   1
  -6   4  15 39925.9 2705.76   3
  -6  -4  15 38893.5 2459.69   3
   6   4 -14 88866.0 3002.05   4
   6  -4 -14 84696.7 3882.50   1
  -6   4  14 85129.4 3740.00   3
  -6  -4  14 85417.5 3575.49   3
   6   4 -13 13111.4 1170.28   4
  -6  -4  13 13087.2 1571.14   2
   6  -4 -13 13348.3 1483.94   1
  -6  -4  13 12923.6 1402.63   3
  -6   4  13 10568.1 1299.96   3
  -6  -4  12 431.374 499.466   3
   6   4 -12 2018.95 579.154   4
   6  -4 -12 2078.24 754.663   1
  -6  -4  12 694.036 384.824   2
  -6   4  12 755.906 462.097   3
   6   4 -11 55099.7 2196.22   4
   6  -4 -11 53169.4 2812.61   1
  -6  -4  11 50621.5 2504.51   2
  -6   4  11 51958.9 2644.00   3
  -6  -4  11 53432.9 2546.26   3
  -6  -4  10 3568.24 750.521   3
  -6  -4  10 4571.28 520.978   1
   6  -4 -10 4434.60 810.114   1
  -6  -4  10 4097.87 666.390   2
  -6   4  10 3389.20 616.894   3
  -6  -4   9 57745.1 2457.20   2
   6  -4  -9 57779.1 2782.11   1
  -6  -4   9 55166.9 1635.16   1
  -6   4   9 54589.2 2509.38   3
  -6  -4   9 58962.0 2646.73   3
  -6  -4   8 13377.9 1202.71   2
   6  -4  -8 13947.7 1386.07   1
  -6  -4   8 14191.6 797.351   1
  -6   4   8 14426.0 1275.18   3
  -6  -4   7 15911.2 1373.93   2
  -6  -4   7 16966.8 843.682   1
   6  -4  -7 17857.9 1581.16   1
  -6   4   7 16550.9 1257.21   3
  -6  -4   6 5394.20 766.866   2
  -6  -4   6 5403.35 505.205   1
   6  -4  -6 4883.27 922.027   1
  -6   4   6 5110.54 707.357   3
  -6  -4   5 99130.9 3227.04   2
  -6  -4   5 97052.9 2075.38   1
   6  -4  -5 99172.8 3704.28   1
  -6  -4   4 1032.39 597.701   2
   6  -4  -4 1562.52 586.421   1
  -6  -4   4 1294.09 274.797   1
  -6   4   4 1630.22 378.021   3
  -6   4   3 83483.7 3557.91   4
  -6  -4   3 87122.0 2108.87   1
  -6  -4   3 81986.7 3048.58   2
   6  -4  -3 85962.0 3532.28   1
  -6   4   3 81848.7 2186.76   3
  -6  -4   2 54635.1 1768.99   1
  -6   4   2 56789.5 3055.93   4
  -6  -4   2 51078.6 2470.60   2
   6  -4  -2 54410.7 2948.43   1
   6   4  -2 56426.4 2454.26   1
  -6   4   2 53484.2 1634.31   3
  -6   4   1 677.731 193.522   3
  -6  -4   1 18.7226 509.586   2
  -6  -4   1 170.073 262.189   1
  -6   4   1 236.174 462.351   4
   6  -4  -1 995.233 544.054   1
  -6   4   0 1339.19 223.622   3
  -6  -4   0 1162.26 629.363   2
  -6  -4   0 1256.74 336.829   1
  -6   4   0 1340.19 554.261   4
  -6   4  -1 56575.5 3147.53   4
  -6  -4  -1 52302.7 2507.15   2
  -6   4  -1 48517.2 1166.68   3
  -6  -4  -1 54236.2 2000.84   1
  -6   4  -2 26723.8 2401.36   4
  -6  -4  -2 27872.3 1523.73   1
  -6  -4  -2 26629.2 1955.46   2
  -6   4  -2 24714.7 787.871   3
  -6  -4  -3 63728.0 2372.37   1
  -6   4  -3 66534.4 3839.79   4
  -6  -4  -3 63467.6 2825.24   2
  -6   4  -3 57812.9 1196.55   3
  -6  -4  -4 23426.6 1490.14   1
  -6   4  -4 25698.8 2435.09   4
  -6  -4  -4 24919.1 1802.86   2
  -6   4  -4 23755.0 854.642   3
  -6   4  -5 1460.89 1014.65   4
  -6  -4  -5 655.463 337.477   1
  -6  -4  -6 428333. 6904.98   1
  -6  -4  -6 424046. 7277.03   2
  -6  -4  -7 67857.0 3042.82   1
  -6   4  -7 62842.2 4283.36   4
  -6  -4  -7 69124.0 3134.08   2
  -6  -4  -8 28322.7 1983.83   1
  -6   4  -8 25754.9 2883.87   4
  -6  -4  -8 30019.3 2060.24   2
  -6  -4  -9 3744.99 923.470   2
  -6   4  -9 1935.23 912.397   4
  -6  -4 -10 2108.77 772.424   2
  -6   4 -10 803.996 846.409   4
  -6  -4 -11 20338.3 1786.65   2
  -6   4 -11 16946.9 2447.05   4
  -6  -4 -12 13030.6 1479.27   2
  -6   4 -12 9732.59 1881.64   4
  -6  -4 -13 1560.87 814.120   2
  -6   4 -13 951.150 885.649   4
  -6   4 -14 138.994 1084.03   4
  -6  -4 -14 1257.83 674.814   2
  -6   4 -15-247.695 1269.94   4
  -6  -4 -15-274.343 661.436   4
  -6  -4 -15-1000.33 647.513   2
  -6   4 -16 363.756 1005.10   4
  -6  -4 -16 1153.14 1022.34   4
  -6  -4 -16-571.387 596.971   2
  -6   4 -17 2143.27 1820.73   4
  -6  -4 -17 2116.44 1182.61   4
  -6  -4 -17 537.016 605.017   2
  -6  -4 -18 166.899 639.247   2
   6  -5 -23-1024.13 870.833   1
   6  -5 -22 12425.7 1983.76   1
  -6  -5  22 11345.8 1612.42   3
  -6  -5  21 1501.15 771.822   3
   6  -5 -21 1231.55 906.224   1
  -6  -5  20 853.863 504.691   3
   6  -5 -20 1558.81 1004.13   1
  -6  -5  19 224.716 641.622   3
   6  -5 -19 408.579 889.422   1
  -6   5  19 391.108 715.077   3
  -6  -5  18 1077.84 659.767   3
   6  -5 -18 2950.10 1188.63   1
  -6   5  18 2797.59 859.559   3
  -6  -5  17 2569.72 914.558   3
   6  -5 -17 1136.40 758.242   1
   6   5 -17 2056.13 601.690   4
  -6   5  17 1444.22 699.366   3
   6   5 -16 39095.6 2346.77   4
  -6   5  16 34406.3 2567.74   3
   6  -5 -16 34300.5 2804.50   1
  -6  -5  16 30540.8 2268.14   3
   6   5 -15 13914.8 1381.15   4
   6  -5 -15 12265.6 1724.75   1
  -6   5  15 13587.3 1700.45   3
  -6  -5  15 13342.6 1514.37   3
   6   5 -14 14348.4 1461.10   4
   6  -5 -14 13269.2 1654.21   1
  -6   5  14 14182.5 1600.32   3
  -6  -5  14 13295.4 1479.44   3
  -6  -5  13 9216.13 1115.31   3
   6   5 -13 10869.4 1174.95   4
  -6  -5  13 10618.9 1215.06   2
   6  -5 -13 9213.64 1431.37   1
  -6   5  13 9150.39 1373.87   3
  -6  -5  12 4772.03 873.745   3
   6   5 -12 5213.47 899.957   4
   6  -5 -12 4593.08 1061.57   1
  -6   5  12 5126.51 1007.97   3
  -6  -5  12 5143.26 889.529   2
  -6  -5  12 5229.26 701.203   1
  -6  -5  11 2986.17 698.151   3
   6  -5 -11 3133.99 779.739   1
  -6   5  11 3246.62 818.843   3
  -6  -5  11 3432.11 702.565   2
  -6  -5  11 3341.60 547.250   1
   6  -5 -10 16019.8 1789.40   1
  -6  -5  10 13712.9 1265.49   2
  -6  -5  10 14432.4 1000.94   1
  -6   5  10 12806.4 1387.15   3
  -6  -5  10 13815.7 1458.22   3
   6  -5  -9 35406.6 2378.01   1
  -6  -5   9 34327.3 1516.43   1
  -6   5   9 32912.8 2017.44   3
  -6  -5   9 36089.2 1972.14   2
  -6  -5   8 27441.9 1851.19   2
   6  -5  -8 26855.8 2108.04   1
  -6  -5   8 28822.9 1331.06   1
  -6   5   8 27244.7 1782.93   3
  -6  -5   7 521.732 429.575   2
  -6  -5   7 312.004 210.081   1
   6  -5  -7 1295.90 754.593   1
  -6   5   7 452.939 360.496   3
  -6  -5   6 71270.9 3066.66   2
  -6  -5   6 77126.2 2196.37   1
   6  -5  -6 76368.0 3517.45   1
  -6   5   6 71426.2 2503.10   3
  -6  -5   5 14855.1 1429.32   2
  -6  -5   5 16139.4 1025.51   1
   6  -5  -5 17432.9 1771.10   1
  -6   5   5 14368.1 1094.09   3
   6  -5  -4 1539.28 796.822   1
  -6  -5   4 733.031 515.946   2
  -6  -5   4 1013.53 393.895   1
  -6   5   4 837.991 341.734   3
  -6  -5   3 1460.75 747.201   2
   6  -5  -3 1243.13 721.560   1
  -6  -5   3 1482.74 436.535   1
  -6   5   3 885.779 210.926   3
  -6  -5   2 88344.7 2592.02   1
  -6   5   2 89905.1 4109.78   4
  -6  -5   2 80599.2 3370.89   2
   6  -5  -2 84803.4 3982.04   1
  -6  -5   1 1317.30 386.618   1
  -6  -5   1 2747.87 1017.63   2
   6  -5  -1 1024.20 709.563   1
  -6   5   1 2308.68 1079.05   4
  -6   5   0 62628.3 3632.23   4
  -6  -5   0 59650.6 2903.54   2
   6  -5   0 64835.0 3693.95   1
  -6  -5   0 64222.0 2380.15   1
  -6  -5  -1 9865.24 993.901   1
  -6   5  -1 10784.0 1553.47   4
  -6  -5  -1 9328.87 1333.74   2
   6  -5   1 10096.1 1707.02   1
  -6  -5  -2 86100.9 2905.37   1
  -6  -5  -2 78026.7 3333.72   2
  -6   5  -2 88941.5 4364.72   4
  -6  -5  -3 25949.9 1694.08   1
  -6  -5  -3 24732.2 1950.63   2
  -6   5  -3 25195.9 2553.30   4
  -6  -5  -4 3661.26 704.063   1
  -6  -5  -4 2771.17 788.767   2
  -6   5  -4 2868.50 1091.54   4
  -6  -5  -5 995.892 505.937   1
  -6  -5  -5 1505.08 572.864   2
  -6   5  -5 1082.46 906.086   4
  -6  -5  -6 15224.8 1424.86   1
  -6  -5  -6 14745.9 1551.60   2
  -6   5  -6 18596.4 2460.48   4
  -6  -5  -7 17857.6 1541.61   1
  -6   5  -7 21069.5 2610.26   4
  -6  -5  -7 17389.8 1683.17   2
  -6  -5  -8 245.448 672.843   2
  -6   5  -8 701.000 1027.78   4
  -6  -5  -8-1155.91 680.103   1
  -6  -5  -9-159.848 525.362   2
  -6   5  -9 1621.24 1327.05   4
  -6  -5  -9 215.248 494.473   1
  -6  -5 -10 16537.7 1728.03   1
  -6   5 -10 16331.5 2483.24   4
  -6  -5 -10 15208.2 1758.54   2
  -6  -5 -11 4751.05 1014.85   2
  -6   5 -11 3263.45 1162.56   4
  -6  -5 -11 3430.96 887.085   1
  -6  -5 -12 533.785 774.678   2
  -6   5 -12-559.200 950.224   4
  -6  -5 -13 4374.07 1146.74   2
  -6   5 -13 2557.16 1238.75   4
  -6  -5 -14 9892.56 1519.52   2
  -6   5 -14 8378.21 2059.02   4
  -6  -5 -15 2149.84 891.300   2
  -6   5 -15-5583.02 2343.16   4
  -6  -5 -16 2218.34 854.244   2
  -6   5 -16-3295.05 2203.74   4
  -6  -5 -17 7057.01 1516.83   2
  -6  -5 -18 568.341 785.666   2
   6  -6 -20-80.1662 935.626   1
   6  -6 -19 5441.75 1382.31   1
   6  -6 -18 599.183 918.386   1
   6  -6 -17 636.204 820.432   1
  -6  -6  17 2042.40 674.680   3
   6   6 -17 3144.96 859.830   4
  -6  -6  16 1591.07 689.102   3
   6   6 -16 1081.41 616.223   4
   6  -6 -16-68.4384 730.084   1
  -6  -6  15 7906.23 1221.00   3
   6  -6 -15 6747.14 1462.17   1
   6   6 -15 7944.02 1142.92   4
  -6  -6  14 821.875 573.890   3
   6   6 -14 2088.83 731.927   4
   6  -6 -14 394.924 676.297   1
   6  -6 -13 26445.6 2444.20   1
  -6  -6  13 25355.2 1969.34   3
  -6  -6  12 350.629 445.687   3
   6  -6 -12 633.818 775.823   1
  -6  -6  12 376.201 442.397   2
  -6  -6  11 17191.3 1546.05   2
   6  -6 -11 15740.5 1798.67   1
  -6  -6  11 15443.7 1445.32   3
  -6  -6  10 1114.76 562.442   2
  -6  -6  10 1863.84 604.477   3
   6  -6 -10 140.947 563.995   1
  -6  -6  10 1026.83 383.703   1
   6  -6  -9 11248.9 1523.89   1
  -6  -6   9 10455.2 1206.29   2
  -6  -6   9 11125.8 995.166   1
  -6  -6   8 1967.38 566.651   2
   6  -6  -8 1677.02 849.379   1
  -6  -6   8 1901.13 460.346   1
  -6  -6   7 3908.08 781.098   2
  -6  -6   7 3884.37 592.060   1
   6  -6  -7 3717.52 890.095   1
  -6  -6   6 2208.42 491.490   1
  -6  -6   6 1488.89 618.694   2
   6  -6  -6 2106.14 762.046   1
  -6  -6   5 12471.7 1427.62   2
  -6  -6   5 12188.5 1006.07   1
   6  -6  -5 12734.1 1602.42   1
  -6  -6   4-679.547 659.886   2
  -6  -6   4 191.727 366.324   1
   6  -6  -4 342.821 723.574   1
  -6  -6   3 39413.3 1904.85   1
  -6  -6   3 35901.8 2414.26   2
   6  -6  -3 37351.2 2805.12   1
  -6  -6   2 8677.08 1363.65   2
   6  -6  -2 6893.68 1302.36   1
  -6  -6   2 7504.93 905.381   1
  -6  -6   1 9146.61 1495.47   2
  -6   6   1 11798.2 1683.92   4
  -6  -6   1 10104.3 1055.39   1
   6  -6  -1 11071.9 1761.10   1
  -6  -6   0 2002.00 803.351   2
   6  -6   0 2872.61 1034.34   1
  -6   6   0 1538.86 674.495   4
  -6  -6   0 2189.87 630.239   1
  -6   6  -1 65722.1 4124.49   4
  -6  -6  -1 62466.4 2644.39   1
  -6  -6  -1 57135.3 3331.26   2
   6  -6   1 61220.2 4018.28   1
  -6  -6  -2 1048.99 845.749   2
  -6  -6  -2 39.0528 394.313   1
  -6   6  -2 153.977 830.804   4
   6  -6   2 852.384 974.024   1
   6  -6   3 12342.7 2028.95   1
  -6  -6  -3 13968.5 1364.11   1
  -6   6  -3 13820.9 2016.47   4
  -6  -6  -3 13323.0 1712.33   2
  -6  -6  -4 16311.0 1478.20   1
  -6   6  -4 15082.5 2184.82   4
  -6  -6  -4 16568.4 1865.12   2
  -6  -6  -5 2741.76 1111.45   2
  -6  -6  -5 2662.43 683.674   1
  -6   6  -5 4226.36 1318.47   4
  -6  -6  -6 15914.3 1548.22   1
  -6   6  -6 13115.4 2081.53   4
  -6  -6  -6 16799.4 1897.73   2
  -6  -6  -7 1817.02 806.138   1
  -6  -6  -7 974.670 785.193   2
  -6   6  -7 2423.88 1231.19   4
  -6  -6  -8 2028.18 849.542   2
  -6   6  -8 2638.59 1301.38   4
  -6  -6  -8 1706.74 827.012   1
  -6  -6  -9 1819.80 987.139   2
  -6   6  -9 1413.02 935.802   4
  -6  -6  -9 1614.49 719.053   1
  -6  -6 -10 13763.4 1821.78   2
  -6   6 -10 12408.2 2283.73   4
  -6  -6 -10 12178.7 1571.75   1
  -6  -6 -11 7183.71 1435.08   2
  -6   6 -11 6230.50 1751.34   4
  -6  -6 -11 7042.32 1314.13   1
  -6  -6 -12 1041.96 828.482   2
  -6   6 -12 330.378 1291.14   4
  -6  -6 -12 422.375 735.875   1
  -6  -6 -13 530.775 649.498   2
  -6  -6 -13 1786.24 881.236   1
  -6   6 -13 579.400 1241.50   4
  -6  -6 -14 270.993 863.071   2
  -6   6 -14-438.146 1289.45   4
  -6  -6 -15 681.155 909.912   2
  -6  -6 -16 1099.79 990.747   2
   6  -7 -17 2230.51 1186.31   1
   6  -7 -16 2837.24 1293.44   1
   6  -7 -15-377.921 816.767   1
   6  -7 -14-1006.02 899.345   1
   6  -7 -13 541.006 734.207   1
   6  -7 -12 3651.97 1282.88   1
  -6  -7  11-1276.47 704.067   3
   6  -7 -11-473.805 933.060   1
  -6  -7  10 3073.78 885.288   2
  -6  -7  10 2863.27 749.149   3
   6  -7 -10 2282.27 987.327   1
   6  -7  -9 657.295 726.132   1
  -6  -7   9 1570.44 798.874   2
  -6  -7   9 1026.27 593.785   3
  -6  -7   8 287.506 581.844   2
   6  -7  -8 193.368 793.927   1
  -6  -7   7 3469.21 879.970   2
   6  -7  -7 4851.43 1235.84   1
  -6  -7   6 11303.1 1452.77   2
  -6  -7   6 12716.2 1140.86   1
   6  -7  -6 11526.4 1728.54   1
  -6  -7   5 4030.51 1116.64   2
   6  -7  -5 3625.65 1009.02   1
  -6  -7   5 3629.01 667.654   1
  -6  -7   4-522.298 582.291   2
   6  -7  -4-189.806 826.093   1
  -6  -7   4 383.077 341.645   1
  -6  -7   3 6019.67 1209.88   2
  -6  -7   3 7375.97 950.470   1
   6  -7  -3 8209.14 1461.59   1
   6  -7  -2 1666.12 778.153   1
  -6  -7   2 1111.44 671.338   2
  -6  -7   2 2345.35 619.505   1
  -6  -7   1-768.679 742.070   2
   6  -7  -1-108.195 655.696   1
  -6  -7   1-535.557 453.465   1
  -6  -7   0 14156.1 1362.15   1
  -6  -7   0 12939.5 1879.09   2
   6  -7   0 15134.8 2086.29   1
  -6  -7  -1 6472.38 1541.00   2
  -6   7  -1 7429.58 1700.71   4
  -6  -7  -1 5904.25 898.003   1
   6  -7   1 6164.41 1582.61   1
  -6  -7  -2 2058.89 889.025   2
   6  -7   2 2944.42 1362.19   1
  -6   7  -2 2110.90 1147.49   4
  -6  -7  -2 974.175 473.303   1
  -6  -7  -3 8182.00 1432.08   2
  -6  -7  -3 8036.22 1108.35   1
  -6   7  -3 10155.9 1995.56   4
   6  -7   3 10189.5 1923.25   1
  -6  -7  -4 5661.10 1365.88   2
  -6  -7  -4 5946.32 1057.05   1
  -6   7  -4 5977.30 1729.54   4
   6  -7   4 6475.04 1835.87   1
  -6  -7  -5 12436.0 1939.40   2
  -6  -7  -5 8914.15 1301.06   1
   6  -7   5 8873.20 2143.84   1
  -6   7  -5 9627.61 2068.46   4
  -6  -7  -6 17600.1 1827.66   1
  -6   7  -6 20763.0 2968.90   4
  -6  -7  -6 21508.4 2526.41   2
  -6  -7  -7 16402.1 2098.17   2
  -6  -7  -7 13944.2 1639.36   1
  -6   7  -7 14336.7 2486.82   4
  -6  -7  -8-422.360 655.063   1
  -6  -7  -8-707.009 895.300   2
  -6   7  -8-7.32586 1394.79   4
  -6  -7  -9 8206.58 1612.90   2
  -6   7  -9 8002.45 1976.67   4
  -6  -7  -9 9632.60 1474.01   1
  -6  -7 -10 10671.8 1884.02   2
  -6   7 -10 9072.00 2123.09   4
  -6  -7 -10 9554.60 1500.94   1
  -6  -7 -11-1375.83 1079.61   2
  -6   7 -11-1806.00 1282.63   4
  -6  -7 -11 1229.34 732.656   1
  -6  -7 -12 4291.31 1093.67   2
  -6  -7 -12 5173.57 1303.19   1
  -6  -7 -13 9671.31 1662.46   1
   6  -8 -13-187.339 783.002   1
   6  -8 -12-707.787 735.446   1
   6  -8 -11 472.555 891.831   1
   6  -8 -10 8546.14 1644.49   1
  -6  -8   9 191.965 633.991   2
   6  -8  -9 831.416 755.725   1
   6  -8  -8 425.509 872.440   1
  -6  -8   8-558.645 691.551   2
  -6  -8   7 6062.83 1130.03   2
   6  -8  -7 6052.52 1471.11   1
  -6  -8   6 3433.99 940.315   2
   6  -8  -6 3334.17 1000.93   1
  -6  -8   5-1657.52 892.642   2
   6  -8  -5 436.319 771.890   1
  -6  -8   4-425.383 724.241   2
   6  -8  -4-1591.34 1197.13   1
  -6  -8   3 4260.23 1238.28   2
   6  -8  -3 4727.87 1224.28   1
  -6  -8   2-1131.82 958.694   2
  -6  -8   2-377.426 525.373   1
   6  -8  -2 240.969 815.934   1
  -6  -8   1 4087.35 1305.93   2
  -6  -8   1 3151.51 754.148   1
   6  -8  -1 4559.63 1435.67   1
  -6  -8   0 17128.7 2217.37   2
   6  -8   0 15841.1 2470.77   1
  -6  -8   0 14593.0 1502.89   1
  -6  -8  -1-1055.74 1081.36   2
  -6  -8  -1-583.829 606.986   1
  -6  -8  -2 10160.2 1856.67   2
  -6  -8  -2 8617.83 1298.26   1
   6  -8   2 9887.93 1994.88   1
  -6  -8  -3 17360.8 2519.17   2
  -6  -8  -3 12865.2 1590.50   1
   6  -8   3 12979.5 2356.74   1
  -6   8  -3 14087.4 2490.14   4
  -6  -8  -4 2350.60 949.550   2
   6  -8   4 1601.69 1232.82   1
  -6  -8  -4 2674.93 883.830   1
  -6   8  -4 2903.40 1507.40   4
  -6  -8  -5 6250.95 1775.95   2
  -6  -8  -5 939.813 669.812   1
  -6   8  -5 4710.47 1592.31   4
   6  -8   5 2254.98 1066.48   1
  -6  -8  -6 2677.15 1256.91   2
  -6  -8  -6 2322.45 907.307   1
  -6   8  -6 4017.66 1574.03   4
   6  -8   6 2414.24 1579.98   1
  -6  -8  -7 3489.10 1052.36   1
  -6   8  -7-311.858 999.148   4
   6  -8   7 709.420 1257.28   1
  -6  -8  -8 1029.52 724.804   1
  -6  -8  -9 4417.58 1168.48   1
  -6  -8 -10 4676.36 1243.68   1
  -6  -9   7 3144.70 1166.96   2
  -6  -9   6 5196.19 1448.72   2
  -6  -9   5-567.903 829.370   2
  -6  -9   4 9441.62 1674.77   2
  -6  -9   3 3747.77 1316.53   2
  -6  -9   2 1165.43 867.158   2
  -6  -9   1 2274.47 1239.95   2
  -6  -9   0 12633.3 2083.42   2
  -6  -9  -5 844.054 609.555   1
  -6  -9  -6 965.659 691.805   1
  -7   0  25-690.607 980.450   3
  -7   0  24 5569.51 1402.80   3
  -7   0  23 520.504 912.496   3
  -7   0  22 4943.51 1275.78   3
  -7   0  21 335.879 838.966   3
  -7   0  20 18097.3 2028.37   3
  -7   0  19-902.540 873.440   3
  -7   0  18 33243.0 2539.02   3
  -7   0  17-172.877 544.099   3
   7   0 -17-681.598 411.806   4
  -7   0  16 6231.78 1178.57   3
   7   0 -16 5929.98 645.104   4
  -7   0  15 953.712 672.136   3
   7   0 -15-25.3492 304.271   4
   7   0 -14 68349.6 1811.91   4
  -7   0  14 69217.3 3244.28   3
  -7   0  13-330.211 512.726   3
   7   0 -13 16.1103 149.276   4
  -7   0  12 4184.20 869.415   3
   7   0 -12 4247.11 360.102   4
   7   0 -12 3641.64 650.945   1
  -7   0  12 4524.13 514.187   1
  -7   0  11 299.493 495.457   3
   7   0 -11 921.801 174.046   4
  -7   0  11-147.187 335.279   2
  -7   0  11 290.441 198.179   1
   7   0 -11 153.277 240.556   1
  -7   0  10 50779.0 2197.76   2
   7   0 -10 46598.0 1802.17   1
  -7   0  10 52462.6 1490.47   1
  -7   0  10 52546.6 2510.76   3
   7   0  -9 271.522 189.632   1
  -7   0   9-55.7283 357.806   3
  -7   0   9 125.418 139.050   1
  -7   0   9 384.665 395.954   2
  -7   0   8 239891. 5024.12   2
   7   0  -8 239543. 3309.82   1
  -7   0   8 243067. 5227.05   3
  -7   0   7 354.888 372.873   3
  -7   0   7 195.640 380.462   2
   7   0  -7 946.673 248.830   1
  -7   0   6 12973.0 1303.02   2
   7   0  -6 14283.2 744.378   1
  -7   0   5-1507.22 650.712   2
   7   0  -5 431.778 220.635   1
  -7   0   4 289703. 3297.55   4
   7   0  -4 288803. 3984.71   1
  -7   0   3 813.908 280.064   4
  -7   0   3 66.8137 509.031   2
  -7   0   2 42762.6 1649.97   4
  -7   0   2 46508.7 2587.20   2
  -7   0   1 330.532 238.885   4
  -7   0   1 956.332 867.422   2
  -7   0   0 47251.1 2068.26   4
  -7   0   0 54874.2 2786.26   2
  -7   0  -1-290.380 328.636   4
  -7   0  -1-1105.12 599.383   2
  -7   0  -2 117614. 4138.36   2
  -7   0  -2 107176. 3478.11   4
  -7   0  -3 766.020 479.555   4
  -7   0  -3 2210.43 1153.79   2
  -7   0  -4 39945.3 2344.79   2
  -7   0  -4 37113.8 2267.94   4
  -7   0  -5-311.021 478.749   4
  -7   0  -5-690.911 479.380   2
  -7   0  -6 26889.0 2067.30   4
  -7   0  -6 26165.1 1972.33   2
  -7   0  -7 412.062 654.741   4
  -7   0  -7 1776.56 849.996   2
  -7   0  -8 47455.4 2715.11   2
  -7   0  -8 41667.8 2764.71   4
  -7   0  -9 1136.77 880.108   4
  -7   0  -9 392.976 853.414   2
  -7   0 -10 13522.4 1682.53   4
  -7   0 -10 13031.8 1536.03   2
  -7   0 -11 498.897 941.928   4
  -7   0 -11 135.205 633.349   2
  -7   0 -12 21374.5 1843.24   2
  -7   0 -12 19613.7 2133.42   4
  -7   0 -13 302.748 889.267   4
  -7   0 -13 1043.02 707.766   2
  -7   0 -14 2912.32 1169.04   4
  -7   0 -14 3296.00 859.258   2
  -7   0 -15-187.091 760.899   4
  -7   0 -15 282.236 677.597   2
  -7   0 -16 555.435 862.551   4
  -7   0 -17-163.369 887.703   4
  -7   0 -18 4153.27 1404.04   4
  -7   1  25-908.091 930.488   3
  -7  -1  25-463.285 937.328   3
  -7   1  24 362.593 1153.02   3
  -7  -1  24 1759.57 932.628   3
  -7   1  23 2455.18 1031.02   3
  -7  -1  23 3331.57 914.575   3
  -7   1  22 390.700 786.664   3
  -7  -1  22 2163.24 980.356   3
  -7   1  21 20951.2 2383.23   3
  -7  -1  21 17549.9 2048.12   3
  -7  -1  20 1415.48 707.705   3
  -7   1  20 963.428 673.920   3
  -7  -1  19 477.840 603.582   3
  -7   1  19 1215.87 796.311   3
   7  -1 -18 15722.1 1406.11   4
  -7   1  18 19011.9 2022.63   3
  -7  -1  18 20498.3 1962.06   3
   7  -1 -17 74328.6 3532.58   1
   7   1 -17 75250.2 2305.34   4
  -7   1  17 77382.2 3864.56   3
  -7  -1  17 77990.1 3783.41   3
  -7   1  16 985.838 794.976   3
  -7  -1  16 730.578 467.233   3
   7   1 -16 374.466 237.618   4
   7  -1 -16 344.594 288.830   4
   7  -1 -16 1155.32 503.961   1
   7  -1 -15 21280.5 1773.13   1
   7   1 -15 25915.7 1138.72   4
   7  -1 -15 19435.3 1324.43   4
  -7   1  15 23630.5 2031.49   3
  -7  -1  15 24493.5 2029.72   3
   7  -1 -14 7606.92 1061.28   1
  -7   1  14 8715.61 1273.18   3
  -7  -1  14 9085.52 1230.24   3
   7  -1 -14 6271.90 752.577   4
   7   1 -14 8222.26 583.803   4
  -7  -1  13 37082.4 1716.25   2
   7   1 -13 39863.3 1168.44   4
   7  -1 -13 38475.9 2120.67   1
  -7  -1  13 37801.2 1356.11   1
   7  -1 -13 39199.9 1857.66   4
  -7   1  13 40585.6 2398.22   3
  -7  -1  13 37546.1 2355.49   3
  -7   1  12 7886.04 1010.47   3
  -7  -1  12 8224.63 1117.20   3
   7  -1 -12 7196.85 866.752   1
   7   1 -12 7859.46 456.368   4
  -7  -1  12 7507.19 553.440   1
   7  -1 -12 7973.39 748.443   4
  -7  -1  12 7405.62 793.837   2
   7  -1 -11 213490. 2549.88   4
  -7  -1  11 211131. 4503.87   2
   7   1 -11 211111. 2040.52   4
   7  -1 -11 214927. 4517.23   1
  -7  -1  11 218822. 2675.77   1
  -7   1  11 210572. 5171.10   3
  -7  -1  11 208059. 5256.15   3
  -7   1  10 258.270 358.884   3
  -7  -1  10 1134.98 476.731   3
   7  -1 -10 299.968 142.286   4
   7  -1 -10 780.026 443.065   1
  -7  -1  10 388.880 363.591   2
  -7  -1   9 12928.0 1283.65   2
   7  -1  -9 12735.8 523.201   4
   7  -1  -9 13421.4 1050.80   1
  -7   1   9 13064.5 1249.91   3
  -7   1   8 64668.9 2502.59   2
  -7  -1   8 56783.2 2802.49   2
   7  -1  -8 59923.0 1031.41   4
   7  -1  -8 62958.0 2111.14   1
  -7   1   8 62164.8 2586.30   3
  -7  -1   8 65952.2 2835.63   3
  -7   1   7 59063.3 2392.11   2
   7  -1  -7 52154.9 1010.87   4
   7  -1  -7 55352.4 1945.22   1
  -7   1   7 53929.9 2355.06   3
  -7   1   6 3475.92 759.719   3
  -7   1   6 2238.26 561.404   2
   7  -1  -6 2272.20 241.593   4
   7  -1  -6 2693.67 488.471   1
  -7  -1   6 3546.95 743.039   2
  -7   1   5 172237. 4474.63   2
  -7   1   5 176441. 2728.67   4
   7  -1  -5 163674. 2244.64   4
  -7  -1   5 195536. 5364.92   2
  -7  -1   5 156327. 2142.85   4
   7  -1  -5 167715. 3482.90   1
  -7   1   5 177559. 4205.75   3
  -7   1   4 4672.15 496.711   4
  -7  -1   4 3801.79 448.109   4
  -7   1   4 4876.83 832.690   2
   7  -1  -4 3455.60 375.547   4
   7  -1  -4 4575.24 635.988   1
  -7  -1   4 5108.37 828.699   2
   7   1  -4 4762.57 441.407   1
  -7   1   3 443.850 272.990   4
   7  -1  -3 322.338 196.203   4
  -7  -1   3 487.994 239.022   4
  -7  -1   3 123.089 494.438   2
   7   1  -3 255.150 144.474   1
   7   1  -2 16439.6 1002.30   1
  -7   1   2 19513.5 1621.56   2
  -7   1   2 17267.5 1248.84   4
  -7  -1   2 16503.6 1698.43   2
   7  -1  -2 15928.8 991.283   4
  -7  -1   2 16977.0 1164.48   4
   7   1  -1 465941. 5969.37   1
  -7   1   1 456948. 7841.03   2
  -7  -1   1 457486. 8451.07   2
  -7   1   1 449696. 6831.51   4
   7  -1  -1 470826. 6190.01   4
  -7  -1   1 451717. 6323.50   4
  -7  -1   0 2869.28 845.774   4
  -7   1   0 913.226 375.223   4
  -7   1   0 481.625 507.263   2
  -7  -1   0 3018.94 1228.88   2
   7   1   0 1402.72 579.495   1
  -7  -1  -1 60029.8 3038.15   2
   7   1   1 61380.7 2528.00   1
  -7   1  -1 58584.8 2820.53   2
  -7  -1  -1 55594.9 2623.49   4
  -7   1  -2 22533.7 1812.26   2
  -7  -1  -2 20824.5 1980.57   2
  -7   1  -2 22412.8 1725.98   4
  -7   1  -3 4485.50 834.172   4
  -7   1  -3 4072.51 921.899   2
  -7  -1  -3 2829.03 810.296   4
  -7  -1  -3 3089.82 981.778   2
  -7   1  -4 23718.3 2172.07   2
  -7  -1  -4 18431.9 1877.19   2
  -7   1  -4 20551.6 1781.28   4
  -7   1  -5 149257. 4640.37   2
  -7  -1  -5 102203. 4141.84   2
  -7   1  -5 130329. 4556.37   4
  -7  -1  -5 97172.7 4181.18   4
  -7   1  -6 1503.25 756.109   4
  -7   1  -6 2902.98 1226.72   2
  -7  -1  -6 1494.06 713.912   4
  -7  -1  -6 4076.03 1284.28   2
  -7   1  -7 1108.89 721.264   4
  -7   1  -7 1474.99 859.339   2
  -7  -1  -7 1614.06 765.810   4
  -7  -1  -7 1288.27 613.368   2
  -7  -1  -8 4546.55 1189.71   4
  -7  -1  -8 4370.70 1047.73   2
  -7   1  -9 15665.4 1843.64   4
  -7  -1  -9 10671.6 1606.85   4
  -7  -1  -9 11500.4 1608.33   2
  -7   1 -10 1165.47 629.722   4
  -7  -1 -10 938.110 586.316   4
  -7   1 -10 1940.93 928.179   2
  -7  -1 -10 1298.57 825.296   2
  -7   1 -11 13469.2 1788.89   4
  -7  -1 -11 9051.85 1481.30   4
  -7   1 -11 13753.2 1584.16   2
  -7  -1 -11 11503.2 1636.01   2
  -7   1 -12 7919.46 1475.38   4
  -7   1 -12 8487.17 1344.24   2
  -7  -1 -12 6024.93 1278.82   4
  -7  -1 -12 6578.58 1331.10   2
  -7   1 -13 1565.85 877.983   4
  -7   1 -13 1105.62 875.350   2
  -7  -1 -13 1062.54 684.695   4
  -7  -1 -13-1153.26 761.813   2
  -7   1 -14-146.261 766.489   4
  -7   1 -14-82.4702 617.831   2
  -7  -1 -14-611.569 996.438   4
  -7  -1 -14-96.3850 683.387   2
  -7   1 -15 8834.60 1696.82   4
  -7  -1 -15 5997.07 1497.85   4
  -7  -1 -15 6613.03 1353.47   2
  -7   1 -16 3602.94 1297.12   4
  -7  -1 -16 2078.32 1201.92   4
  -7   1 -17-114.166 1136.26   4
  -7  -1 -17-529.583 790.243   4
  -7   1 -18 1737.08 1006.40   4
  -7  -1 -18 2509.76 1159.36   4
  -7  -2  25 4667.22 1363.07   3
  -7   2  24 3104.96 1121.35   3
  -7  -2  24 3696.92 1160.85   3
  -7   2  23 2646.56 972.815   3
  -7  -2  23 2396.60 1051.89   3
  -7   2  22 294.139 778.151   3
  -7  -2  22 234.307 752.533   3
  -7  -2  21 4368.68 1152.17   3
   7  -2 -21 3324.24 1180.05   1
  -7   2  21 5478.01 1343.36   3
   7  -2 -20 17937.5 2205.51   1
  -7   2  20 22208.3 2330.81   3
  -7  -2  20 22953.1 2295.44   3
  -7  -2  19 2019.45 887.809   3
   7  -2 -19 1880.90 724.475   1
  -7   2  19 3000.12 944.965   3
  -7  -2  18 3711.64 1005.54   3
   7  -2 -18 3684.87 805.801   4
   7  -2 -18 2155.79 603.249   1
  -7   2  18 4302.00 1213.80   3
   7  -2 -17-37.2964 514.757   1
  -7  -2  17 523.674 687.992   3
   7  -2 -17 255.595 389.657   4
  -7   2  17 157.894 552.154   3
  -7  -2  16-639.954 738.868   3
   7  -2 -16 514.193 661.042   1
   7   2 -16 400.931 320.961   4
  -7   2  16 249.439 588.832   3
  -7   2  15 8379.84 1300.56   3
  -7  -2  15 7054.35 1140.14   3
   7  -2 -15 7604.49 1116.08   1
  -7  -2  15 7778.14 716.632   2
   7   2 -15 8066.30 712.627   4
   7  -2 -14 45163.7 2521.84   1
  -7  -2  14 42317.7 1822.92   2
   7   2 -14 42756.8 1551.62   4
  -7   2  14 44091.7 2682.08   3
  -7  -2  14 41524.9 2579.95   3
  -7  -2  13 17349.5 1318.16   2
   7   2 -13 19286.0 948.739   4
   7  -2 -13 19546.8 1660.63   1
  -7  -2  13 17180.7 815.518   1
  -7  -2  13 16363.4 1247.22   4
  -7   2  13 18317.4 1736.05   3
  -7  -2  13 19362.3 1739.51   3
   7   2 -12 19684.6 933.004   4
   7  -2 -12 18024.2 1537.93   1
  -7  -2  12 16436.1 719.556   1
  -7  -2  12 18792.8 1350.97   4
  -7   2  12 18829.3 1631.21   3
  -7  -2  12 18204.8 1637.37   3
  -7  -2  12 18514.8 1506.60   2
  -7   2  11 3531.09 893.462   3
  -7  -2  11 2744.69 701.611   3
   7   2 -11 2886.82 341.117   4
   7  -2 -11 3043.56 421.544   4
  -7  -2  11 3457.38 334.732   1
   7  -2 -11 2628.88 704.790   1
  -7  -2  11 3404.70 560.195   4
  -7  -2  11 2152.73 647.807   2
  -7   2  10 1175.40 511.159   3
  -7  -2  10 505.319 500.127   3
   7  -2 -10 676.100 207.634   4
  -7  -2  10 881.260 290.813   4
   7  -2 -10 371.251 419.922   1
  -7  -2  10 1268.45 478.713   2
   7  -2  -9 142905. 2522.56   4
   7  -2  -9 143041. 3848.41   1
  -7   2   9 140370. 3946.64   3
  -7  -2   9 145581. 4298.42   3
   7  -2  -8 174004. 2699.77   4
  -7  -2   8 174191. 3162.34   4
   7  -2  -8 169893. 4082.24   1
  -7   2   8 166749. 4253.12   3
   7  -2  -7 49252.8 1440.45   4
  -7  -2   7 53089.2 1701.13   4
  -7  -2   7 49835.0 2747.85   2
   7  -2  -7 49063.5 2181.61   1
  -7   2   7 50899.0 2237.77   3
  -7  -2   6 43097.7 2486.31   2
   7  -2  -6 46158.6 2118.37   1
   7  -2  -6 46964.3 1391.79   4
  -7  -2   6 48954.1 1595.91   4
  -7   2   6 45954.7 2067.10   3
  -7  -2   5 205184. 3495.10   4
  -7  -2   5 172440. 4880.66   2
   7  -2  -5 185728. 2933.54   4
   7  -2  -5 188687. 4334.33   1
  -7   2   5 192479. 4133.53   3
  -7   2   4 121752. 3250.96   4
  -7  -2   4 115641. 3896.27   2
   7  -2  -4 120242. 2458.12   4
   7  -2  -4 117565. 3546.12   1
  -7   2   4 122605. 3336.75   3
   7  -2  -3 31888.6 1365.75   4
  -7   2   3 37495.4 2107.63   2
  -7   2   3 33945.4 1812.56   4
  -7  -2   3 34620.9 2092.32   2
   7   2  -3 31873.1 987.433   1
   7  -2  -3 32158.7 1992.56   1
  -7   2   3 34812.7 1763.18   3
  -7   2   2 78819.8 3058.86   2
  -7   2   2 73954.1 2901.20   4
  -7  -2   2 71796.5 3066.22   2
   7   2  -2 72955.8 1798.06   1
  -7   2   1 105.629 358.415   4
  -7   2   1 1357.74 611.414   2
   7   2  -1 167.574 205.809   1
  -7  -2   1 715.362 448.876   2
  -7   2   0 58040.5 2661.04   2
  -7   2   0 53089.5 2688.56   4
  -7  -2   0 54620.2 2672.95   2
   7   2   0 59038.9 2214.38   1
  -7   2  -1 25651.3 1824.35   2
   7   2   1 23768.0 1589.47   1
  -7  -2  -1 27800.8 2018.34   2
  -7   2  -2 106235. 3760.12   2
  -7  -2  -2 105953. 3725.16   2
  -7   2  -3 2206.41 687.322   4
  -7   2  -3 3284.09 1013.47   2
  -7  -2  -3 3987.96 1190.94   2
  -7   2  -4 29072.4 2023.67   2
  -7   2  -4 29268.8 2323.10   4
  -7  -2  -4 30640.4 2035.62   2
  -7   2  -5-327.590 569.058   4
  -7   2  -5 718.713 787.779   2
  -7  -2  -5 651.836 752.597   2
  -7  -2  -6 40261.6 2477.40   2
  -7   2  -6 38173.6 2389.34   2
  -7  -2  -6 31756.5 2508.18   4
  -7   2  -7 24918.7 2042.36   2
  -7  -2  -7 27063.6 2149.68   2
  -7   2  -7 27375.9 2450.25   4
  -7  -2  -7 19269.1 1899.15   4
  -7  -2  -8 105691. 3990.66   2
  -7   2  -8 110698. 4936.02   4
  -7   2  -9 868.885 1138.07   4
  -7   2  -9 248.670 776.734   2
  -7  -2  -9 722.480 551.431   4
  -7  -2  -9 880.301 916.541   2
  -7   2 -10 6221.86 1462.97   4
  -7   2 -10 4610.17 1043.17   2
  -7  -2 -10 3470.20 1069.48   4
  -7  -2 -10 4769.51 1082.56   2
  -7  -2 -11 13529.8 1702.36   2
  -7   2 -11 18360.9 2278.23   4
  -7   2 -11 13970.4 1458.76   2
  -7  -2 -11 11750.1 1818.10   4
  -7   2 -12-771.026 825.956   4
  -7   2 -12-104.944 515.591   2
  -7  -2 -12-94.5073 670.439   4
  -7  -2 -12-29.5477 735.675   2
  -7   2 -13 2312.15 859.142   2
  -7   2 -13 2744.93 1395.87   4
  -7  -2 -13 1085.34 813.820   4
  -7  -2 -13 1948.56 861.271   2
  -7   2 -14 1763.11 1092.85   4
  -7  -2 -14 413.030 682.732   4
  -7  -2 -14 335.515 614.308   2
  -7  -2 -15 413.217 900.321   4
  -7  -2 -15 867.548 748.307   2
  -7   2 -16-1265.48 993.264   4
  -7  -2 -16-541.951 977.872   4
  -7  -2 -16-77.1792 611.455   2
  -7   2 -17 1486.43 1255.41   4
  -7  -2 -17 1618.19 920.282   4
  -7   2 -18 1644.12 1229.54   4
  -7  -2 -18-255.386 903.323   4
  -7  -3  25 2025.81 851.601   3
  -7   3  24-331.534 775.346   3
  -7  -3  24-1026.92 916.547   3
   7  -3 -23 1989.12 1095.84   1
  -7   3  23 916.757 931.647   3
  -7  -3  23 893.494 752.143   3
  -7  -3  22 10034.1 1601.46   3
   7  -3 -22 7975.79 1545.94   1
  -7   3  22 10786.2 1657.84   3
  -7  -3  21 1807.63 868.259   3
   7  -3 -21 1563.79 897.648   1
  -7   3  21 2022.24 827.720   3
  -7  -3  20 2263.24 834.568   3
  -7   3  20 3568.02 1038.20   3
   7  -3 -20 2677.36 866.141   1
   7  -3 -19-74.5200 695.519   1
  -7  -3  19 609.696 697.527   3
  -7   3  19 531.020 722.256   3
  -7  -3  18 10491.4 1499.43   3
   7  -3 -18 9606.83 1547.37   1
  -7   3  18 11752.9 1702.91   3
   7  -3 -17 27881.3 2420.97   1
  -7   3  17 25604.3 2313.95   3
  -7  -3  17 26814.4 2245.75   3
   7  -3 -16 30691.3 2453.02   1
  -7   3  16 30777.3 2412.45   3
  -7  -3  16 30535.5 2271.59   3
   7   3 -16 29788.9 1609.62   4
  -7  -3  15 557.911 542.862   3
   7  -3 -15-91.2849 499.950   1
   7   3 -15 25.3304 324.571   4
  -7  -3  15-180.940 370.283   2
  -7   3  15-158.208 605.575   3
   7   3 -14 46876.8 1886.11   4
  -7  -3  14 46796.9 2408.01   2
   7  -3 -14 45382.4 2763.38   1
  -7   3  14 46076.8 2753.11   3
  -7  -3  14 47391.6 2750.89   3
  -7  -3  13 4801.52 954.964   3
   7   3 -13 5163.19 610.649   4
   7  -3 -13 5148.52 998.723   1
  -7  -3  13 4889.60 936.776   2
  -7   3  13 4280.20 841.950   3
   7   3 -12 156068. 3142.49   4
   7  -3 -12 153767. 4767.04   1
  -7   3  12 146784. 4635.87   3
  -7  -3  12 146627. 4657.11   3
   7  -3 -11 106443. 3823.63   1
  -7   3  11 106305. 3751.47   3
  -7  -3  11 99515.5 3790.55   3
  -7   3  10 3588.16 800.971   3
  -7  -3  10 3757.17 888.545   3
  -7  -3  10 2189.80 208.079   1
  -7  -3  10 2384.38 248.901   1
  -7  -3  10 3069.55 691.029   2
   7  -3 -10 3911.08 864.866   1
  -7  -3   9 18003.4 1666.48   2
  -7  -3   9 18260.7 1447.77   4
   7  -3  -9 18520.1 1519.38   1
  -7   3   9 18513.6 1498.33   3
  -7  -3   8 51713.5 2258.27   4
  -7  -3   8 50247.5 2698.58   2
   7  -3  -8 52345.2 2514.00   1
  -7   3   8 50800.0 2341.82   3
  -7  -3   7 33078.6 1757.56   4
  -7  -3   7 35243.2 2147.08   2
   7  -3  -7 34906.6 2012.45   1
  -7   3   7 33483.6 1827.85   3
  -7  -3   6 41866.5 2035.62   4
  -7  -3   6 43605.0 2286.93   2
   7  -3  -6 40462.0 2247.35   1
  -7   3   6 37721.3 1846.61   3
  -7  -3   5 69784.6 2855.76   2
   7  -3  -5 63031.7 2841.18   1
  -7   3   5 64197.4 2362.92   3
  -7   3   4 760.425 266.544   3
  -7   3   4 332.504 305.025   4
   7  -3  -4 1493.75 577.510   1
  -7  -3   4 1230.59 661.235   2
  -7   3   3 387.525 262.639   3
  -7   3   3 564.626 532.076   4
   7  -3  -3 486.963 586.363   1
   7   3  -3 682.839 269.982   1
  -7  -3   3 1314.71 642.977   2
  -7   3   2 31966.5 2150.94   4
  -7  -3   2 35052.5 2029.60   2
   7   3  -2 36356.8 1552.11   1
   7  -3  -2 31975.0 2222.10   1
  -7   3   2 34165.2 1564.68   3
  -7   3   1 18754.7 1790.94   4
  -7  -3   1 17926.7 1512.38   2
   7   3  -1 17631.9 1149.10   1
  -7   3   1 18989.1 1198.83   3
  -7   3   0 49459.1 2834.30   4
  -7  -3   0 47437.1 2447.24   2
   7   3   0 47692.0 2037.83   1
  -7   3  -1 35535.6 2504.45   4
  -7  -3  -1 35737.3 2103.44   2
  -7   3  -2 22486.1 2107.08   4
  -7  -3  -2 24677.5 1755.50   2
  -7   3  -3 5104.89 1132.56   4
  -7  -3  -3 6974.58 1145.12   2
  -7   3  -4 33810.2 2760.66   4
  -7  -3  -4 39634.3 2243.56   2
  -7   3  -5 49057.4 3327.24   4
  -7  -3  -5 61835.1 2746.35   2
  -7  -3  -6 27737.8 1941.10   2
  -7   3  -6 22459.2 2313.30   4
  -7  -3  -7 11820.1 1396.26   2
  -7   3  -7 11587.8 1841.08   4
  -7   3  -8 36730.8 3263.68   4
  -7  -3  -8 36510.7 2390.87   2
  -7  -3  -9 143700. 4538.24   2
  -7   3  -9 157312. 6490.35   4
  -7   3 -10 26055.7 3066.22   4
  -7  -3 -10 24600.3 2103.88   2
  -7   3 -11 14824.9 2166.31   4
  -7  -3 -11 8372.83 1624.20   4
  -7  -3 -11 12020.8 1501.96   2
  -7   3 -12 433.152 1063.14   4
  -7  -3 -12-490.663 705.696   4
  -7  -3 -12-433.403 602.554   2
  -7   3 -13 2744.95 1518.54   4
  -7  -3 -13-492.735 703.018   4
  -7  -3 -13 1481.07 782.983   2
  -7  -3 -14 5142.61 1308.79   4
  -7  -3 -14 6624.32 1311.26   2
  -7  -3 -15 13364.3 2220.64   4
  -7  -3 -15 14016.7 1835.17   2
  -7   3 -16 2421.55 1318.11   4
  -7  -3 -16 1073.77 950.536   4
  -7  -3 -16 674.252 740.205   2
  -7   3 -17 3913.05 1622.83   4
  -7  -3 -17 1822.27 1283.94   4
  -7  -3 -17 2633.26 1146.97   2
   7  -4 -25 890.133 966.977   1
  -7  -4  25 2040.55 855.538   3
   7  -4 -24-532.163 935.342   1
  -7  -4  24 1296.60 1057.00   3
  -7   4  23-1458.39 1195.70   3
   7  -4 -23 924.808 1035.89   1
  -7  -4  23-350.746 611.932   3
  -7  -4  22 1439.40 852.068   3
  -7   4  22 753.304 816.442   3
   7  -4 -22 988.187 873.794   1
   7  -4 -21 1202.77 1091.41   1
  -7  -4  21 1495.29 722.546   3
  -7   4  21 1282.30 1004.77   3
  -7  -4  20 3915.68 1061.20   3
   7  -4 -20 2923.13 1105.18   1
  -7   4  20 4258.52 1244.19   3
  -7  -4  19 5030.47 1219.69   3
   7  -4 -19 3208.22 1115.80   1
  -7   4  19 5039.10 1155.71   3
  -7  -4  18 544.058 757.943   3
   7  -4 -18-461.789 950.511   1
  -7   4  18-89.0794 709.867   3
  -7  -4  17 2118.00 748.507   3
   7  -4 -17 2705.26 991.502   1
  -7   4  17 3138.00 932.773   3
  -7  -4  16 500.241 464.125   3
   7  -4 -16-473.591 1003.48   1
  -7   4  16 657.619 765.548   3
   7   4 -15 15480.9 1294.97   4
   7  -4 -15 16852.7 1856.41   1
  -7   4  15 17717.4 1831.04   3
  -7  -4  15 16838.7 1654.17   3
   7   4 -14 14190.7 1247.83   4
   7  -4 -14 14030.2 1729.00   1
  -7   4  14 14292.5 1588.92   3
  -7  -4  14 13635.5 1501.68   3
   7   4 -13 39809.3 1870.80   4
  -7  -4  13 43788.2 2850.76   2
   7  -4 -13 38089.5 2695.37   1
  -7   4  13 38146.1 2473.39   3
  -7  -4  13 36559.8 2418.84   3
  -7  -4  12 101572. 4270.53   2
   7  -4 -12 110885. 4324.15   1
  -7  -4  12 105979. 2227.83   1
  -7   4  12 105547. 4038.07   3
  -7  -4  12 107721. 4083.08   3
  -7  -4  11 9641.03 1281.56   3
  -7  -4  11 9174.63 630.792   1
   7  -4 -11 9873.05 1381.45   1
  -7  -4  11 7603.20 1111.38   2
  -7   4  11 7293.42 1089.14   3
  -7  -4  10 6718.61 1104.29   3
  -7  -4  10 6967.21 519.391   1
  -7  -4  10 6862.04 989.264   2
   7  -4 -10 7253.69 1069.95   1
  -7   4  10 5958.47 899.784   3
  -7  -4   9 55075.4 2712.65   2
   7  -4  -9 52886.7 2848.56   1
  -7  -4   9 55464.2 1371.79   1
  -7   4   9 53832.3 2505.54   3
  -7  -4   8 27444.7 1916.36   2
  -7  -4   8 27267.4 964.051   1
   7  -4  -8 28475.9 2058.84   1
  -7   4   8 25216.9 1664.43   3
  -7   4   7 1092.09 407.914   3
   7  -4  -7 858.011 496.222   1
  -7  -4   7 1132.40 250.096   1
  -7  -4   7 192.360 374.174   2
  -7   4   6 403.996 296.298   3
  -7  -4   6 319.927 153.079   1
   7  -4  -6 514.720 426.923   1
  -7  -4   6 386.035 385.676   2
  -7  -4   5 26543.6 999.846   1
  -7  -4   5 26346.9 1851.83   2
   7  -4  -5 27754.2 2035.33   1
  -7   4   5 24744.6 1449.14   3
  -7   4   4 3246.10 525.037   3
  -7  -4   4 3050.66 374.620   1
   7  -4  -4 4164.37 820.492   1
  -7   4   4 3825.02 942.526   4
  -7  -4   4 2048.87 534.240   2
  -7   4   3 65582.5 3446.20   4
  -7  -4   3 68846.9 1760.55   1
  -7  -4   3 73866.1 3020.50   2
   7  -4  -3 68608.9 3381.23   1
  -7   4   3 68862.9 2142.01   3
  -7   4   2 18346.0 1887.70   4
  -7  -4   2 18108.0 975.858   1
  -7  -4   2 19475.3 1668.93   2
   7   4  -2 20947.5 1529.22   1
   7  -4  -2 19608.0 1865.68   1
  -7   4   2 18796.5 1024.48   3
  -7  -4   1 4166.75 916.614   2
  -7  -4   1 4045.22 519.437   1
  -7   4   1 4003.76 448.533   3
  -7   4   1 4491.47 1066.96   4
   7  -4  -1 4383.74 982.871   1
  -7   4   0-175.440 234.900   3
  -7   4   0 30.9039 552.295   4
  -7  -4   0 129.565 237.846   1
  -7  -4  -1 101412. 2724.01   1
  -7   4  -1 104055. 4794.41   4
  -7  -4  -1 100880. 3594.54   2
  -7   4  -1 101960. 2167.22   3
  -7  -4  -2 2804.58 953.410   2
  -7   4  -2 1962.47 332.252   3
  -7   4  -2 2125.12 846.926   4
  -7  -4  -2 1329.13 452.957   1
  -7   4  -3 22011.5 2249.09   4
  -7  -4  -3 20048.2 1387.05   1
  -7  -4  -3 20991.4 1731.55   2
  -7   4  -3 21674.1 1048.01   3
  -7  -4  -4 9419.16 1362.01   2
  -7   4  -4 6302.91 1452.11   4
  -7  -4  -4 6201.60 815.903   1
  -7  -4  -5 94747.0 3273.87   1
  -7   4  -5 88460.3 4989.42   4
  -7  -4  -5 98971.9 3589.70   2
  -7  -4  -6 13390.9 1447.70   2
  -7   4  -6 12792.1 2006.91   4
  -7  -4  -7 5251.41 927.956   2
  -7   4  -7 5529.04 1204.07   4
  -7  -4  -8 3659.88 906.411   2
  -7   4  -8 2837.35 1033.00   4
  -7  -4  -9 3727.61 939.939   2
  -7   4  -9 1961.81 1030.41   4
  -7  -4 -10 23388.0 1968.59   2
  -7   4 -10 23642.8 2763.09   4
  -7   4 -11 13874.7 2415.81   4
  -7  -4 -11 9767.16 1382.84   2
  -7   4 -12 5055.25 1656.17   4
  -7  -4 -12 3366.20 1107.06   2
  -7   4 -13 11378.1 2281.63   4
  -7  -4 -13 8794.29 1794.23   4
  -7  -4 -13 10268.0 1585.19   2
  -7   4 -14 11908.8 2355.08   4
  -7  -4 -14 7922.77 1662.31   4
  -7  -4 -14 10348.3 1573.19   2
  -7   4 -15 2237.66 1371.87   4
  -7  -4 -15 175.071 679.875   4
  -7  -4 -15 1288.57 884.137   2
  -7   4 -16 4110.99 1950.71   4
  -7  -4 -16 2895.35 1162.01   4
  -7  -4 -16 2228.19 971.356   2
  -7  -4 -17 5677.53 1390.01   2
   7  -5 -23-483.776 1066.77   1
  -7  -5  23 998.882 851.348   3
  -7  -5  22 3904.98 1075.36   3
   7  -5 -22 3575.51 1473.92   1
  -7   5  22 3339.81 1423.13   3
  -7  -5  21-83.9046 668.588   3
   7  -5 -21 106.918 849.755   1
  -7   5  21-379.158 802.064   3
  -7  -5  20 1506.83 832.063   3
   7  -5 -20 1528.38 1235.40   1
  -7   5  20-63.8299 800.536   3
  -7  -5  19 347.583 610.164   3
   7  -5 -19 962.810 1146.91   1
  -7   5  19-490.093 730.764   3
  -7  -5  18 9277.95 1373.05   3
   7  -5 -18 10530.9 1830.44   1
  -7   5  18 8148.60 1474.88   3
  -7  -5  17 5860.64 1203.82   3
   7  -5 -17 5631.69 1340.40   1
  -7   5  17 5637.72 1180.67   3
  -7  -5  16 3136.15 782.185   3
   7  -5 -16 3586.59 1193.55   1
  -7   5  16 3994.26 1223.45   3
  -7  -5  15 1953.63 783.895   3
   7   5 -15 520.594 467.542   4
   7  -5 -15 2081.44 963.387   1
  -7   5  15 1990.57 833.710   3
   7   5 -14 16475.9 1426.30   4
   7  -5 -14 14950.5 1878.09   1
  -7   5  14 15022.2 1702.63   3
  -7  -5  14 14687.5 1668.66   3
  -7  -5  13 9515.33 1302.46   3
   7  -5 -13 9012.79 1441.53   1
  -7  -5  13 10203.0 1366.57   2
  -7   5  13 9573.30 1318.92   3
  -7  -5  12 2248.12 692.971   3
   7  -5 -12 3032.54 905.161   1
  -7  -5  12 2311.64 722.596   2
  -7   5  12 2330.34 668.909   3
  -7  -5  11 27682.0 1936.94   2
   7  -5 -11 23942.5 2162.80   1
  -7   5  11 22551.1 1811.75   3
  -7  -5  11 24980.8 1989.48   3
  -7  -5  10 30422.6 2052.57   2
   7  -5 -10 31989.7 2416.89   1
  -7   5  10 28128.9 1956.79   3
  -7  -5  10 31337.3 2211.33   3
   7  -5  -9 3744.07 985.165   1
  -7  -5   9 2859.06 424.007   1
  -7   5   9 3398.03 812.622   3
  -7  -5   9 3107.13 610.457   2
   7  -5  -8 12098.4 1551.44   1
  -7  -5   8 13073.9 1321.23   2
  -7  -5   8 13513.6 864.212   1
  -7   5   8 13001.4 1237.92   3
   7  -5  -7 3148.68 906.229   1
  -7  -5   7 3182.34 425.819   1
  -7   5   7 2557.03 572.035   3
  -7  -5   7 3308.58 788.063   2
  -7  -5   6 44149.3 2499.20   2
  -7  -5   6 50595.9 1735.39   1
   7  -5  -6 48450.7 2939.55   1
  -7   5   6 44469.1 2056.18   3
  -7  -5   5 9261.11 1151.43   2
  -7  -5   5 10878.8 823.031   1
  -7   5   5 10642.9 1001.63   3
   7  -5  -5 10942.9 1533.19   1
  -7  -5   4 3786.78 955.428   2
   7  -5  -4 4084.67 967.769   1
  -7  -5   4 3211.19 470.722   1
  -7   5   4 3922.86 656.740   3
  -7   5   3 71722.6 3848.14   4
  -7  -5   3 67121.5 2134.40   1
  -7  -5   3 63217.4 3075.82   2
   7  -5  -3 66875.0 3602.42   1
  -7   5   3 60649.6 1886.36   3
  -7   5   2 30235.4 2490.53   4
  -7  -5   2 27298.9 1463.05   1
  -7  -5   2 23330.7 1976.82   2
   7  -5  -2 26293.0 2371.22   1
  -7  -5   1 1525.75 750.241   2
  -7  -5   1 727.556 380.017   1
  -7   5   1 764.711 604.730   4
   7  -5  -1 477.950 673.747   1
  -7   5   0 34834.4 2928.83   4
  -7  -5   0 33438.3 2252.46   2
  -7  -5   0 33994.5 1712.89   1
   7  -5   0 31873.4 2762.25   1
  -7   5  -1 58204.5 3916.15   4
  -7  -5  -1 59331.0 2320.19   1
  -7  -5  -1 56612.7 2904.62   2
   7  -5   1 54286.9 3728.40   1
  -7  -5  -2 3005.18 593.573   1
  -7  -5  -2 3897.02 983.942   2
  -7   5  -2 3551.76 1203.03   4
  -7  -5  -3 20445.1 1529.58   1
  -7   5  -3 23278.2 2596.63   4
  -7  -5  -3 21936.7 1927.14   2
  -7  -5  -4 49679.7 2374.65   1
  -7   5  -4 48934.8 3879.00   4
  -7  -5  -4 54852.4 2824.65   2
  -7   5  -5 713.037 1089.10   4
  -7  -5  -5-311.579 422.660   1
  -7  -5  -6 100651. 3757.74   1
  -7   5  -6 100725. 5739.80   4
  -7  -5  -6 102642. 4137.19   2
  -7  -5  -7 13164.5 1541.21   1
  -7   5  -7 13264.5 2301.74   4
  -7  -5  -7 14282.6 1713.00   2
  -7  -5  -8-701.619 603.682   2
  -7  -5  -8 190.364 636.085   1
  -7   5  -8 693.787 966.774   4
  -7  -5  -9 2042.06 662.915   2
  -7   5  -9 1885.56 1283.68   4
  -7  -5 -10 9343.82 1514.36   2
  -7   5 -10 9050.16 1961.08   4
  -7  -5 -11 2639.77 917.455   2
  -7   5 -11 2090.99 1016.85   4
  -7  -5 -12 2289.85 914.622   2
  -7   5 -12-2936.60 1797.20   4
  -7  -5 -13 3422.59 1030.77   2
  -7   5 -13 1981.94 1154.93   4
  -7   5 -14 351.605 1109.60   4
  -7  -5 -14 1219.93 788.231   2
  -7  -5 -15 2659.18 1059.44   2
  -7  -5 -16-554.289 695.593   2
  -7  -5 -17-216.686 810.203   2
   7  -6 -20-346.851 768.525   1
   7  -6 -19 8059.75 1681.12   1
  -7  -6  18 759.852 534.268   3
   7  -6 -18-1469.79 927.913   1
  -7  -6  17 493.379 523.956   3
   7  -6 -17-606.163 763.277   1
  -7  -6  16 1411.03 659.329   3
   7  -6 -16 257.031 643.460   1
  -7  -6  15 4730.29 883.447   3
   7  -6 -15 4795.29 1391.71   1
  -7   6  15 4046.41 1022.68   3
  -7  -6  14 5872.23 1058.24   3
   7  -6 -14 5040.45 1203.89   1
  -7   6  14 4398.72 1091.79   3
   7  -6 -13 17264.7 2068.31   1
  -7   6  13 19653.0 1876.53   3
  -7  -6  13 20324.2 1879.35   3
  -7  -6  12 10957.8 1426.09   3
  -7  -6  12 12043.3 1374.97   2
  -7   6  12 11336.5 1461.13   3
   7  -6 -12 10625.5 1575.67   1
  -7  -6  11 4260.50 894.054   3
   7  -6 -11 4611.23 1261.95   1
  -7   6  11 4110.62 879.632   3
  -7  -6  11 5559.03 950.450   2
  -7  -6  10 18649.9 1662.44   2
   7  -6 -10 18854.6 1988.64   1
  -7   6  10 16611.9 1500.93   3
  -7  -6  10 19178.2 1851.53   3
  -7  -6   9 29827.9 2162.16   2
   7  -6  -9 26710.7 2410.44   1
  -7  -6   8 1713.67 529.867   2
   7  -6  -8 2690.90 1035.32   1
  -7  -6   7 18003.5 1768.21   2
   7  -6  -7 18189.1 2024.09   1
  -7  -6   6 1110.60 608.399   2
   7  -6  -6 1467.33 797.509   1
  -7  -6   5 1348.01 646.048   2
  -7  -6   5 1510.83 462.323   1
   7  -6  -5 1194.68 586.580   1
  -7  -6   4 851.015 803.512   2
  -7  -6   4 450.516 307.391   1
   7  -6  -4 75.9531 650.539   1
  -7  -6   3 61571.3 2361.12   1
  -7  -6   3 52776.9 3045.40   2
   7  -6  -3 56555.4 3579.63   1
  -7  -6   2-628.527 558.201   2
  -7  -6   2 354.318 305.766   1
   7  -6  -2 1072.06 1039.00   1
  -7  -6   1 886.397 651.266   2
  -7  -6   1 775.081 395.264   1
  -7   6   1 110.322 748.054   4
   7  -6  -1 1149.29 940.829   1
  -7  -6   0 2891.03 917.224   2
  -7  -6   0 3601.03 713.452   1
  -7   6   0 3423.58 1232.65   4
   7  -6   0 3390.88 1150.44   1
  -7  -6  -1 8574.44 1404.84   2
  -7  -6  -1 9770.42 1095.77   1
  -7   6  -1 8336.56 1742.61   4
   7  -6   1 9165.82 1742.04   1
  -7  -6  -2 1187.83 776.294   2
  -7  -6  -2-214.439 376.693   1
  -7   6  -2 909.316 885.184   4
   7  -6   2 650.170 1178.94   1
  -7   6  -3 49637.1 4149.69   4
  -7  -6  -3 50532.0 2555.91   1
  -7  -6  -3 45562.6 3042.30   2
   7  -6   3 43811.5 3805.79   1
  -7  -6  -4 9107.68 1182.11   1
  -7  -6  -4 10739.3 1557.55   2
  -7   6  -4 9261.08 1924.47   4
  -7  -6  -5 2182.77 658.941   1
  -7  -6  -5 1434.09 717.839   2
  -7   6  -5 2106.70 1289.07   4
  -7  -6  -6 2133.24 868.315   2
  -7   6  -6 3604.76 1218.62   4
  -7  -6  -6 3101.55 858.773   1
  -7  -6  -7 1000.63 687.485   2
  -7   6  -7 243.417 1025.22   4
  -7  -6  -7 456.486 515.541   1
  -7  -6  -8 12099.4 1651.57   2
  -7  -6  -8 13955.6 1639.92   1
  -7   6  -8 12118.6 2295.00   4
  -7  -6  -9 9754.77 1568.11   2
  -7   6  -9 6075.84 1888.52   4
  -7  -6  -9 6267.59 1206.99   1
  -7  -6 -10 12276.0 1725.35   2
  -7   6 -10 10606.6 2476.51   4
  -7  -6 -10 12522.1 1560.84   1
  -7  -6 -11 3211.46 1168.48   2
  -7   6 -11 1669.36 1176.18   4
  -7  -6 -12 4735.41 1124.99   2
  -7   6 -12 2574.33 1390.65   4
  -7  -6 -13 1860.14 1053.42   2
  -7  -6 -14-489.739 665.279   2
   7  -7 -17 1600.18 1189.35   1
   7  -7 -16 2898.97 1110.68   1
   7  -7 -15 164.843 987.864   1
   7  -7 -14 4421.76 1362.86   1
   7  -7 -13 8160.66 1668.49   1
  -7  -7  12 12298.6 1574.58   3
   7  -7 -12 11064.4 1782.68   1
  -7  -7  11 246.737 540.953   3
   7  -7 -11-45.1616 691.181   1
  -7  -7  10 4544.83 991.802   2
  -7  -7  10 4179.70 1046.33   3
   7  -7 -10 3617.17 1045.63   1
  -7  -7   9 3848.12 983.472   2
   7  -7  -9 5458.32 1390.05   1
  -7  -7   8-139.745 538.752   2
   7  -7  -8 340.836 955.880   1
  -7  -7   7 8320.06 1281.60   2
   7  -7  -7 9672.47 1629.16   1
  -7  -7   6 7947.52 1307.22   2
   7  -7  -6 8902.90 1660.49   1
  -7  -7   5 743.879 807.534   2
   7  -7  -5-120.426 925.386   1
  -7  -7   4 9005.52 1420.16   2
   7  -7  -4 11501.2 2006.17   1
  -7  -7   3 7675.29 1266.89   2
   7  -7  -3 7502.97 1512.77   1
  -7  -7   2 4493.41 1033.89   2
   7  -7  -2 5309.04 1496.53   1
  -7  -7   1 761.507 560.330   1
   7  -7  -1-793.604 829.554   1
  -7   7   0 39726.5 3743.43   4
  -7  -7   0 42539.5 2360.90   1
  -7  -7   0 44142.7 3018.22   2
   7  -7   0 42597.5 3721.39   1
  -7  -7  -1 7418.77 1414.88   2
  -7  -7  -1 8228.39 1144.16   1
  -7   7  -1 7447.76 1602.48   4
   7  -7   1 7030.05 1619.86   1
  -7  -7  -2 5430.48 1230.78   2
  -7  -7  -2 5102.94 922.613   1
  -7   7  -2 5294.07 1785.21   4
   7  -7   2 6202.36 1825.23   1
  -7  -7  -3 17479.4 2171.97   2
  -7  -7  -3 14803.9 1524.82   1
  -7   7  -3 15624.2 2498.66   4
   7  -7   3 13700.3 2444.42   1
  -7  -7  -4 16992.4 2214.24   2
  -7  -7  -4 16962.1 1701.54   1
  -7   7  -4 17227.4 2721.51   4
   7  -7   4 15380.4 2382.12   1
  -7  -7  -5 46.8733 513.953   1
  -7  -7  -5-157.512 778.032   2
  -7   7  -5 270.731 1026.00   4
   7  -7   5 211.314 1334.47   1
  -7  -7  -6 5603.68 1062.77   1
  -7  -7  -6 6613.99 1468.54   2
  -7   7  -6 4788.03 1784.68   4
  -7  -7  -7 4993.09 1232.65   2
  -7   7  -7 6408.25 1842.53   4
  -7  -7  -7 4580.55 1010.16   1
  -7  -7  -8-1551.12 1241.56   2
  -7   7  -8 280.030 1108.46   4
  -7  -7  -8-163.923 567.706   1
  -7  -7  -9 254.574 782.616   2
  -7   7  -9 738.346 1354.41   4
  -7  -7  -9 392.712 628.180   1
  -7  -7 -10 7009.12 1562.86   2
  -7   7 -10 6496.70 1751.89   4
  -7  -7 -10 8880.73 1493.47   1
  -7  -7 -11 751.295 672.332   1
  -7  -7 -12 9855.88 1658.56   1
   7  -8 -12 1195.24 838.922   1
   7  -8 -11 570.446 749.245   1
   7  -8 -10 1948.57 930.404   1
   7  -8  -9 916.350 873.586   1
  -7  -8   9 984.043 703.915   2
  -7  -8   8 2996.05 974.961   2
   7  -8  -8 2479.74 911.457   1
  -7  -8   7 7891.02 1389.32   2
   7  -8  -7 6154.52 1486.59   1
  -7  -8   6 5782.45 1290.15   2
   7  -8  -6 4386.20 1409.26   1
  -7  -8   5 37.9028 695.926   2
   7  -8  -5 1008.68 1002.87   1
  -7  -8   4 11599.1 1817.73   2
   7  -8  -4 9930.88 1887.07   1
  -7  -8   3 7595.15 1605.84   2
   7  -8  -3 9844.93 1949.32   1
  -7  -8   2 179.186 891.852   2
   7  -8  -2-1642.36 1179.68   1
   7  -8  -1 10812.3 2227.81   1
  -7  -8   1 7019.95 1548.75   2
  -7  -8   0 11689.1 1909.77   2
   7  -8   0 13480.9 2330.27   1
  -7  -8  -1 2970.04 1259.59   2
   7  -8   1 3339.08 1458.06   1
  -7  -8  -2 26.9374 899.317   2
  -7   8  -2 2132.31 1310.32   4
   7  -8   2 2873.29 1362.96   1
  -7  -8  -3 11816.0 1822.05   2
  -7   8  -3 10852.0 2254.59   4
   7  -8   3 11753.6 2138.71   1
  -7  -8  -4 2733.61 1224.37   2
   7  -8   4 1069.20 1300.50   1
  -7   8  -4 2268.20 1384.24   4
  -7  -8  -5-481.568 684.123   1
  -7   8  -5-1166.47 1447.08   4
  -7  -8  -6 7689.52 1362.40   1
  -7   8  -6 6483.71 2064.42   4
  -7  -8  -7 1831.39 862.709   1
  -7  -8  -8 523.894 762.093   1
  -7  -8  -9 3339.13 957.209   1
  -7  -8 -10 7600.20 1323.01   1
  -7  -9   7 7534.78 1566.73   2
  -7  -9   6 78.0332 785.588   2
  -7  -9   5 1803.96 1064.63   2
  -7  -9   4-71.1462 773.158   2
  -7  -9   3-1009.57 1130.96   2
  -8   0  25 92.4345 764.158   3
  -8   0  24 12717.2 1942.58   3
  -8   0  23-1276.41 765.159   3
  -8   0  22-511.673 804.614   3
  -8   0  21 830.028 634.450   3
  -8   0  20 10836.1 1461.99   3
  -8   0  19-941.690 774.909   3
  -8   0  18 80473.4 4068.53   3
  -8   0  17 1575.02 934.545   3
  -8   0  16 7291.77 1437.21   3
  -8   0  15-410.237 588.470   3
  -8   0  14 109069. 4200.66   3
  -8   0  13-819.372 608.456   3
   8   0 -13 334.423 376.097   1
  -8   0  12 39582.6 1430.65   1
  -8   0  12 37750.0 2431.79   3
  -8   0  11-52.6202 595.717   3
  -8   0  11-308.664 227.821   1
  -8   0  11 119.163 404.728   2
   8   0 -11 218.524 233.845   1
  -8   0  10 57401.2 2598.76   2
   8   0 -10 50794.4 1781.24   1
  -8   0  10 57137.3 2835.52   3
  -8   0   9-585.460 487.098   3
   8   0  -9 250.957 213.240   1
  -8   0   9 490.741 497.115   2
  -8   0   8 202157. 5310.18   2
   8   0  -8 216226. 3173.16   1
  -8   0   7 431.582 420.322   3
  -8   0   7 505.179 456.501   2
   8   0  -7 49.3981 177.985   1
   8   0  -6 2396.56 351.818   1
  -8   0   6 1515.53 472.295   2
   8   0  -5-32.8013 206.486   1
  -8   0   5 444.401 176.417   4
  -8   0   5-249.595 673.662   2
  -8   0   4 98743.2 3989.45   2
  -8   0   4 79609.3 2002.25   4
  -8   0   3 134.378 298.239   4
  -8   0   3 775.465 669.475   2
  -8   0   2 196823. 5357.26   2
  -8   0   2 170527. 3532.40   4
  -8   0   1 301.998 312.853   4
  -8   0   1 1296.23 888.036   2
  -8   0   0 1177.80 513.374   4
  -8   0   0 3351.18 919.822   2
  -8   0  -1 1596.14 863.678   4
  -8   0  -1 4537.21 1743.30   2
  -8   0  -2 856301. 11718.1   2
  -8   0  -2 800535. 9782.59   4
  -8   0  -3 14499.4 3041.91   2
  -8   0  -3 1270.36 905.858   4
  -8   0  -4 42940.5 2632.25   2
  -8   0  -4 42477.7 2421.46   4
  -8   0  -5 1004.31 755.230   4
  -8   0  -5 2222.38 1092.27   2
  -8   0  -6 30295.0 2125.89   2
  -8   0  -6 23806.2 1901.51   4
  -8   0  -7 13.0451 519.516   4
  -8   0  -7 1891.44 1112.97   2
  -8   0  -8 91878.2 3855.78   2
  -8   0  -8 80362.4 3811.37   4
  -8   0  -9-792.053 629.483   4
  -8   0  -9 80.9137 772.153   2
  -8   0 -10-1098.41 754.906   4
  -8   0 -10-1777.44 873.152   2
  -8   0 -11 213.040 760.909   4
  -8   0 -11-212.867 627.368   2
  -8   0 -12 5823.89 1277.48   4
  -8   0 -12 7672.66 1225.41   2
  -8   0 -13 2183.77 1154.29   4
  -8   0 -13 352.800 714.325   2
  -8   0 -14 9061.59 1760.54   4
  -8   0 -14 11543.5 1629.71   2
  -8   0 -15 1802.43 989.137   4
  -8   0 -16 2005.25 1273.31   4
  -8   0 -17 1759.66 1004.67   4
  -8  -1  25 1260.24 891.838   3
  -8   1  24 4169.16 1576.78   3
  -8  -1  24 1435.25 957.055   3
  -8   1  23 7547.94 1644.47   3
  -8  -1  23 5090.23 1307.78   3
  -8   1  22 2097.21 1021.28   3
  -8  -1  22 3050.93 1202.06   3
  -8  -1  21 13375.6 1857.43   3
  -8   1  21 12694.8 1853.18   3
  -8  -1  20 992.515 698.517   3
  -8   1  20 2664.48 830.266   3
  -8   1  19 10856.9 1643.09   3
  -8  -1  19 10379.8 1529.64   3
  -8   1  18 2458.98 1035.43   3
  -8  -1  18 1100.25 893.251   3
   8  -1 -18 755.268 481.369   1
   8  -1 -17 33370.6 2426.25   1
  -8   1  17 40901.8 2838.56   3
  -8  -1  17 41297.2 2797.12   3
  -8   1  16 525.646 572.292   3
  -8  -1  16-394.424 692.144   3
   8  -1 -16 415.450 511.617   1
   8  -1 -15 16256.7 1524.48   1
  -8   1  15 20259.0 1917.74   3
  -8  -1  15 19969.1 1895.42   3
   8  -1 -14-38.2635 387.905   1
  -8   1  14 800.652 658.184   3
  -8  -1  14-623.949 857.060   3
  -8  -1  14 152.062 344.601   2
   8  -1 -14 89.6351 183.335   4
  -8  -1  13 39728.0 2042.72   2
   8  -1 -13 36224.8 2095.83   1
   8  -1 -13 31885.4 1179.57   4
  -8  -1  13 40401.2 1326.45   1
  -8   1  13 39312.6 2437.34   3
  -8  -1  13 37707.5 2462.24   3
  -8   1  12 6646.80 994.152   3
  -8  -1  12 8442.35 1213.96   3
   8  -1 -12 6991.37 871.129   1
   8  -1 -12 5033.91 432.641   4
  -8  -1  12 7395.45 1016.50   2
  -8  -1  12 6928.81 487.832   1
  -8  -1  11 68809.7 2851.46   2
   8  -1 -11 62979.1 1079.38   4
   8  -1 -11 69128.4 2595.75   1
  -8  -1  11 61450.9 1164.84   1
  -8   1  11 73369.4 3237.79   3
  -8  -1  11 76623.0 3430.16   3
  -8  -1  10 22870.2 1792.68   2
   8  -1 -10 25867.5 1533.63   1
  -8   1  10 25497.9 1912.98   3
  -8  -1  10 27869.4 2080.26   3
  -8  -1   9 28450.3 1973.03   2
   8  -1  -9 29918.0 1614.60   1
  -8   1   9 32823.3 2051.33   3
  -8  -1   9 33382.5 2201.86   3
  -8   1   8 1059.62 575.246   3
  -8   1   8 1096.49 505.414   2
  -8  -1   8 716.815 619.258   2
   8  -1  -8 821.018 359.523   1
  -8   1   7 29794.7 1961.86   2
   8  -1  -7 29263.5 1549.58   1
  -8   1   7 31108.0 1962.21   3
  -8   1   6 1905.67 572.381   3
  -8   1   6 2663.94 659.257   2
   8  -1  -6 1344.08 233.699   4
  -8  -1   6 2581.01 771.033   2
   8  -1  -6 1992.21 560.317   1
  -8   1   5 155470. 4638.06   2
  -8   1   5 155923. 2975.11   4
  -8  -1   5 181318. 5295.52   2
  -8  -1   5 168490. 2295.71   4
   8  -1  -5 135549. 2494.02   4
   8  -1  -5 156685. 3773.68   1
   8  -1  -4-272.147 426.505   1
  -8   1   4 204.579 213.855   4
  -8   1   4-484.868 468.753   2
  -8  -1   4-294.489 237.406   4
   8  -1  -4 35.1896 169.098   4
  -8  -1   4 649.001 506.508   2
   8   1  -4 162.283 173.289   1
  -8   1   3 3030.15 545.427   4
  -8   1   3 2867.54 739.937   2
  -8  -1   3 2492.41 421.567   4
   8  -1  -3 3069.24 518.533   4
  -8  -1   3 3684.44 844.811   2
   8   1  -3 3239.69 454.217   1
  -8   1   2 102847. 3926.13   2
   8   1  -2 106285. 2794.71   1
  -8   1   2 102677. 3214.37   4
  -8  -1   2 106250. 2855.64   4
   8  -1  -2 106972. 3220.01   4
   8   1  -1 205177. 4312.18   1
  -8   1   1 198880. 5334.71   2
  -8  -1   1 212163. 5905.55   2
  -8   1   1 187914. 4663.27   4
  -8  -1   1 197673. 4238.98   4
   8  -1  -1 225460. 4867.81   4
   8   1   0 35273.3 1968.25   1
  -8   1   0 37240.8 2371.10   2
  -8  -1   0 38006.8 2663.44   2
  -8   1   0 39054.3 2147.49   4
  -8  -1   0 31197.0 1865.08   4
  -8   1  -1 40760.6 2549.30   2
  -8  -1  -1 34460.3 2394.77   2
  -8   1  -1 39743.2 2198.22   4
  -8   1  -2 21256.0 1788.99   2
  -8  -1  -2 15427.1 1705.56   2
  -8   1  -2 19676.6 1614.50   4
  -8  -1  -2 14715.3 1483.15   4
  -8   1  -3 9307.83 1215.87   4
  -8  -1  -3 6964.59 1104.72   4
  -8  -1  -3 8469.28 1388.23   2
  -8   1  -4 1991.52 670.654   4
  -8   1  -4 3961.73 1077.91   2
  -8  -1  -4 1089.70 608.126   4
  -8  -1  -4 2104.26 974.988   2
  -8   1  -5 68440.1 3198.99   2
  -8  -1  -5 43320.1 2918.83   2
  -8   1  -5 61221.4 3040.09   4
  -8  -1  -5 39244.2 2626.53   4
  -8   1  -6 621.680 672.447   4
  -8   1  -6 2199.17 1094.41   2
  -8  -1  -6 1416.37 581.454   4
  -8  -1  -6 2751.16 974.938   2
  -8   1  -7 7409.36 1191.06   4
  -8   1  -7 8362.37 1334.68   2
  -8  -1  -7 5415.87 1075.75   4
  -8  -1  -7 6214.07 1210.00   2
  -8   1  -8 1515.91 705.304   4
  -8   1  -8 949.114 867.520   2
  -8  -1  -8 364.003 495.164   4
  -8  -1  -8 1605.58 993.798   2
  -8  -1  -9 10135.8 1558.80   4
  -8  -1  -9 13488.5 1802.58   2
  -8   1 -10 24358.6 2157.71   2
  -8  -1 -10 16480.9 2043.65   2
  -8   1 -10 24117.8 2329.89   4
  -8  -1 -10 15892.3 1936.64   4
  -8   1 -11 32561.3 2383.13   2
  -8  -1 -11 22483.1 2300.47   2
  -8   1 -11 29207.6 2524.02   4
  -8  -1 -11 22865.3 2310.58   4
  -8   1 -12-40.9590 655.669   4
  -8   1 -12-864.625 772.670   2
  -8  -1 -12-1260.84 888.560   4
  -8  -1 -12-1422.50 870.879   2
  -8   1 -13 4454.82 1101.44   4
  -8   1 -13 4759.03 1141.92   2
  -8  -1 -13 4285.24 1279.43   4
  -8  -1 -13 2400.59 745.600   2
  -8   1 -14 10.3652 820.740   4
  -8   1 -14-317.942 602.215   2
  -8  -1 -14-371.291 816.960   4
  -8  -1 -14-903.188 985.827   2
  -8   1 -15 1051.53 801.393   4
  -8  -1 -15 1684.75 735.024   4
  -8  -1 -15 2297.05 1002.67   2
  -8   1 -16 875.958 752.476   4
  -8  -1 -16-368.085 742.714   4
  -8   1 -17-584.837 972.092   4
  -8  -1 -17 76.1141 889.277   4
  -8  -2  25 5827.10 1470.43   3
  -8   2  24-638.742 699.409   3
  -8  -2  24 2699.89 1113.30   3
  -8   2  23 498.061 880.971   3
  -8  -2  23-43.0304 793.921   3
  -8  -2  22 420.985 746.572   3
  -8   2  22 365.010 882.998   3
  -8  -2  21 613.433 792.566   3
   8  -2 -21 1207.80 949.016   1
  -8   2  21-976.564 933.349   3
  -8  -2  20 10135.9 1507.12   3
   8  -2 -20 6355.55 1340.41   1
  -8   2  20 9173.54 1537.29   3
  -8  -2  19 7442.70 1351.56   3
   8  -2 -19 5437.14 1135.61   1
  -8   2  19 6618.69 1281.32   3
  -8  -2  18 11715.9 1668.46   3
   8  -2 -18 9926.28 1527.79   1
  -8   2  18 12360.3 1713.64   3
   8  -2 -17 315.272 520.831   1
  -8  -2  17 353.616 582.159   3
  -8   2  17 250.384 659.709   3
  -8   2  16 4365.12 1080.35   3
  -8  -2  16 5896.94 1265.62   3
   8  -2 -16 4232.19 901.287   1
  -8  -2  16 3089.87 545.364   2
  -8  -2  15 15176.2 1250.55   2
   8  -2 -15 14415.6 1477.82   1
  -8   2  15 15450.9 1771.51   3
  -8  -2  15 16738.3 1830.87   3
  -8  -2  14 54305.8 2431.56   2
   8  -2 -14 56484.6 2961.07   1
  -8   2  14 54139.9 3053.71   3
  -8  -2  14 53739.2 3054.89   3
  -8  -2  13 18494.1 1566.73   2
   8  -2 -13 20139.6 1738.02   1
  -8   2  13 17913.6 1751.31   3
  -8  -2  13 21405.9 1908.44   3
  -8   2  12 9781.34 1246.30   3
  -8  -2  12 9620.99 1329.89   3
   8  -2 -12 9045.79 1109.38   1
  -8  -2  12 8316.63 1161.74   2
  -8  -2  11 100560. 3896.18   2
   8  -2 -11 95082.2 3465.23   1
  -8   2  11 89588.0 3514.79   3
  -8  -2  11 89792.2 3808.00   3
   8  -2 -10 54722.6 1494.44   4
   8  -2 -10 56164.0 2599.86   1
  -8  -2  10 49597.9 1363.64   4
  -8   2  10 53315.6 2675.15   3
  -8  -2  10 54356.4 2965.53   3
   8  -2  -9 108160. 2001.81   4
  -8  -2   9 129298. 4518.66   2
  -8  -2   9 124217. 2203.12   4
   8  -2  -9 106772. 3494.14   1
  -8   2   9 108144. 3688.27   3
  -8  -2   9 109065. 4129.92   3
   8  -2  -8 72585.7 1648.20   4
  -8  -2   8 63713.8 1698.11   4
   8  -2  -8 70152.7 2780.42   1
  -8   2   8 68988.2 2896.32   3
  -8  -2   7 14959.2 937.369   4
  -8  -2   7 14389.5 1513.77   2
   8  -2  -7 13232.3 746.717   4
   8  -2  -7 12652.2 1198.63   1
  -8   2   7 13813.8 1267.94   3
  -8   2   6 4412.41 730.143   3
  -8  -2   6 5560.74 579.089   4
   8  -2  -6 4064.93 433.256   4
  -8  -2   6 4922.40 903.846   2
   8  -2  -6 4696.18 725.465   1
  -8   2   5 121398. 3347.48   4
   8  -2  -5 119342. 2463.47   4
  -8  -2   5 124243. 2887.72   4
   8  -2  -5 117040. 3817.60   1
  -8   2   5 124930. 3684.50   3
  -8   2   4 32970.2 1828.25   4
   8  -2  -4 29685.1 1341.64   4
   8  -2  -4 31090.1 1971.49   1
  -8   2   4 33706.3 1965.18   3
  -8   2   3 41559.8 2416.30   2
  -8   2   3 36523.2 2083.82   4
  -8  -2   3 34676.0 2400.66   2
   8  -2  -3 37896.9 1627.41   4
   8   2  -3 34625.2 1128.72   1
   8  -2  -3 37164.5 2276.68   1
  -8   2   2 55747.7 2692.52   4
  -8  -2   2 49988.4 2899.70   2
   8   2  -2 56623.6 1801.83   1
  -8   2   1 1246.85 500.497   4
   8   2  -1 1313.76 360.657   1
  -8   2   1 1274.49 473.151   2
  -8  -2   1 2051.80 784.672   2
   8   2   0 1280.83 430.088   1
  -8   2   0 5.44208 521.152   4
  -8   2   0-384.433 621.778   2
  -8  -2   0-63.9803 593.904   2
  -8   2  -1 33005.3 2271.92   2
  -8  -2  -1 32506.1 2332.72   2
  -8   2  -2 24861.0 1962.18   2
  -8   2  -2 21840.1 1892.05   4
  -8  -2  -2 22561.2 2053.67   2
  -8   2  -3 23157.7 1950.12   2
  -8   2  -3 26335.4 2130.80   4
  -8  -2  -3 25448.2 2186.41   2
  -8  -2  -3 21106.7 1841.48   4
  -8   2  -4 16581.0 1814.38   2
  -8   2  -4 19666.0 1964.95   4
  -8  -2  -4 21674.3 2006.15   2
  -8   2  -5 22270.5 1992.26   2
  -8  -2  -5 27616.7 2172.49   2
  -8   2  -5 29510.9 2315.94   4
  -8  -2  -5 20070.6 1876.70   4
  -8   2  -6 11222.3 1545.13   4
  -8   2  -6 8878.20 1266.53   2
  -8  -2  -6 6430.12 1341.43   4
  -8  -2  -6 10190.9 1486.34   2
  -8   2  -7 16925.7 1893.62   2
  -8  -2  -7 22281.6 2299.82   2
  -8   2  -7 24810.9 2382.48   4
  -8  -2  -7 16019.5 2030.68   4
  -8   2  -8 129636. 4760.18   2
  -8  -2  -8 123225. 5303.11   4
  -8   2  -9 9133.51 1624.27   4
  -8   2  -9 6754.65 1285.93   2
  -8  -2  -9 4257.72 1398.29   4
  -8  -2  -9 8521.34 1692.60   2
  -8   2 -10 11462.0 1780.64   4
  -8   2 -10 8135.31 1305.46   2
  -8  -2 -10 5608.58 1443.31   4
  -8  -2 -10 7569.69 1470.21   2
  -8   2 -11 15756.4 1635.61   2
  -8  -2 -11 14096.8 1950.16   4
  -8   2 -11 21339.1 2325.30   4
  -8  -2 -11 15554.2 1938.09   2
  -8   2 -12 2103.97 1084.92   4
  -8   2 -12 1562.88 791.779   2
  -8  -2 -12 1910.96 1070.58   4
  -8  -2 -12 1028.33 967.714   2
  -8   2 -13 1471.62 1055.48   4
  -8   2 -13 258.349 716.326   2
  -8  -2 -13 1721.04 929.527   4
  -8  -2 -13 1057.20 914.127   2
  -8   2 -14 3368.40 1296.63   4
  -8  -2 -14 2818.39 1105.81   4
  -8  -2 -14 1969.45 861.431   2
  -8   2 -15 4002.60 1403.45   4
  -8  -2 -15 4612.21 1421.74   4
  -8  -2 -15 2481.73 1189.67   2
  -8   2 -16-756.045 782.038   4
  -8  -2 -16-574.120 868.917   2
  -8   2 -17 866.877 1028.94   4
  -8  -2 -17 171.624 950.242   4
  -8  -3  24 413.597 774.000   3
  -8  -3  23 14240.5 2025.51   3
   8  -3 -23 10109.7 1801.01   1
  -8   3  23 13220.8 1957.76   3
  -8  -3  22 4423.83 1170.66   3
   8  -3 -22 3732.16 1258.45   1
  -8   3  22 4966.20 1196.04   3
  -8  -3  21 4432.77 1042.68   3
   8  -3 -21 3605.38 1247.01   1
  -8   3  21 3428.51 934.999   3
  -8  -3  20 171.622 644.522   3
  -8   3  20 930.254 786.041   3
   8  -3 -20 627.020 902.150   1
   8  -3 -19 734.728 803.713   1
  -8  -3  19-719.020 732.827   3
  -8   3  19-182.282 745.694   3
  -8  -3  18 5611.61 1172.34   3
   8  -3 -18 5942.45 1296.65   1
  -8   3  18 4922.23 1158.44   3
   8  -3 -17 17635.9 1899.89   1
  -8   3  17 17164.2 1999.06   3
  -8  -3  17 19411.9 1986.51   3
  -8  -3  16 6211.09 1181.58   3
   8  -3 -16 7019.84 1305.38   1
  -8   3  16 5246.43 1073.32   3
  -8  -3  15 36884.6 2075.36   2
   8  -3 -15 38336.4 2776.42   1
  -8   3  15 37618.9 2624.43   3
  -8  -3  15 40408.9 2696.06   3
  -8  -3  14 154.834 592.266   3
   8  -3 -14 532.140 645.063   1
  -8  -3  14 99.2986 516.577   2
  -8   3  14-579.705 682.426   3
  -8   3  13 1893.90 634.915   3
  -8  -3  13 303.585 545.816   3
   8  -3 -13 1636.77 702.087   1
  -8   3  12 3323.62 767.145   3
  -8  -3  12 2571.43 815.545   3
   8  -3 -12 3004.03 868.065   1
  -8  -3  12 3957.32 899.533   2
   8  -3 -11 124453. 4390.59   1
  -8   3  11 126380. 4265.08   3
  -8  -3  11 133484. 4653.19   3
  -8   3  10 3345.81 744.665   3
  -8  -3  10 5199.10 1051.49   3
  -8  -3  10 4471.77 936.627   2
   8  -3 -10 3963.95 783.366   1
  -8   3   9 1765.28 443.191   3
   8  -3  -9 1798.08 538.541   1
  -8  -3   9 1252.69 448.274   4
  -8  -3   9 1171.69 672.566   2
  -8  -3   8 15869.2 1288.71   4
  -8  -3   8 13619.5 1696.53   2
   8  -3  -8 16554.4 1509.50   1
  -8   3   8 15689.6 1382.85   3
  -8   3   7 2768.73 744.939   3
  -8  -3   7 2616.40 549.005   4
   8  -3  -7 2096.43 736.655   1
  -8  -3   7 1750.14 734.439   2
  -8  -3   6 153490. 4081.77   4
  -8  -3   6 142321. 4724.49   2
   8  -3  -6 140418. 4578.25   1
  -8   3   6 142405. 3926.70   3
  -8   3   5 63416.4 2867.38   4
  -8  -3   5 57134.8 2987.47   2
   8  -3  -5 61466.0 3002.62   1
  -8   3   5 60545.5 2445.72   3
  -8   3   4 7810.67 927.082   3
  -8   3   4 8048.70 1187.88   4
  -8  -3   4 8029.98 1264.03   2
   8  -3  -4 7965.58 1160.03   1
   8  -3  -3 345.106 516.368   1
  -8   3   3 295.525 309.887   3
  -8   3   3 39.2352 475.922   4
   8   3  -3-89.8722 261.714   1
  -8  -3   3 227.782 533.103   2
  -8   3   2 54474.6 2944.44   4
  -8  -3   2 56966.1 2880.53   2
   8   3  -2 52944.8 1890.60   1
   8  -3  -2 50124.9 2930.46   1
  -8   3   2 55793.3 2325.82   3
  -8  -3   1 29014.4 2195.18   2
   8   3  -1 27186.4 1464.79   1
  -8   3   1 27713.3 2235.62   4
  -8   3   1 29008.1 1711.15   3
  -8  -3   0 13520.9 1545.70   2
  -8   3   0 11939.8 1513.39   4
  -8  -3  -1 13964.5 1469.02   2
  -8   3  -1 11220.3 1469.71   4
  -8   3  -2 360.307 798.840   4
  -8  -3  -2 233.585 535.801   2
  -8   3  -3 697.864 627.248   4
  -8  -3  -3 2218.54 808.656   2
  -8  -3  -4 45899.9 2669.69   2
  -8   3  -4 40417.6 3063.24   4
  -8   3  -5 1197.17 760.686   4
  -8  -3  -5 563.879 622.890   2
  -8   3  -6 10016.1 1563.55   4
  -8   3  -6 9697.09 1332.38   2
  -8  -3  -6 8845.21 1342.09   2
  -8   3  -7 12907.8 1536.79   2
  -8   3  -7 11626.8 1774.35   4
  -8  -3  -7 12263.6 1459.04   2
  -8   3  -8-1188.84 987.755   2
  -8   3  -8-203.094 749.293   4
  -8  -3  -8 1264.41 563.114   2
  -8   3  -9 213.180 733.397   4
  -8  -3  -9-802.155 841.535   4
  -8  -3  -9-332.184 593.988   2
  -8   3 -10 2033.59 1235.61   4
  -8  -3 -10 1010.85 766.305   4
  -8  -3 -10 111.762 668.013   2
  -8   3 -11 4157.36 1160.02   4
  -8  -3 -11 2911.01 1034.85   4
  -8  -3 -11 4175.24 1179.57   2
  -8   3 -12 1224.14 1055.32   4
  -8  -3 -12 640.753 802.692   4
  -8  -3 -12 206.127 858.174   2
  -8   3 -13 1203.63 974.674   4
  -8  -3 -13-646.328 766.117   4
  -8  -3 -13 129.580 730.419   2
  -8  -3 -14 3493.31 1298.36   4
  -8  -3 -14 1311.02 819.695   2
  -8   3 -15 1932.24 1344.36   4
  -8  -3 -15 616.004 785.430   4
  -8  -3 -15-575.397 712.650   2
  -8   3 -16 3124.69 1250.43   4
  -8  -3 -16 3886.77 1378.63   4
  -8  -3 -16 3458.92 1117.27   2
   8  -4 -25 3267.81 1311.99   1
   8  -4 -24-635.978 969.611   1
  -8  -4  24-636.989 905.961   3
  -8  -4  23 6081.78 1455.46   3
  -8   4  23 3767.73 1117.56   3
   8  -4 -23 4775.91 1565.07   1
  -8  -4  22 9293.36 1581.58   3
  -8   4  22 7465.71 1644.31   3
   8  -4 -22 7921.73 1641.00   1
   8  -4 -21 3812.16 1440.97   1
  -8  -4  21 3413.76 1064.46   3
  -8   4  21 4007.28 1127.19   3
  -8  -4  20-877.944 630.118   3
   8  -4 -20-550.994 904.815   1
  -8   4  20 293.342 736.431   3
   8  -4 -19 21669.7 2479.76   1
  -8   4  19 17873.1 2201.63   3
  -8  -4  19 18508.9 2047.46   3
  -8  -4  18 4198.07 1133.15   3
   8  -4 -18 3813.69 1124.61   1
  -8   4  18 3757.39 967.884   3
  -8  -4  17 2040.02 817.134   3
   8  -4 -17 4375.54 1457.74   1
  -8   4  17 2064.30 1009.71   3
  -8  -4  16 5400.83 1161.96   3
   8  -4 -16 3444.96 1020.58   1
  -8   4  16 4973.03 1168.91   3
   8  -4 -15 37567.7 2912.43   1
  -8   4  15 33716.5 2611.69   3
  -8  -4  15 36109.9 2616.55   3
  -8  -4  14 1227.72 718.501   3
   8  -4 -14 1393.63 760.289   1
  -8  -4  14 1385.08 698.639   2
  -8   4  14 1842.02 706.233   3
  -8  -4  13 10750.2 1331.98   3
  -8  -4  13 14336.6 1719.24   2
   8  -4 -13 11461.5 1578.48   1
  -8   4  13 11111.9 1432.91   3
  -8  -4  12 12301.8 1491.88   3
  -8  -4  12 12643.9 1670.46   2
   8  -4 -12 11039.2 1459.29   1
  -8   4  12 10516.8 1317.37   3
  -8  -4  11 5820.71 1085.54   3
  -8  -4  11 5066.11 1116.34   2
   8  -4 -11 6054.75 1068.28   1
  -8   4  11 5197.71 884.133   3
   8  -4 -10 713.202 482.907   1
  -8  -4  10 240.777 524.649   2
  -8   4  10-46.0304 432.243   3
  -8  -4   9 51780.6 2906.26   2
   8  -4  -9 50439.3 2914.60   1
  -8   4   9 50732.4 2538.02   3
  -8  -4   8 33767.3 2304.37   2
   8  -4  -8 32968.7 2309.22   1
  -8   4   8 30492.9 1944.46   3
  -8  -4   7 15804.9 1716.59   2
   8  -4  -7 18398.4 1779.45   1
  -8   4   7 16216.1 1346.88   3
  -8  -4   6 19692.7 682.803   1
  -8  -4   6 24182.2 1967.97   2
   8  -4  -6 24156.6 2109.90   1
  -8   4   6 21754.6 1543.35   3
  -8  -4   5 13722.5 644.265   1
  -8  -4   5 14701.2 1513.94   2
   8  -4  -5 14245.1 1613.84   1
  -8   4   5 14748.9 1186.64   3
  -8  -4   4 17149.3 797.623   1
  -8   4   4 17393.2 1885.74   4
  -8  -4   4 17704.6 1661.15   2
   8  -4  -4 21885.9 2106.67   1
  -8   4   4 17583.9 1251.38   3
  -8  -4   3 30788.5 1181.82   1
  -8   4   3 34559.8 2731.13   4
  -8  -4   3 31708.7 2255.92   2
   8  -4  -3 33388.9 2498.39   1
  -8   4   3 30256.1 1583.83   3
  -8  -4   2 46087.3 1557.65   1
  -8   4   2 52451.0 3258.22   4
  -8  -4   2 50725.2 2762.60   2
   8  -4  -2 47784.6 3097.15   1
  -8   4   2 47755.5 1898.20   3
  -8   4   1 7.93981 282.683   3
  -8   4   1 85.1607 718.280   4
   8  -4  -1 1166.05 881.058   1
  -8  -4   1 470.683 311.739   1
  -8  -4   1 1044.01 750.448   2
  -8  -4   0 33795.1 1539.37   1
  -8   4   0 38169.4 2941.12   4
  -8  -4   0 36510.0 2374.72   2
  -8   4   0 35840.5 1583.33   3
  -8   4  -1 5846.50 622.404   3
  -8   4  -1 5679.22 1396.93   4
  -8  -4  -1 6380.00 1127.97   2
  -8   4  -2 56306.3 3834.49   4
  -8  -4  -2 60659.3 3013.25   2
  -8   4  -3 19615.0 2244.28   4
  -8  -4  -3 25567.5 2055.04   2
  -8   4  -4 32550.2 2902.49   4
  -8  -4  -4 37858.8 2382.92   2
  -8   4  -5 2553.14 985.395   4
  -8  -4  -5 3886.25 868.533   2
  -8   4  -6 21137.5 2525.57   4
  -8  -4  -6 24881.8 2002.60   2
  -8  -4  -7 22425.6 1980.71   2
  -8   4  -7 21670.6 2539.38   4
  -8   4  -8 2236.55 1230.23   4
  -8  -4  -8 788.783 588.052   2
  -8   4  -9 812.000 982.956   4
  -8  -4  -9 206.409 517.824   2
  -8   4 -10 7249.69 1761.01   4
  -8  -4 -10 3580.55 1008.40   2
  -8   4 -11 11486.0 2042.73   4
  -8  -4 -11 9491.15 1427.25   2
  -8   4 -12-389.066 1007.46   4
  -8  -4 -12 204.951 658.183   4
  -8  -4 -12 1085.41 818.674   2
  -8   4 -13 5360.95 1558.83   4
  -8  -4 -13 2888.62 1255.07   4
  -8  -4 -13 3388.29 1018.80   2
  -8   4 -14 2135.96 1151.86   4
  -8  -4 -14 768.825 1092.26   4
  -8  -4 -14 4461.96 1413.99   2
  -8   4 -15 167.452 1172.95   4
  -8  -4 -15-717.457 819.805   4
  -8  -4 -15 385.359 870.188   2
  -8  -4 -16 759.246 778.141   2
  -8  -4 -17 436.013 956.865   2
   8  -5 -23 915.173 1058.23   1
  -8  -5  23-68.8705 759.061   3
  -8  -5  22 1363.16 882.560   3
   8  -5 -22 4054.09 1516.62   1
  -8   5  22 779.420 1038.39   3
  -8  -5  21-469.527 730.748   3
   8  -5 -21-744.367 979.066   1
  -8   5  21 905.011 796.354   3
  -8  -5  20-54.6630 668.044   3
   8  -5 -20-139.260 1050.12   1
  -8   5  20 687.356 729.040   3
  -8  -5  19 1267.10 752.751   3
   8  -5 -19 333.950 827.503   1
  -8   5  19-554.970 766.938   3
  -8  -5  18 1963.62 907.090   3
   8  -5 -18 315.912 1046.14   1
  -8   5  18 2327.55 1038.42   3
  -8  -5  17 724.337 669.385   3
   8  -5 -17-813.485 710.274   1
  -8   5  17 364.708 730.917   3
  -8  -5  16 4740.31 1159.91   3
   8  -5 -16 4349.57 1226.56   1
  -8   5  16 5567.47 1143.04   3
  -8  -5  15 442.118 726.894   3
   8  -5 -15 1206.89 759.725   1
  -8   5  15 1512.18 689.078   3
  -8  -5  14 2745.47 976.916   3
   8  -5 -14 2358.21 1057.45   1
  -8   5  14 2662.15 799.845   3
  -8  -5  13 485.442 553.935   3
   8  -5 -13 574.289 774.885   1
  -8  -5  13 487.773 622.619   2
  -8   5  13 790.220 544.624   3
  -8  -5  12 64672.0 3435.53   2
   8  -5 -12 61931.1 3574.26   1
  -8   5  12 56084.2 3086.47   3
  -8  -5  12 62654.4 3504.16   3
  -8  -5  11 6949.82 1223.66   3
  -8  -5  11 6272.70 1095.98   2
   8  -5 -11 7263.37 1356.03   1
  -8   5  11 6157.43 1199.97   3
  -8  -5  10 56788.1 3071.96   2
   8  -5 -10 55794.3 3357.91   1
  -8   5  10 53471.0 2770.85   3
   8  -5  -9 8305.54 1304.49   1
  -8  -5   9 9741.86 1228.93   2
  -8   5   9 9419.49 1090.11   3
   8  -5  -8 5966.35 1258.43   1
  -8  -5   8 6067.63 1065.66   2
  -8   5   8 6068.27 946.869   3
   8  -5  -7 291.695 605.439   1
  -8  -5   7 545.416 443.307   2
  -8   5   7 398.179 403.178   3
  -8  -5   6 47080.9 2752.88   2
   8  -5  -6 42889.9 2914.21   1
  -8   5   6 41009.0 2026.70   3
  -8  -5   5 22971.4 1974.79   2
   8  -5  -5 22364.9 2213.51   1
  -8   5   5 20287.5 1350.64   3
   8  -5  -4 6384.54 1183.56   1
  -8  -5   4 6477.59 631.864   1
  -8  -5   4 5416.04 1096.77   2
  -8  -5   3 676.527 238.684   1
  -8   5   3 1556.39 986.326   4
   8  -5  -3 234.347 801.856   1
  -8  -5   3 124.360 599.296   2
  -8   5   2 16854.6 2130.16   4
  -8  -5   2 16903.4 1076.79   1
  -8  -5   2 15017.2 1656.66   2
   8  -5  -2 16473.5 2026.78   1
  -8  -5   1 3634.43 1095.59   2
  -8   5   1 4020.79 1215.81   4
   8  -5  -1 5677.77 1508.65   1
  -8  -5   1 3311.59 577.084   1
  -8  -5   0 72875.1 2447.76   1
  -8   5   0 77221.9 4675.13   4
  -8  -5   0 72503.0 3434.68   2
   8  -5   0 74044.2 4222.20   1
  -8  -5  -1 5973.49 1160.93   2
  -8   5  -1 5723.19 1344.04   4
  -8  -5  -1 4461.79 683.796   1
  -8  -5  -2-13.0738 619.271   2
  -8   5  -2 420.334 784.147   4
  -8  -5  -2-705.852 433.779   1
  -8  -5  -3 3286.55 850.215   2
  -8   5  -3 2217.77 1046.83   4
  -8  -5  -3 2571.32 597.111   1
  -8  -5  -4 31839.7 1946.70   1
  -8   5  -4 29868.2 3083.77   4
  -8  -5  -4 31582.7 2287.64   2
  -8  -5  -5 2140.41 1012.97   2
  -8   5  -5 918.622 1059.78   4
  -8  -5  -5 628.134 490.358   1
  -8   5  -6 51199.2 4236.06   4
  -8  -5  -6 54291.4 3152.12   2
  -8  -5  -7 1811.11 779.826   2
  -8   5  -7-162.067 1166.71   4
  -8  -5  -8 7752.15 1321.33   2
  -8   5  -8 4528.14 1214.29   4
  -8   5  -9-536.366 1167.34   4
  -8  -5  -9 2098.45 825.587   2
  -8   5 -10 10252.5 1982.62   4
  -8  -5 -10 10567.1 1498.38   2
  -8   5 -11 6975.24 2088.38   4
  -8  -5 -11 4742.04 1130.88   2
  -8   5 -12 6614.21 2055.40   4
  -8  -5 -12 6272.21 1401.60   2
  -8   5 -13 3820.35 1844.26   4
  -8  -5 -13 1628.06 863.678   2
  -8  -5 -14 828.689 777.266   2
  -8  -5 -15 1051.41 771.904   2
   8  -6 -20-274.043 1103.40   1
  -8  -6  19 3949.87 1044.46   3
   8  -6 -19 3631.48 1499.44   1
  -8   6  19 5505.12 1376.89   3
  -8  -6  18-280.322 597.265   3
   8  -6 -18-1130.36 1179.23   1
  -8   6  18 585.100 799.809   3
  -8  -6  17 3324.79 1035.91   3
   8  -6 -17 2836.21 1305.10   1
  -8   6  17 2303.06 888.271   3
  -8  -6  16 472.815 535.110   3
   8  -6 -16-329.105 983.668   1
  -8   6  16 1095.57 796.359   3
  -8  -6  15 12634.2 1654.57   3
   8  -6 -15 12743.9 1933.97   1
  -8   6  15 10364.1 1486.65   3
  -8  -6  14 596.673 781.261   3
  -8   6  14-123.072 493.277   3
  -8  -6  13 5307.86 1058.22   3
   8  -6 -13 5633.46 1379.21   1
  -8   6  13 4547.54 830.638   3
  -8  -6  12 2840.61 936.276   3
   8  -6 -12 1908.65 928.688   1
  -8   6  12 1665.97 617.754   3
  -8  -6  12 2201.61 659.131   2
  -8  -6  11 10078.7 1511.15   3
   8  -6 -11 8235.90 1600.36   1
  -8  -6  11 7911.86 1331.26   2
   8  -6 -10 1999.78 988.368   1
  -8  -6  10 1668.72 725.003   2
   8  -6  -9 10393.3 1633.22   1
  -8  -6   9 10580.3 1466.58   2
   8  -6  -8 3361.10 1165.45   1
  -8  -6   8 3178.90 843.454   2
   8  -6  -7 4485.27 1210.22   1
  -8  -6   7 2925.16 874.894   2
  -8  -6   6 6569.09 1178.07   2
   8  -6  -6 5874.71 1146.09   1
  -8  -6   5-265.840 686.101   2
   8  -6  -5 395.427 944.105   1
  -8  -6   4 45350.5 2754.23   2
   8  -6  -4 41673.8 3298.53   1
   8  -6  -3 20667.3 2272.47   1
  -8  -6   3 20287.3 2068.14   2
  -8  -6   2 2441.45 923.903   2
  -8   6   2 1849.99 996.459   4
   8  -6  -2 1399.73 936.581   1
  -8  -6   1 2155.47 963.983   2
  -8  -6   1 1464.26 477.829   1
  -8   6   1 935.249 818.862   4
   8  -6  -1 1016.12 875.413   1
  -8   6   0 39558.0 3794.74   4
  -8  -6   0 36813.2 1974.59   1
  -8  -6   0 37775.3 2684.53   2
   8  -6   0 33317.9 3222.45   1
   8  -6   1 15403.4 2175.41   1
  -8  -6  -1 16076.5 1330.20   1
  -8   6  -1 15097.0 2318.84   4
  -8  -6  -1 15012.5 1843.94   2
  -8  -6  -2 3034.94 964.156   2
   8  -6   2 2235.51 1072.44   1
  -8   6  -2 2724.00 1399.49   4
  -8  -6  -2 1744.61 490.385   1
  -8  -6  -3 21518.3 1705.22   1
  -8   6  -3 20905.7 2819.43   4
  -8  -6  -3 24090.3 2266.35   2
  -8  -6  -4 10167.5 1493.48   2
  -8   6  -4 8314.98 1930.93   4
  -8  -6  -4 7943.55 1128.77   1
  -8  -6  -5 886.734 694.525   2
  -8   6  -5 1558.53 1040.42   4
  -8  -6  -5 2968.62 803.629   1
  -8  -6  -6 10342.2 1589.07   2
  -8   6  -6 9906.13 2247.23   4
  -8  -6  -6 9171.80 1264.27   1
  -8  -6  -7 17472.8 1704.84   1
  -8   6  -7 18479.7 3009.67   4
  -8  -6  -7 20245.9 2176.03   2
  -8  -6  -8 12187.3 1743.88   2
  -8   6  -8 10127.7 2212.00   4
  -8   6  -9 17196.3 2857.40   4
  -8  -6  -9 24018.3 2287.78   2
  -8  -6 -10 12433.9 1809.58   2
  -8   6 -10 5855.86 1780.22   4
  -8  -6 -11 1484.00 1104.97   2
  -8   6 -11-337.666 1191.82   4
  -8  -6 -12 943.915 851.828   2
   8  -7 -17-447.725 1025.54   1
   8  -7 -16 4380.48 1319.07   1
   8  -7 -15 173.442 843.306   1
  -8  -7  14 316.112 718.425   3
   8  -7 -14 78.0534 785.258   1
  -8  -7  13 873.945 744.090   3
   8  -7 -13-145.665 914.039   1
  -8  -7  12 228.906 607.362   3
   8  -7 -12 1643.90 959.259   1
  -8  -7  11 3285.21 1037.19   3
   8  -7 -11 3656.69 1353.67   1
   8  -7 -10 3129.13 1023.14   1
  -8  -7  10 3452.29 1002.67   3
  -8  -7  10 3869.86 922.315   2
   8  -7  -9 2656.66 1095.50   1
  -8  -7   9 1997.14 808.456   2
   8  -7  -8-38.4765 770.525   1
  -8  -7   8 1048.48 829.130   2
  -8  -7   7 13371.2 1625.98   2
   8  -7  -7 12863.8 1974.24   1
  -8  -7   6 22224.1 2130.07   2
   8  -7  -6 19720.4 2511.42   1
  -8  -7   5 757.307 703.802   2
   8  -7  -5 1545.98 1078.46   1
  -8  -7   4 14682.9 1752.26   2
   8  -7  -4 10710.4 2072.28   1
  -8  -7   3 12172.0 1688.33   2
   8  -7  -3 10158.0 1822.09   1
  -8  -7   2-380.377 762.876   2
   8  -7  -2 769.942 985.386   1
  -8  -7   1 3647.96 1169.63   2
   8  -7  -1 3828.10 1302.35   1
  -8   7   0 19101.4 2772.31   4
  -8  -7   0 18772.6 2283.61   2
   8  -7   0 19887.2 2532.75   1
  -8  -7  -1-40.0902 755.792   2
   8  -7   1-774.032 1380.09   1
  -8   7  -1 101.583 931.943   4
  -8  -7  -2 10541.5 1735.13   2
  -8   7  -2 8812.20 2240.78   4
   8  -7   2 7884.99 1848.82   1
   8  -7   3 19649.2 2645.26   1
  -8   7  -3 23702.8 3364.76   4
  -8  -7  -3 26226.0 2646.47   2
  -8  -7  -4 16517.3 2129.41   2
  -8   7  -4 17013.5 2906.19   4
   8  -7   4 11718.9 2089.73   1
  -8  -7  -5 6430.39 1497.32   2
  -8   7  -5 6003.19 1583.76   4
   8  -7   5 5410.35 1709.49   1
  -8  -7  -5 6565.65 1112.47   1
  -8  -7  -6 20732.6 2385.07   2
  -8  -7  -6 14556.9 1711.39   1
  -8   7  -6 15909.7 2923.71   4
  -8  -7  -7 4469.01 1383.22   2
  -8   7  -7 4504.96 1605.23   4
  -8  -7  -7 4693.63 1178.87   1
  -8   7  -8 897.898 1539.15   4
  -8  -7  -8 159.874 704.599   1
  -8  -7  -9 13816.5 1870.59   1
   8  -8 -11 2309.22 1120.48   1
   8  -8 -10 6584.26 1771.29   1
   8  -8  -9 6376.43 1607.49   1
  -8  -8   9 9410.55 1481.99   2
  -8  -8   8 245.287 645.070   2
   8  -8  -8 803.790 832.520   1
  -8  -8   7 4414.93 1160.14   2
   8  -8  -7 3198.20 1262.61   1
  -8  -8   6 1604.31 845.724   2
   8  -8  -6 4314.88 1551.55   1
  -8  -8   5 1167.54 908.323   2
   8  -8  -5 668.821 883.000   1
  -8  -8   4 4771.25 1172.80   2
   8  -8  -4 4038.31 1177.75   1
  -8  -8   3 3463.54 976.046   2
   8  -8  -3 3017.37 1480.45   1
  -8  -8   2 1930.36 1089.09   2
   8  -8  -2-628.238 1320.28   1
  -8  -8   1 4515.13 1283.53   2
   8  -8  -1 4946.07 1560.76   1
  -8  -8   0 4721.76 1310.40   2
   8  -8   0 4170.41 1159.25   1
  -8  -8  -1 59.1745 949.340   2
   8  -8   1 368.461 1080.04   1
  -8  -8  -2 801.770 998.975   2
  -8   8  -2 1721.27 1536.21   4
   8  -8   2 2710.15 1681.26   1
  -8   8  -3 6837.51 2235.18   4
  -8   8  -4 5309.21 1928.08   4
  -8  -9   7 6304.59 1500.91   2
  -8  -9   6-142.320 838.109   2
  -9   0  24 16644.8 2201.69   3
  -9   0  23-1054.05 911.309   3
  -9   0  22-675.097 1157.61   3
  -9   0  21-1267.51 767.002   3
  -9   0  20 28542.2 2635.18   3
  -9   0  19 2152.61 1152.51   3
  -9   0  18 60706.3 3734.65   3
  -9   0  17-769.342 615.747   3
  -9   0  16 45528.5 2964.19   3
  -9   0  15 903.741 686.015   3
  -9   0  14 95927.6 4104.94   3
  -9   0  13-136.225 571.366   3
   9   0 -13-287.708 419.296   1
  -9   0  12 14719.0 1560.24   3
  -9   0  12 14393.3 1440.52   2
   9   0 -12 11497.3 936.369   1
  -9   0  11-582.610 495.375   3
  -9   0  11-380.326 588.572   2
   9   0 -11 198.703 265.745   1
  -9   0  10 37900.0 2400.11   2
  -9   0  10 41894.0 2626.60   3
  -9   0   9 305.331 481.082   3
   9   0  -9 136.724 191.422   1
  -9   0   9 353.176 599.250   2
  -9   0   8 35955.1 2318.45   2
   9   0  -8 38906.0 1391.69   1
   9   0  -7 216.863 228.308   1
  -9   0   7-561.417 747.955   2
  -9   0   6 43879.5 2620.60   2
   9   0  -6 44045.3 1683.68   1
  -9   0   5 64.6149 177.434   4
  -9   0   5-91.0212 613.642   2
   9   0  -5 212.991 298.576   1
  -9   0   4 170949. 5386.65   2
  -9   0   4 140340. 2948.81   4
  -9   0   3 591.243 337.169   4
  -9   0   3-465.890 722.666   2
  -9   0   2 80630.4 3578.35   2
  -9   0   2 64705.6 2293.62   4
  -9   0   1 96.5609 299.459   4
  -9   0   1-437.502 824.051   2
  -9   0   0 16064.0 1275.89   4
  -9   0   0 17050.4 1558.64   2
  -9   0  -1-348.430 443.731   4
  -9   0  -1 582.545 941.987   2
  -9   0  -2 179811. 5500.22   2
  -9   0  -2 152423. 4376.68   4
  -9   0  -3-20.4204 526.318   4
  -9   0  -3 2651.16 1303.08   2
  -9   0  -4 9090.10 1153.49   4
  -9   0  -4 9777.64 1323.36   2
  -9   0  -5-255.849 521.706   4
  -9   0  -5 582.868 747.892   2
  -9   0  -6 606.370 669.097   4
  -9   0  -6 1683.45 805.997   2
  -9   0  -7 754.076 582.199   4
  -9   0  -7 422.067 698.932   2
  -9   0  -8 23260.7 2057.97   2
  -9   0  -8 20039.6 1944.34   4
  -9   0  -9 1377.25 772.443   4
  -9   0  -9 1217.04 1009.32   2
  -9   0 -10 26240.3 2302.19   2
  -9   0 -10 23128.3 2300.21   4
  -9   0 -11-594.508 646.955   4
  -9   0 -11-1086.09 735.169   2
  -9   0 -12 1875.61 1011.77   4
  -9   0 -12 360.322 658.731   2
  -9   0 -13 1265.49 732.191   4
  -9   0 -13 480.913 696.813   2
  -9   0 -14 40.7694 673.869   4
  -9   0 -14-170.789 717.809   2
  -9   0 -15-703.605 886.283   4
  -9   0 -16-410.156 1041.72   4
  -9   1  24 818.357 997.877   3
  -9  -1  24 554.688 904.872   3
  -9  -1  23 1538.55 756.732   3
  -9   1  23 1408.15 931.254   3
  -9  -1  22 1521.46 1012.98   3
  -9   1  22 1834.52 983.960   3
  -9  -1  21 11023.1 1736.83   3
  -9   1  21 10959.8 1674.48   3
  -9   1  20 389.286 1044.35   3
  -9  -1  20 646.377 787.601   3
  -9   1  19 652.945 657.061   3
  -9  -1  19 22.5263 612.489   3
  -9  -1  18-493.051 853.781   3
   9  -1 -18 1004.32 463.668   1
   9  -1 -17 17323.1 1659.25   1
  -9   1  17 23117.6 2204.16   3
  -9  -1  17 22432.6 2234.36   3
  -9   1  16 820.122 835.392   3
  -9  -1  16-1673.48 1033.94   3
   9  -1 -16-319.135 594.188   1
  -9   1  15 81554.8 3943.94   3
  -9  -1  15 83528.8 3960.86   3
  -9   1  14 2199.68 832.459   3
   9  -1 -14 778.316 465.711   1
  -9  -1  14 973.085 601.219   3
  -9  -1  14 1583.91 604.232   2
  -9   1  13 3490.74 859.763   3
  -9  -1  13 4862.10 1175.98   3
   9  -1 -13 3755.49 678.338   1
  -9  -1  13 4222.66 847.008   2
  -9   1  12 4470.19 987.038   3
  -9  -1  12 5898.53 1139.39   3
   9  -1 -12 4258.50 764.920   1
  -9  -1  12 4711.77 905.142   2
  -9  -1  11 109582. 4081.88   2
   9  -1 -11 118036. 3518.40   1
  -9   1  11 131510. 4589.78   3
  -9  -1  11 138798. 4892.04   3
  -9  -1  10 21449.7 1803.97   2
   9  -1 -10 25235.7 1612.75   1
  -9   1  10 26424.8 2086.95   3
  -9  -1  10 28062.8 2259.29   3
  -9   1   9 46687.6 2685.30   2
  -9  -1   9 45531.9 2706.44   2
   9  -1  -9 43309.6 2042.98   1
  -9   1   9 44439.3 2630.76   3
  -9  -1   9 45468.8 2829.83   3
  -9   1   8 40846.6 2504.26   2
   9  -1  -8 37356.2 1918.05   1
  -9   1   8 41171.2 2492.23   3
  -9   1   7 30635.2 2290.72   2
   9  -1  -7 32791.3 1769.94   1
  -9   1   7 34971.3 2327.95   3
   9  -1  -6 383.251 398.356   1
  -9   1   6 1006.62 507.934   3
  -9   1   6 58.8161 740.027   2
   9  -1  -6 302.888 174.331   4
  -9  -1   6 357.391 697.492   2
  -9   1   5 57656.2 3136.65   2
  -9   1   5 63951.7 2169.79   4
  -9  -1   5 84544.0 3566.57   2
  -9  -1   5 76154.7 1702.69   4
   9  -1  -5 70328.8 1953.98   4
   9   1  -5 62594.5 1445.84   1
   9  -1  -5 66257.2 2698.31   1
  -9   1   4 806.797 358.355   4
  -9   1   4 123.110 664.831   2
  -9  -1   4 884.693 202.703   4
   9  -1  -4 1304.15 388.721   4
  -9  -1   4 1715.09 630.097   2
   9  -1  -4 807.196 435.049   1
   9   1  -4 416.709 231.890   1
  -9   1   3 1077.23 342.458   4
  -9  -1   3 437.994 249.541   4
   9  -1  -3 876.149 400.037   4
  -9  -1   3 1004.42 604.266   2
   9   1  -3 393.576 263.376   1
  -9   1   2 212.201 305.250   4
  -9   1   2-362.025 746.212   2
  -9  -1   2 48.0104 239.265   4
   9  -1  -2-140.817 311.314   4
  -9  -1   2-264.657 633.366   2
   9   1  -2 44.3495 266.592   1
   9   1  -1 10293.7 1022.79   1
  -9   1   1 10050.3 1098.75   4
  -9  -1   1 8126.62 890.688   4
  -9   1   1 11263.0 1356.08   2
  -9  -1   1 11594.3 1460.87   2
  -9   1   0 11570.3 1155.28   4
  -9  -1   0 7983.60 919.760   4
  -9   1   0 11212.8 1344.41   2
  -9  -1   0 11533.2 1427.21   2
  -9   1  -1 48223.8 2749.98   2
  -9  -1  -1 40491.1 2810.87   2
  -9   1  -1 46308.0 2397.97   4
  -9  -1  -1 37334.0 2030.55   4
  -9   1  -2 32670.1 2341.22   2
  -9  -1  -2 26449.0 2220.19   2
  -9   1  -2 30186.7 2021.52   4
  -9  -1  -2 22912.8 1671.83   4
  -9   1  -3 2590.12 713.321   4
  -9   1  -3 2893.29 971.790   2
  -9  -1  -3 1592.06 604.679   4
  -9  -1  -3 3485.11 1159.10   2
  -9   1  -4 2099.77 734.807   4
  -9   1  -4 1543.08 967.419   2
  -9  -1  -4 673.182 547.446   4
  -9  -1  -4 2476.50 1057.56   2
  -9   1  -5 44888.1 2666.48   2
  -9   1  -5 38896.4 2437.55   4
  -9  -1  -5 28012.9 2117.16   4
  -9  -1  -5 33992.0 2655.28   2
  -9   1  -6 2779.59 977.823   4
  -9   1  -6 3445.37 1055.35   2
  -9  -1  -6 847.711 492.531   4
  -9  -1  -6 1946.49 892.346   2
  -9   1  -7 10400.7 1343.66   4
  -9  -1  -7 5601.59 1074.45   4
  -9   1  -7 10505.8 1423.74   2
  -9  -1  -7 8390.56 1496.70   2
  -9   1  -8 30647.0 2251.88   2
  -9  -1  -8 23955.3 2217.89   2
  -9   1  -8 28553.6 2310.38   4
  -9  -1  -8 20308.0 2096.67   4
  -9   1  -9 3849.30 1081.05   4
  -9  -1  -9 3869.08 1022.22   4
  -9   1  -9 4412.75 1126.77   2
  -9  -1  -9 4416.31 997.149   2
  -9   1 -10 634.185 744.060   4
  -9  -1 -10 113.734 855.047   4
  -9   1 -10 978.822 922.335   2
  -9  -1 -10 2379.41 1130.34   2
  -9  -1 -11 71785.7 3994.11   2
  -9   1 -11 76206.3 4083.06   4
  -9  -1 -11 67496.8 4080.65   4
  -9   1 -12 654.598 827.147   4
  -9   1 -12 1573.01 980.184   2
  -9  -1 -12 650.794 919.349   4
  -9  -1 -12 1565.18 989.422   2
  -9   1 -13-523.744 797.496   4
  -9   1 -13 821.181 679.244   2
  -9  -1 -13 202.423 649.837   4
  -9   1 -14 883.255 1012.34   4
  -9  -1 -14 540.944 770.301   4
  -9  -1 -14-530.858 679.823   2
  -9   1 -15 3736.62 1195.25   4
  -9  -1 -15 1596.42 802.987   4
  -9  -1 -15 1381.78 732.013   2
  -9   1 -16-644.205 940.806   4
  -9  -1 -16-1252.24 980.906   4
  -9   2  24 372.081 845.631   3
  -9  -2  24-1382.81 1211.05   3
  -9  -2  23 1626.04 1152.40   3
  -9   2  23 1495.48 1098.03   3
  -9  -2  22 145.987 882.029   3
  -9   2  22 1223.92 756.355   3
  -9  -2  21 134.485 671.050   3
  -9   2  21 1614.15 1020.53   3
  -9  -2  20 6834.91 1473.91   3
   9  -2 -20 6204.26 1348.55   1
  -9   2  20 7884.12 1620.58   3
  -9  -2  19 5885.10 1275.95   3
   9  -2 -19 2491.37 729.528   1
  -9   2  19 4730.49 1086.83   3
   9  -2 -18 10976.2 1534.51   1
  -9   2  18 12698.4 1704.24   3
  -9  -2  18 14022.2 1843.04   3
  -9   2  17-150.469 718.271   3
   9  -2 -17-816.999 618.744   1
  -9  -2  17 1154.56 755.089   3
  -9   2  16 268.677 540.319   3
   9  -2 -16 923.694 596.695   1
  -9  -2  16 1306.33 581.671   2
  -9   2  15 5296.95 1059.04   3
  -9  -2  15 5138.11 1124.27   3
   9  -2 -15 4989.57 932.436   1
  -9  -2  15 5414.06 865.099   2
  -9   2  14 11342.0 1521.24   3
  -9  -2  14 10972.0 1419.13   3
   9  -2 -14 11243.7 1434.65   1
  -9  -2  14 10753.4 1237.67   2
  -9   2  13 982.632 540.457   3
  -9  -2  13 1445.79 500.194   3
   9  -2 -13 2805.04 781.147   1
  -9  -2  13 1489.24 662.830   2
  -9  -2  12 78418.2 3599.52   2
   9  -2 -12 82117.6 3462.79   1
  -9   2  12 73592.3 3467.59   3
  -9  -2  12 85362.6 4002.32   3
  -9   2  11 3098.88 615.319   3
  -9  -2  11 1531.98 855.969   3
  -9  -2  11 2306.26 755.694   2
   9  -2 -11 1420.16 544.595   1
   9  -2 -10 173850. 4892.47   1
  -9   2  10 168266. 5062.56   3
  -9  -2  10 174627. 5618.74   3
   9  -2  -9 6589.47 1047.53   1
  -9   2   9 5799.89 1056.79   3
  -9  -2   9 7649.62 1223.02   2
  -9  -2   8 170196. 2274.08   4
   9  -2  -8 179287. 4763.93   1
  -9   2   8 179690. 5057.35   3
  -9   2   7 3422.99 741.690   3
  -9  -2   7 4033.71 482.636   4
   9  -2  -7 3643.53 381.199   4
   9  -2  -7 3650.61 875.404   1
  -9  -2   7 3953.77 847.491   2
  -9  -2   6 38567.5 1681.54   4
  -9  -2   6 36568.8 2540.60   2
   9  -2  -6 31944.9 1345.73   4
   9  -2  -6 32862.7 2120.97   1
  -9   2   6 37726.1 2246.66   3
  -9   2   5 27233.4 2150.77   2
  -9  -2   5 24000.6 1303.08   4
  -9   2   5 27360.4 1875.33   4
   9  -2  -5 26133.8 1255.89   4
  -9  -2   5 24906.7 2015.22   2
   9  -2  -5 24202.5 1848.87   1
  -9   2   5 28913.5 2026.21   3
  -9   2   4 32411.8 2387.21   2
  -9   2   4 31009.0 1992.69   4
  -9  -2   4 26322.8 2289.98   2
   9  -2  -4 28534.8 1415.41   4
   9  -2  -4 30085.4 2143.34   1
  -9   2   4 33793.8 2227.02   3
  -9   2   3 15190.8 1474.27   4
   9   2  -3 12803.6 763.188   1
  -9  -2   3 11711.6 1619.63   2
  -9   2   2 96160.3 3756.71   4
  -9  -2   2 97475.6 4272.39   2
   9   2  -2 97709.1 2602.91   1
   9   2  -1 913.988 407.223   1
  -9   2   1 1157.23 505.145   4
  -9  -2   1 821.297 503.273   4
  -9  -2   1 2105.45 734.840   2
  -9   2   0 1055.22 656.573   4
  -9   2   0 904.725 656.267   2
  -9  -2   0 174.703 477.683   4
  -9  -2   0 1650.46 1038.66   2
  -9   2  -1 36250.2 2666.53   2
  -9   2  -1 37516.3 2490.62   4
  -9  -2  -1 36200.7 2766.46   2
  -9  -2  -1 28104.6 2057.71   4
  -9   2  -2 120726. 4749.98   2
  -9  -2  -2 125640. 5052.35   2
  -9   2  -3 15280.0 1719.44   4
  -9  -2  -3 17015.8 2019.86   2
  -9  -2  -3 11063.0 1443.54   4
  -9   2  -3 13869.1 1672.57   2
  -9   2  -4 30313.1 2339.32   2
  -9  -2  -4 30409.1 2549.80   2
  -9  -2  -4 28271.7 2311.53   4
  -9   2  -5 5638.61 1134.91   4
  -9   2  -5 4862.76 1319.00   2
  -9  -2  -5 2736.49 876.761   4
  -9  -2  -5 3907.84 1218.43   2
  -9   2  -6 24830.9 2255.28   2
  -9  -2  -6 25051.0 2329.14   2
  -9   2  -6 28889.9 2411.34   4
  -9  -2  -6 20972.5 2159.25   4
  -9   2  -7 8747.98 1338.25   4
  -9   2  -7 8546.77 1397.61   2
  -9  -2  -7 7079.45 1520.55   4
  -9  -2  -7 7040.83 1526.05   2
  -9   2  -8 8866.23 1479.43   4
  -9   2  -8 8529.80 1327.54   2
  -9  -2  -8 5104.94 1313.27   4
  -9  -2  -8 5932.58 1409.14   2
  -9   2  -9 30089.1 2529.14   2
  -9  -2  -9 29952.1 2752.28   2
  -9   2  -9 35743.9 2764.01   4
  -9   2 -10 9525.84 1634.28   4
  -9   2 -10 10690.6 1644.96   2
  -9  -2 -10 6424.85 1258.83   4
  -9  -2 -10 7938.34 1590.54   2
  -9   2 -11 811.359 764.370   4
  -9   2 -11 1286.58 1008.32   2
  -9  -2 -11 763.160 901.923   4
  -9  -2 -11 807.693 661.087   2
  -9   2 -12-281.909 995.928   4
  -9   2 -12 304.709 725.944   2
  -9  -2 -12 3.23147 717.071   4
  -9  -2 -12-259.641 755.409   2
  -9   2 -13-681.859 860.831   4
  -9  -2 -13 22.1894 632.655   4
  -9  -2 -13-506.584 934.955   2
  -9   2 -14 6408.42 1374.16   4
  -9  -2 -14 4311.71 1362.06   4
  -9  -2 -14 6127.39 1526.54   2
  -9   2 -15 1830.84 1014.21   4
  -9  -2 -15 248.933 760.296   4
  -9  -2 -15 119.972 865.494   2
  -9  -2 -16-1050.09 750.527   4
  -9  -3  24-654.417 807.368   3
  -9  -3  23 1415.65 836.098   3
  -9   3  23 943.745 880.906   3
  -9  -3  22 10841.0 1848.79   3
   9  -3 -22 8866.47 1852.75   1
  -9   3  22 11735.0 1900.22   3
  -9  -3  21 2498.87 1036.69   3
  -9   3  21 1284.13 873.776   3
   9  -3 -21 1499.19 683.560   1
   9  -3 -20 3969.91 1161.00   1
  -9  -3  20 3868.97 1097.49   3
  -9   3  20 6872.41 1468.75   3
  -9  -3  19 955.208 777.326   3
   9  -3 -19 468.159 889.225   1
  -9   3  19 913.992 748.694   3
  -9  -3  18 2935.96 1002.88   3
   9  -3 -18 3172.33 973.710   1
  -9   3  18 3920.99 1017.99   3
  -9  -3  17 9755.49 1568.24   3
   9  -3 -17 8700.85 1526.24   1
  -9   3  17 7169.52 1483.41   3
   9  -3 -16 28623.3 2611.88   1
  -9   3  16 26292.6 2358.47   3
  -9  -3  16 31234.9 2636.14   3
  -9  -3  15 12853.1 1394.76   2
   9  -3 -15 15507.2 1835.00   1
  -9   3  15 14754.8 1800.89   3
  -9  -3  15 16457.3 1945.09   3
  -9   3  14 2566.83 737.037   3
  -9  -3  14 2908.45 1000.92   3
   9  -3 -14 3320.87 945.151   1
  -9  -3  14 3766.61 908.092   2
  -9   3  13 1104.27 731.675   3
  -9  -3  13 333.296 676.290   3
   9  -3 -13-212.321 666.820   1
  -9  -3  13 1284.84 738.989   2
  -9   3  12 127.544 629.943   3
  -9  -3  12 350.643 654.976   3
   9  -3 -12 554.712 806.734   1
  -9  -3  12 2104.26 905.496   2
  -9   3  11 3459.78 802.525   3
  -9  -3  11 4063.29 775.014   3
  -9  -3  11 4600.62 988.688   2
   9  -3 -11 3930.78 971.799   1
   9  -3 -10 1751.17 698.904   1
  -9   3  10 933.680 476.722   3
  -9  -3  10 1386.41 656.168   2
  -9   3   9 3844.26 851.738   3
   9  -3  -9 3691.11 769.501   1
  -9  -3   9 4603.29 996.614   2
  -9   3   8 651.036 623.577   3
   9  -3  -8 1008.41 480.830   1
  -9  -3   8-274.081 547.242   2
  -9   3   7 9164.75 1122.54   3
   9  -3  -7 10164.4 1221.78   1
  -9  -3   7 8000.50 1257.40   2
  -9  -3   6 73212.9 3780.80   2
   9  -3  -6 80778.6 3643.49   1
  -9   3   6 79729.3 3198.86   3
  -9   3   5 11457.3 1341.78   4
   9  -3  -5 10671.8 1394.31   1
  -9   3   5 10958.5 1230.99   3
  -9  -3   5 9282.56 1475.49   2
  -9   3   4 4058.72 712.382   3
   9  -3  -4 4673.19 1028.82   1
  -9   3   4 3813.94 828.489   4
  -9  -3   4 4462.75 1075.96   2
  -9   3   3 8306.13 1040.65   3
   9  -3  -3 8657.33 1321.87   1
  -9   3   3 8555.81 1286.06   4
  -9  -3   3 8225.33 1419.75   2
  -9   3   2 50268.9 3044.29   4
  -9  -3   2 53702.0 3131.85   2
  -9   3   2 54562.0 2632.17   3
  -9   3   1 19218.9 2000.57   4
  -9  -3   1 22335.0 2094.22   2
  -9   3   0 38388.0 2828.83   4
  -9  -3   0 43460.5 2850.46   2
  -9   3  -1 43675.6 3020.90   4
  -9  -3  -1 59201.8 3278.45   2
  -9   3  -2 1594.83 721.360   4
  -9  -3  -2 2531.18 1120.96   2
  -9   3  -3 24312.5 2225.78   2
  -9   3  -3 20412.4 2152.10   4
  -9  -3  -3 20631.0 2027.01   2
  -9   3  -4 16830.9 2007.89   4
  -9  -3  -4 17519.5 1893.34   2
  -9   3  -4 18793.5 2107.92   2
  -9   3  -5 34838.0 2817.62   2
  -9   3  -5 37541.0 2974.26   4
  -9  -3  -5 34511.6 2608.50   2
  -9   3  -6 36107.2 2895.77   2
  -9   3  -6 41358.2 3219.67   4
  -9  -3  -6 36745.3 2661.46   2
  -9   3  -7 3880.59 858.067   4
  -9   3  -7 5747.83 1464.43   2
  -9  -3  -7 1681.28 821.602   4
  -9  -3  -7 3808.62 1055.61   2
  -9   3  -8 4796.10 1374.13   4
  -9   3  -8 3825.35 1158.49   2
  -9  -3  -8 1786.99 953.908   4
  -9  -3  -8 3863.09 1182.40   2
  -9   3  -9 3694.30 1103.73   2
  -9   3  -9 4315.66 1299.25   4
  -9  -3  -9 2720.43 949.692   4
  -9  -3  -9 3110.48 1118.63   2
  -9   3 -10 13860.7 1847.70   2
  -9   3 -10 15132.9 2073.51   4
  -9  -3 -10 8485.43 1665.27   4
  -9  -3 -10 13549.9 1887.56   2
  -9   3 -11 13171.9 2023.48   4
  -9  -3 -11 8051.51 1817.02   4
  -9  -3 -11 9874.72 1664.99   2
  -9   3 -12 256.960 885.993   4
  -9  -3 -12-515.766 850.453   4
  -9  -3 -12-570.387 785.442   2
  -9  -3 -13 752.530 734.641   4
  -9  -3 -13 2580.49 1041.30   2
  -9  -3 -14 9896.36 1952.85   4
  -9  -3 -14 10414.7 1936.39   2
  -9   3 -15 4188.42 1406.82   4
  -9  -3 -15 1938.01 1091.23   4
  -9  -3 -15 2408.87 1139.22   2
  -9  -3 -16-925.905 1015.07   2
  -9  -4  23 1002.55 883.107   3
   9  -4 -23 2057.63 1092.93   1
   9  -4 -22-77.3540 990.183   1
  -9  -4  22-1016.81 1071.58   3
  -9   4  22 281.845 857.362   3
  -9  -4  21 3546.66 1120.07   3
   9  -4 -21 3885.19 1372.30   1
  -9   4  21 2656.96 1095.32   3
  -9  -4  20 2389.86 1024.37   3
   9  -4 -20-241.352 1031.38   1
  -9   4  20-512.046 853.348   3
  -9  -4  19 5731.16 1401.25   3
   9  -4 -19 4468.37 1191.80   1
  -9   4  19 5923.32 1586.15   3
  -9  -4  18 542.978 776.013   3
   9  -4 -18-306.665 805.903   1
  -9   4  18 1677.21 836.288   3
  -9  -4  17 2453.75 1036.75   3
   9  -4 -17 2673.66 1154.29   1
  -9   4  17 3467.16 1082.89   3
  -9  -4  16 585.949 700.268   3
   9  -4 -16-306.562 781.534   1
  -9   4  16 993.384 807.876   3
   9  -4 -15 17525.9 2146.33   1
  -9   4  15 16722.9 1868.35   3
  -9  -4  15 18431.1 2084.95   3
  -9  -4  14 3060.53 958.793   3
   9  -4 -14 2798.93 835.770   1
  -9  -4  14 3009.41 796.484   2
  -9   4  14 2033.50 727.237   3
  -9  -4  13 13168.5 1729.88   3
   9  -4 -13 14477.3 1857.61   1
  -9  -4  13 16278.9 1743.89   2
  -9   4  13 14146.7 1596.52   3
  -9  -4  12 18670.1 1975.57   3
  -9  -4  12 18009.3 1982.08   2
   9  -4 -12 16167.3 1906.01   1
  -9   4  12 15301.6 1631.98   3
  -9   4  11 43.7303 624.011   3
  -9  -4  11 530.069 851.231   3
  -9  -4  11 300.244 513.439   2
   9  -4 -11-48.9961 942.048   1
   9  -4 -10 11971.6 1619.86   1
  -9   4  10 12729.1 1383.26   3
  -9  -4  10 11963.4 1566.63   2
  -9  -4   9 40009.3 2818.65   2
   9  -4  -9 41304.4 2784.81   1
  -9   4   9 39994.9 2357.24   3
  -9  -4   8 18938.0 1902.39   2
   9  -4  -8 16547.2 1814.48   1
  -9   4   8 17656.1 1556.57   3
  -9  -4   7 19373.9 2008.22   2
   9  -4  -7 18648.3 2023.87   1
  -9   4   7 18304.8 1570.32   3
  -9  -4   6 25528.6 2232.30   2
   9  -4  -6 24505.9 2231.74   1
  -9   4   6 25720.8 1763.25   3
  -9  -4   5 15113.0 1829.99   2
   9  -4  -5 15505.0 1797.17   1
  -9   4   5 15038.6 1321.28   3
  -9   4   4 8537.93 979.244   3
  -9   4   4 8763.51 1431.33   4
   9  -4  -4 9331.60 1541.59   1
  -9  -4   4 9302.21 1498.49   2
  -9   4   3 90579.2 4567.44   4
  -9  -4   3 84936.8 4093.82   2
   9  -4  -3 79180.2 4158.43   1
  -9   4   3 85883.9 2983.22   3
  -9   4   2 42555.4 3178.68   4
  -9  -4   2 42108.1 2814.51   2
   9  -4  -2 40106.3 3003.48   1
  -9   4   2 42691.5 2095.46   3
  -9   4   1 5678.27 788.256   3
   9  -4  -1 4388.96 1026.77   1
  -9   4   1 5860.91 1259.40   4
  -9  -4   1 4524.65 1080.68   2
  -9   4   0 1551.71 888.606   4
  -9  -4   0 2612.51 992.825   2
  -9   4  -1 34717.4 2945.26   4
  -9  -4  -1 38739.3 2485.55   2
  -9   4  -2 2114.30 1033.17   4
  -9  -4  -2 2931.00 939.104   2
  -9   4  -3 17968.8 2399.36   4
  -9  -4  -3 19269.3 1877.25   2
  -9   4  -4 7205.44 1567.07   4
  -9  -4  -4 6877.33 1160.86   2
  -9   4  -5 352.787 716.539   4
  -9  -4  -5 1466.29 690.035   2
  -9   4  -6 27822.7 2900.47   4
  -9  -4  -6 28339.7 2290.38   2
  -9   4  -7 12684.4 1953.07   4
  -9  -4  -7 11912.7 1622.43   2
  -9   4  -8 1873.71 1015.01   4
  -9  -4  -8 2726.67 978.713   2
  -9   4  -9 7207.95 1575.49   4
  -9  -4  -9 4295.76 1187.19   2
  -9   4 -10 9928.05 1937.09   4
  -9  -4 -10 6166.70 1355.44   4
  -9  -4 -10 7466.57 1412.98   2
  -9   4 -11 1107.96 1145.53   4
  -9  -4 -11-570.714 713.475   4
  -9  -4 -11 670.966 812.723   2
  -9   4 -12-696.305 848.309   4
  -9  -4 -12 1907.57 1189.01   4
  -9  -4 -12 543.186 677.594   2
  -9   4 -13 3742.58 1317.06   4
  -9  -4 -13 3486.80 1548.11   4
  -9  -4 -13 3579.65 1303.45   2
  -9   4 -14-262.972 1015.32   4
  -9  -4 -14 854.800 791.922   4
  -9  -4 -14 1588.03 1051.57   2
  -9  -4 -15-51.7376 770.492   2
  -9  -4 -16 1554.40 1187.57   2
   9  -5 -23-1933.57 1814.29   1
  -9  -5  22 1716.82 1120.26   3
   9  -5 -22-196.528 968.199   1
  -9   5  22 689.943 1054.01   3
  -9  -5  21-687.736 772.850   3
   9  -5 -21 1284.24 1340.56   1
  -9   5  21-864.460 878.975   3
  -9  -5  20 3434.81 1091.64   3
   9  -5 -20 3661.74 1404.20   1
  -9   5  20 3452.16 1096.11   3
  -9  -5  19 186.270 620.572   3
   9  -5 -19-209.255 1305.14   1
  -9   5  19 167.684 694.963   3
  -9  -5  18 5035.24 1228.14   3
   9  -5 -18 6487.03 1567.90   1
  -9   5  18 5874.56 1181.33   3
  -9  -5  17-1171.08 770.395   3
   9  -5 -17-1322.01 1296.67   1
  -9   5  17-21.7760 575.679   3
  -9  -5  16 8675.98 1509.57   3
   9  -5 -16 10773.7 1856.31   1
  -9   5  16 10162.0 1468.47   3
  -9  -5  15 4341.28 1132.46   3
   9  -5 -15 4426.07 1183.44   1
  -9   5  15 3730.32 1124.89   3
  -9  -5  14 783.285 713.367   3
   9  -5 -14 118.867 780.821   1
  -9   5  14 1127.82 976.919   3
  -9  -5  13 64.2717 669.984   3
   9  -5 -13 673.737 667.948   1
  -9  -5  13-1577.64 829.316   2
  -9   5  13-1043.01 808.396   3
  -9  -5  12 79214.1 4229.24   2
   9  -5 -12 79595.9 4330.66   1
  -9   5  12 76868.3 3660.03   3
  -9  -5  12 83765.4 4427.77   3
  -9  -5  11 15761.0 2070.23   3
  -9  -5  11 12151.7 1684.75   2
  -9   5  11 10900.4 1406.49   3
   9  -5 -11 12155.2 1667.13   1
  -9  -5  10 19413.2 2084.21   2
   9  -5 -10 17977.0 2072.59   1
  -9   5  10 18806.7 1771.09   3
   9  -5  -9 1006.98 710.411   1
  -9  -5   9 123.743 552.295   2
  -9   5   9 268.149 459.473   3
   9  -5  -8 71.8460 750.593   1
  -9  -5   8 659.006 521.027   2
  -9   5   8 483.941 503.356   3
  -9  -5   7 17617.1 1842.34   2
   9  -5  -7 16694.4 1972.12   1
  -9   5   7 15472.3 1324.25   3
  -9  -5   6 42951.9 2865.87   2
   9  -5  -6 38625.2 3009.32   1
   9  -5  -5 5192.59 1279.10   1
  -9  -5   5 4800.14 1012.99   2
   9  -5  -4 2806.29 923.767   1
  -9  -5   4 1036.78 677.097   2
  -9   5   3 28772.1 2917.62   4
  -9  -5   3 28061.6 2281.77   2
   9  -5  -3 28298.6 2738.45   1
   9  -5  -2 1054.82 754.888   1
  -9   5   2 1631.72 912.394   4
  -9  -5   2 126.391 593.799   2
  -9   5   1 9951.59 1828.24   4
   9  -5  -1 7726.23 1462.19   1
  -9  -5   1 9008.41 1431.04   2
   9  -5   0 7668.31 1399.10   1
  -9   5   0 11637.6 1873.00   4
  -9  -5   0 10405.8 1555.57   2
  -9   5  -1 12873.3 2162.72   4
  -9  -5  -1 12960.7 1598.23   2
  -9   5  -2-138.656 773.440   4
  -9  -5  -2 963.537 770.044   2
  -9   5  -3 21018.1 2695.60   4
  -9  -5  -3 22343.5 2121.52   2
  -9   5  -4 8629.02 1773.88   4
  -9  -5  -4 11604.4 1471.37   2
  -9   5  -5-153.385 911.841   4
  -9  -5  -5-401.659 649.523   2
  -9   5  -6 6966.84 1708.44   4
  -9  -5  -6 8426.38 1405.54   2
  -9   5  -7 280.166 891.874   4
  -9  -5  -7 931.380 777.680   2
  -9  -5  -8 17293.5 1992.53   2
  -9   5  -8 15444.1 2480.78   4
  -9   5  -9 8034.82 1968.20   4
  -9  -5  -9 9509.85 1532.03   2
  -9   5 -10 9743.84 2132.06   4
  -9  -5 -10 9637.73 1587.39   2
  -9   5 -11 1020.01 1045.77   4
  -9  -5 -11 344.010 787.406   2
  -9   5 -12 1720.55 1482.75   4
  -9  -5 -12 429.397 734.187   4
  -9  -5 -12 602.096 940.103   2
  -9  -5 -13 1815.23 1122.00   2
  -9   6  21-481.345 853.149   3
  -9  -6  20-463.169 840.718   3
   9  -6 -20-569.230 1081.07   1
  -9   6  20 1187.16 900.569   3
  -9  -6  19 3598.10 1124.55   3
   9  -6 -19 3368.30 1333.27   1
  -9   6  19 3479.68 1004.26   3
  -9  -6  18 1177.22 743.971   3
   9  -6 -18 419.889 858.732   1
  -9   6  18 35.5710 648.834   3
  -9  -6  17 2689.24 1008.37   3
   9  -6 -17 2046.58 977.056   1
  -9   6  17 1094.99 735.902   3
  -9  -6  16 626.317 732.837   3
   9  -6 -16-53.5300 1113.78   1
  -9   6  16 1533.13 696.124   3
  -9  -6  15 896.236 738.993   3
   9  -6 -15 1035.05 1008.93   1
  -9  -6  14 5760.39 1279.63   3
   9  -6 -14 3926.35 1091.00   1
  -9  -6  13 18099.7 2087.58   3
   9  -6 -13 16001.8 2233.60   1
  -9  -6  12 5202.64 1339.26   3
   9  -6 -12 4238.80 1228.94   1
  -9  -6  12 4672.33 1168.24   2
  -9  -6  11 13195.9 1850.60   3
  -9  -6  11 13296.1 1748.21   2
   9  -6 -11 13478.9 2041.45   1
   9  -6 -10 3287.53 1304.35   1
  -9  -6  10 4552.58 1170.57   2
   9  -6  -9 12127.4 1967.92   1
  -9  -6   9 12273.3 1683.34   2
   9  -6  -8 11827.4 1870.76   1
  -9  -6   8 12202.8 1571.40   2
  -9  -6   7 25432.7 2294.27   2
   9  -6  -7 24103.6 2588.12   1
  -9  -6   6 19264.1 2088.23   2
   9  -6  -6 18986.9 2390.51   1
   9  -6  -5 549.536 773.053   1
  -9  -6   5-438.067 619.156   2
   9  -6  -4 2508.83 1123.92   1
  -9  -6   4-154.818 650.225   2
   9  -6  -3 19855.6 2369.09   1
  -9  -6   3 23001.1 2122.02   2
  -9   6   2 5498.59 1551.90   4
   9  -6  -2 5490.42 1417.08   1
  -9  -6   2 4507.97 1047.05   2
   9  -6  -1 298.420 850.235   1
  -9   6   1 1280.67 882.048   4
  -9  -6   1 1411.60 703.722   2
  -9   6   0 7418.68 1729.76   4
   9  -6   0 6787.01 1609.31   1
  -9  -6   0 6584.48 1288.07   2
  -9  -6  -1 604.223 712.136   2
   9  -6   1 4329.09 1408.39   1
  -9   6  -1 4745.31 1608.43   4
  -9  -6  -2-193.309 653.739   2
  -9   6  -2-597.126 1269.67   4
   9  -6   2-1798.37 1276.74   1
  -9   6  -3 18046.1 2740.12   4
  -9  -6  -3 18319.8 2003.05   2
  -9   6  -4 12761.8 2457.48   4
  -9  -6  -4 16815.1 2031.01   2
  -9   6  -5 2639.66 1227.34   4
  -9  -6  -5 991.447 638.997   2
  -9   6  -6 3578.68 1489.73   4
  -9  -6  -6 5855.50 1511.07   2
  -9   6  -7 21751.9 3162.15   4
  -9  -6  -7 28816.3 2571.37   2
  -9   6  -8 114.297 1440.97   4
  -9  -6  -8 782.098 724.873   2
  -9   6  -9 12312.4 2381.08   4
  -9  -6  -9 13884.7 1859.28   2
  -9   6 -10-993.577 1205.52   4
   9  -7 -16 12531.1 2204.74   1
  -9  -7  15 1172.29 888.142   3
   9  -7 -15 2040.14 1183.63   1
  -9  -7  14 1848.52 813.308   3
   9  -7 -14 2152.72 889.954   1
  -9  -7  13 5507.10 1290.41   3
   9  -7 -13 5831.81 1433.12   1
  -9  -7  12 7268.67 1468.55   3
   9  -7 -12 6129.13 1664.41   1
  -9  -7  11-1527.38 977.043   3
   9  -7 -11-515.323 856.428   1
   9  -7 -10 6850.69 1597.15   1
  -9  -7  10 8163.73 1424.19   2
   9  -7  -9 7313.72 1747.03   1
  -9  -7   9 9329.49 1454.15   2
   9  -7  -8 3166.31 1200.39   1
  -9  -7   8 3237.18 961.856   2
   9  -7  -7 3969.48 1229.00   1
  -9  -7   7 6078.76 1232.48   2
  -9  -7   6 19884.1 2091.66   2
   9  -7  -6 19466.8 2470.81   1
   9  -7  -5-680.792 903.934   1
  -9  -7   5 758.267 750.781   2
   9  -7  -4 8406.18 1709.83   1
  -9  -7   4 11027.9 1723.79   2
  -9  -7   3 3756.99 1009.54   2
   9  -7  -3 2686.40 1038.62   1
  -9  -7   2-969.852 967.556   2
   9  -7  -2 1755.76 1239.81   1
  -9  -7   1 17467.9 2076.58   2
   9  -7  -1 13892.1 2344.56   1
  -9   7   1 16676.5 2708.26   4
  -9  -7   0 15196.0 1931.97   2
  -9   7   0 15127.5 2542.51   4
   9  -7   0 10134.5 1942.27   1
  -9  -7  -1 3439.30 1139.12   2
   9  -7   1 2084.62 1181.44   1
  -9   7  -1 3276.15 1541.58   4
  -9  -7  -2 3291.46 1146.68   2
  -9   7  -2 2895.04 1871.89   4
   9  -7   2 838.085 935.307   1
  -9  -7  -3 15373.3 2105.64   2
   9  -7   3 9118.29 1712.30   1
  -9   7  -3 11599.8 2478.78   4
  -9  -7  -4 7050.03 1456.50   2
  -9   7  -4 8256.61 2381.65   4
   9  -7   4 4367.05 1205.03   1
  -9  -7  -5 1762.39 991.015   2
   9  -7   5-815.629 1501.66   1
  -9   7  -5-825.836 1078.55   4
  -9   7  -6 7341.25 2107.25   4
  -9   7  -7 2705.17 1464.49   4
   9  -8  -9 4543.84 1675.31   1
  -9  -8   9 2390.96 1003.41   2
   9  -8  -8 5516.93 1470.40   1
  -9  -8   8 9310.69 1652.30   2
   9  -8  -7 7841.56 1775.87   1
  -9  -8   7 9253.73 1595.16   2
   9  -8  -6 334.998 939.964   1
  -9  -8   6 603.452 755.658   2
  -9  -8   5 1849.29 974.819   2
   9  -8  -5 2521.47 1164.75   1
  -9  -8   4 4221.05 1233.41   2
   9  -8  -4 4273.36 1497.21   1
  -9  -8   3 6893.24 1509.54   2
   9  -8  -3 7273.54 1870.65   1
   9  -8  -2 340.496 1036.35   1
  -9  -8   2 1651.28 926.313   2
  -9  -8   1 9074.93 1654.74   2
   9  -8  -1 10192.5 2255.80   1
  -9   8  -1 1761.79 1165.03   4
  -9   8  -2 353.456 1162.12   4
 -10   0  23-1040.24 928.831   3
 -10   0  22 34.1108 794.120   3
 -10   0  21 3137.98 1327.58   3
 -10   0  20 432.023 823.362   3
 -10   0  19-1261.09 1045.91   3
 -10   0  18 14294.0 1965.10   3
 -10   0  17-2036.73 1118.42   3
 -10   0  16 4785.72 1230.29   3
 -10   0  15 1435.11 756.294   3
 -10   0  14 53879.9 3395.89   3
 -10   0  13 251.984 598.372   3
 -10   0  13-47.0637 594.338   2
 -10   0  12 82036.9 3798.78   2
 -10   0  12 82995.4 4145.96   3
 -10   0  11 162.736 818.721   3
 -10   0  11 733.340 681.883   2
 -10   0  10 44649.6 2905.12   2
 -10   0  10 55754.1 3252.66   3
 -10   0   9 725.167 866.058   3
  10   0  -9 168.589 175.587   1
 -10   0   9 278.107 571.192   2
 -10   0   8 233748. 6439.23   2
  10   0  -8 264290. 3806.92   1
  10   0  -7 138.864 289.142   1
 -10   0   7 837.139 777.684   2
 -10   0   6 5454.74 1030.26   2
  10   0  -6 4728.19 593.503   1
 -10   0   5 67.9053 211.230   4
  10   0  -5 5.67996 343.172   1
 -10   0   4 58151.0 3145.00   2
 -10   0   4 49895.6 1854.44   4
 -10   0   3 202.468 325.980   4
 -10   0   3-158.591 698.768   2
 -10   0   2 115698. 4412.99   2
 -10   0   2 94086.5 2773.62   4
 -10   0   1 137.832 285.852   4
 -10   0   1 789.358 1104.91   2
 -10   0   0 8797.81 939.224   4
 -10   0   0 9640.39 1358.98   2
 -10   0  -1-73.5825 395.834   4
 -10   0  -1-402.529 679.447   2
 -10   0  -2 22018.3 1971.03   2
 -10   0  -2 21808.8 1565.78   4
 -10   0  -3-109.599 483.726   4
 -10   0  -3 1455.37 928.574   2
 -10   0  -4 22189.9 1988.61   2
 -10   0  -4 19783.8 1728.70   4
 -10   0  -5 9.76409 559.494   4
 -10   0  -5 732.606 630.925   2
 -10   0  -6 17938.8 1867.71   2
 -10   0  -6 16173.9 1649.29   4
 -10   0  -7 191.324 565.367   4
 -10   0  -7 940.913 787.687   2
 -10   0  -8-105.965 652.856   4
 -10   0  -8 1145.95 837.720   2
 -10   0  -9 203.322 558.577   4
 -10   0  -9 785.989 954.564   2
 -10   0 -10 36069.8 2642.08   2
 -10   0 -10 32569.0 2655.99   4
 -10   0 -11-859.330 654.859   4
 -10   0 -11 515.953 620.244   2
 -10   0 -12 240.092 663.576   4
 -10   0 -12 2650.54 1074.42   2
 -10   0 -13-1094.87 726.132   4
 -10   0 -13 412.785 852.086   2
 -10   0 -14 12972.1 1933.00   4
 -10   0 -14 17974.3 1932.22   2
 -10   0 -15 1002.19 935.525   4
 -10  -1  23 3173.88 1297.00   3
 -10   1  23 3613.08 1325.13   3
 -10  -1  22-537.948 900.489   3
 -10   1  22-27.7240 746.054   3
 -10  -1  21 17315.1 2249.70   3
 -10   1  21 17954.5 2352.01   3
 -10   1  20-1288.20 912.947   3
 -10  -1  20-266.292 698.335   3
 -10   1  19 2365.31 1052.04   3
 -10  -1  19 1345.43 842.041   3
 -10   1  18 1425.59 905.443   3
 -10  -1  18-1320.63 940.272   3
 -10   1  17 39908.7 3110.91   3
 -10  -1  17 37088.2 2907.96   3
 -10   1  16 4187.52 1276.21   3
 -10  -1  16 2766.95 783.908   3
 -10  -1  15 50302.3 2761.49   2
 -10   1  15 48736.4 3184.22   3
 -10  -1  15 54241.0 3518.27   3
 -10   1  14 502.937 626.591   3
  10  -1 -14 391.292 375.210   1
 -10  -1  14 1375.51 1081.39   3
 -10  -1  14 479.293 484.988   2
 -10   1  13 680.623 668.833   3
 -10  -1  13 130.517 744.542   3
  10  -1 -13 630.893 389.451   1
 -10  -1  13-646.270 534.213   2
 -10   1  12 2884.65 911.037   3
 -10  -1  12 2449.53 796.176   3
  10  -1 -12 2330.81 596.083   1
 -10  -1  12 2636.28 809.119   2
 -10  -1  11 55732.2 2967.15   2
  10  -1 -11 58278.4 2497.96   1
 -10   1  11 66653.2 3550.73   3
 -10  -1  11 71679.7 3790.78   3
 -10   1  10 8605.02 1412.50   3
 -10  -1  10 8886.72 1495.36   3
 -10   1  10 7970.98 1289.16   2
 -10  -1  10 7567.42 1159.04   2
  10  -1 -10 7175.46 985.849   1
 -10   1   9 107123. 4544.02   2
 -10  -1   9 120150. 4572.73   2
  10  -1  -9 109595. 3481.48   1
 -10   1   9 111165. 4603.21   3
 -10  -1   9 109010. 4823.66   3
 -10  -1   8 22700.4 1982.06   2
 -10   1   8 17515.0 1858.71   2
  10  -1  -8 19120.9 1472.39   1
 -10   1   8 20039.0 1921.12   3
 -10   1   7 67820.2 3655.14   2
  10  -1  -7 76358.8 2986.75   1
 -10   1   7 72451.0 3793.72   3
 -10   1   6 31806.8 1592.72   4
 -10   1   6 24815.2 2269.72   2
 -10  -1   6 32537.8 2306.99   2
  10  -1  -6 28056.2 1868.85   1
 -10   1   6 30105.2 2378.39   3
 -10   1   5 106208. 3086.17   4
 -10  -1   5 117230. 2198.99   4
  10   1  -5 113924. 2399.45   1
  10  -1  -5 107761. 3796.61   1
 -10   1   4 12984.0 1214.29   4
 -10  -1   4 15456.2 1703.38   2
 -10  -1   4 15640.4 931.297   4
 -10   1   4 13374.8 1570.91   2
  10  -1  -4 13531.9 1418.15   1
 -10   1   3 22852.6 2170.18   2
 -10   1   3 17840.4 1448.16   4
 -10  -1   3 25672.9 2092.58   2
 -10  -1   3 20876.2 1207.01   4
 -10   1   2 32880.6 2503.66   2
 -10  -1   2 34130.5 2353.93   2
 -10   1   2 29626.1 1861.04   4
 -10  -1   2 28289.9 1471.07   4
 -10   1   1 75938.0 3734.82   2
 -10  -1   1 82530.7 3558.18   2
 -10   1   1 74230.2 2980.87   4
 -10   1   0 7934.99 1020.67   4
 -10   1   0 8567.14 1536.80   2
 -10  -1   0 7244.33 924.407   4
 -10  -1   0 8164.19 1317.72   2
 -10  -1  -1 53955.3 3136.02   2
 -10   1  -1 57753.7 2656.09   4
 -10  -1  -1 48930.8 2451.60   4
 -10   1  -2 5283.61 863.525   4
 -10   1  -2 6330.24 1333.00   2
 -10  -1  -2 5016.80 863.750   4
 -10  -1  -2 7476.92 1316.74   2
 -10   1  -3 6520.03 1028.20   4
 -10   1  -3 8690.40 1374.51   2
 -10  -1  -3 5646.98 995.504   4
 -10  -1  -3 6569.99 1320.05   2
 -10   1  -4 1001.61 592.542   4
 -10   1  -4 3570.29 1300.42   2
 -10  -1  -4 856.028 738.668   4
 -10  -1  -4 1684.23 946.385   2
 -10  -1  -5 74183.6 3881.69   2
 -10   1  -5 73527.4 3422.29   4
 -10  -1  -5 73219.8 3456.61   4
 -10  -1  -6 13878.3 1941.71   2
 -10   1  -6 11327.3 1391.35   4
 -10  -1  -6 9695.91 1458.28   4
 -10   1  -6 15419.3 1820.98   2
 -10   1  -7 3457.48 865.851   4
 -10  -1  -7 2559.63 880.173   4
 -10   1  -7 6450.44 1290.54   2
 -10  -1  -7 5152.08 1407.72   2
 -10   1  -8 765.656 662.836   4
 -10  -1  -8-404.842 530.265   4
 -10   1  -8 411.258 684.444   2
 -10  -1  -8 1248.87 936.010   2
 -10   1  -9 26510.9 2320.74   2
 -10  -1  -9 24805.3 2470.35   2
 -10   1  -9 25576.3 2252.75   4
 -10  -1  -9 21040.1 2148.23   4
 -10   1 -10 2185.80 956.758   4
 -10  -1 -10-145.370 655.833   4
 -10   1 -10 2482.44 1065.25   2
 -10  -1 -10 1532.28 954.950   2
 -10   1 -11 8853.92 1418.81   4
 -10   1 -11 10556.4 1577.80   2
 -10  -1 -11 7206.82 1463.81   4
 -10  -1 -11 8921.64 1486.25   2
 -10   1 -12 6875.58 1474.45   4
 -10   1 -12 7179.68 1261.34   2
 -10  -1 -12 7109.07 1533.26   4
 -10  -1 -12 7161.25 1507.56   2
 -10   1 -13 238.071 857.761   4
 -10   1 -13 39.2885 726.531   2
 -10  -1 -13-435.965 856.762   4
 -10  -1 -13 173.544 694.756   2
 -10   1 -14-503.279 1012.98   4
 -10  -1 -14 450.336 691.055   4
 -10  -1 -14 527.003 858.807   2
 -10   1 -15 2398.71 983.849   4
 -10  -1 -15 1988.50 1097.20   4
 -10  -2  23-8.01758 849.571   3
 -10   2  23-921.033 771.474   3
 -10  -2  22 1735.14 1004.04   3
 -10   2  22 1446.58 995.767   3
 -10  -2  21 1534.75 1089.89   3
 -10   2  21 1321.19 807.730   3
 -10  -2  20 7209.73 1595.55   3
 -10   2  20 3918.42 1195.16   3
 -10   2  19 15570.6 2057.54   3
 -10  -2  19 16500.2 2125.26   3
 -10   2  18 16053.1 2093.80   3
 -10  -2  18 17400.5 2226.45   3
 -10   2  17 59.1879 722.564   3
  10  -2 -17-647.172 636.980   1
 -10  -2  17-419.263 693.007   3
 -10   2  16 123.495 680.391   3
 -10  -2  16-321.288 858.231   3
  10  -2 -16 540.599 518.439   1
 -10  -2  16-38.3837 514.636   2
 -10   2  15 3099.24 928.280   3
 -10  -2  15 2821.68 770.367   3
  10  -2 -15 3559.76 1020.77   1
 -10  -2  15 2829.14 716.700   2
 -10   2  14 14970.7 1808.53   3
 -10  -2  14 15006.6 1948.03   3
  10  -2 -14 13582.5 1594.91   1
 -10  -2  14 14216.3 1552.37   2
  10  -2 -13 16953.6 1714.23   1
 -10  -2  13 15061.7 1589.90   2
 -10   2  13 16048.9 1899.82   3
 -10  -2  13 16361.8 1985.83   3
 -10   2  12 12068.7 1543.60   3
 -10  -2  12 9289.65 1315.82   3
  10  -2 -12 10485.2 1343.49   1
 -10  -2  12 12307.5 1547.14   2
 -10   2  11 10534.3 1467.63   3
 -10  -2  11 10151.8 1544.70   3
 -10  -2  11 11718.7 1421.05   2
  10  -2 -11 10026.0 1297.63   1
  10  -2 -10 27853.4 2054.23   1
 -10   2  10 29168.3 2243.88   3
 -10  -2  10 26583.7 2417.55   3
 -10   2   9 6637.75 1203.88   3
  10  -2  -9 6345.13 1040.61   1
 -10  -2   9 8170.61 1269.90   2
  10  -2  -8 19447.7 1707.20   1
 -10   2   8 20404.7 1830.56   3
 -10   2   7 282.481 554.836   3
 -10  -2   7 371.178 133.350   4
 -10  -2   7 427.958 565.086   2
  10  -2  -7 1416.25 708.388   1
 -10   2   6 40627.4 2868.08   2
 -10  -2   6 34064.3 2488.58   2
  10  -2  -6 35916.4 2419.28   1
 -10   2   6 38587.0 2576.67   3
 -10   2   5-111.867 510.741   3
 -10   2   5 869.642 559.045   4
 -10   2   5-663.995 973.107   2
 -10  -2   5 160.763 256.288   4
 -10  -2   5-29.0578 567.776   2
  10  -2  -5 255.925 511.830   1
 -10   2   4 4672.58 915.063   3
 -10   2   4 4745.27 825.730   4
 -10   2   4 5695.75 1233.71   2
 -10  -2   4 4649.41 683.937   4
 -10  -2   4 5294.08 1040.49   2
  10  -2  -4 5278.18 1060.92   1
 -10   2   3 49.1347 449.354   4
 -10  -2   3 642.176 385.966   4
 -10  -2   3-563.151 829.522   2
 -10   2   2 11391.3 1336.53   4
 -10  -2   2 10727.1 1172.40   4
 -10   2   2 15429.2 1719.57   2
 -10  -2   2 11869.6 1713.06   2
 -10   2   1 14420.8 1568.39   4
 -10  -2   1 12668.4 1347.21   4
 -10   2   1 13626.4 1607.82   2
 -10  -2   1 12928.7 1718.27   2
 -10   2   0 1871.18 784.900   4
 -10  -2   0 1533.89 624.525   4
 -10  -2   0 1850.31 1127.29   2
 -10   2  -1 4114.97 963.357   4
 -10   2  -1 1344.57 933.165   2
 -10  -2  -1 3269.80 750.931   4
 -10  -2  -1 4406.34 1088.47   2
 -10   2  -2 1227.90 711.996   4
 -10   2  -2 2522.98 984.421   2
 -10  -2  -2 230.437 501.602   4
 -10  -2  -2 1909.50 1152.99   2
 -10   2  -3 7974.44 1185.18   4
 -10   2  -3 8390.71 1553.38   2
 -10  -2  -3 5821.07 1189.66   4
 -10  -2  -3 6760.56 1519.41   2
 -10   2  -4 70213.3 3854.93   2
 -10   2  -4 70805.6 3595.72   4
 -10  -2  -4 57330.1 3361.26   4
 -10  -2  -4 54863.1 3772.04   2
 -10   2  -5 1574.04 1034.88   4
 -10   2  -5 2605.51 1193.41   2
 -10  -2  -5 525.262 558.783   4
 -10  -2  -5 3682.47 1448.26   2
 -10   2  -6 11648.0 1526.70   4
 -10   2  -6 10543.7 1535.04   2
 -10  -2  -6 6848.94 1366.35   4
 -10  -2  -6 9545.84 1751.43   2
 -10   2  -7-296.967 653.590   4
 -10   2  -7 1078.51 831.294   2
 -10  -2  -7 905.972 643.755   4
 -10  -2  -7 1242.38 985.437   2
 -10   2  -8-1054.30 635.516   4
 -10   2  -8 1184.85 790.869   2
 -10  -2  -8 379.875 566.478   4
 -10  -2  -8 455.709 783.078   2
 -10   2  -9 2171.41 850.631   4
 -10   2  -9 5243.76 1255.67   2
 -10  -2  -9 1824.91 976.786   4
 -10  -2  -9 2537.69 1109.24   2
 -10   2 -10 1364.28 966.760   4
 -10   2 -10 1529.87 841.488   2
 -10  -2 -10 80.4187 637.782   4
 -10  -2 -10 128.671 752.100   2
 -10   2 -11 1451.02 1019.19   4
 -10   2 -11-699.529 864.265   2
 -10  -2 -11-488.441 673.238   4
 -10  -2 -11 850.850 829.928   2
 -10   2 -12 1573.43 980.576   4
 -10   2 -12-471.789 951.204   2
 -10  -2 -12 154.973 663.992   4
 -10  -2 -12 726.402 699.668   2
 -10   2 -13-735.925 1025.34   4
 -10  -2 -13-1216.07 1009.53   4
 -10  -2 -13 879.728 1139.14   2
 -10   2 -14 2785.15 1038.21   4
 -10  -2 -14 2896.10 1044.62   4
 -10  -2 -14 3928.39 1286.10   2
 -10  -2 -15 705.742 785.591   2
 -10  -3  23-887.112 783.693   3
 -10   3  23 261.323 834.698   3
 -10  -3  22 9715.86 1829.79   3
 -10   3  22 10743.7 1978.54   3
 -10  -3  21 4415.62 1273.47   3
 -10   3  21 3142.83 1053.51   3
 -10  -3  20-799.408 825.685   3
 -10   3  20 1055.65 899.566   3
 -10  -3  19 578.906 662.291   3
  10  -3 -19 512.608 728.073   1
 -10   3  19 657.394 869.691   3
 -10  -3  18 1746.75 791.554   3
  10  -3 -18-660.702 809.004   1
 -10   3  18 475.885 746.251   3
 -10  -3  17 400.923 773.203   3
  10  -3 -17 1218.97 788.651   1
 -10   3  17 369.197 804.660   3
 -10   3  16 8830.54 1494.83   3
 -10  -3  16 7686.41 1351.59   3
  10  -3 -16 9804.60 1636.33   1
 -10   3  15 10844.8 1683.65   3
 -10  -3  15 10829.8 1642.30   3
  10  -3 -15 11239.9 1763.67   1
 -10  -3  15 8921.47 1269.72   2
 -10   3  14-81.1572 572.532   3
 -10  -3  14 839.389 744.065   3
  10  -3 -14 214.311 664.542   1
 -10  -3  14-209.505 776.953   2
 -10   3  13 908.481 537.848   3
 -10  -3  13 3100.87 933.592   3
  10  -3 -13 2567.26 815.570   1
 -10  -3  13 3110.68 917.106   2
 -10  -3  12 26694.1 2144.96   2
  10  -3 -12 21616.4 2202.20   1
 -10   3  12 22350.5 2104.28   3
 -10  -3  12 22129.4 2298.72   3
 -10   3  11 3773.56 850.806   3
 -10  -3  11 5364.82 1311.53   3
 -10  -3  11 5111.79 992.461   2
  10  -3 -11 5729.66 1292.91   1
 -10  -3  10 45056.7 2872.76   2
  10  -3 -10 39216.1 2737.11   1
 -10   3  10 36881.5 2493.83   3
 -10  -3   9 23822.4 2165.56   2
  10  -3  -9 21792.4 2107.25   1
 -10   3   9 22283.5 1880.57   3
 -10   3   8 1022.06 701.520   3
  10  -3  -8 928.396 577.415   1
 -10  -3   8-44.4733 644.263   2
 -10   3   7 723.123 610.672   3
  10  -3  -7 1781.42 624.431   1
 -10  -3   7 1617.60 705.965   2
 -10  -3   6 26421.9 2513.69   2
  10  -3  -6 30333.2 2436.97   1
 -10   3   6 29264.6 2180.72   3
 -10   3   5 11814.2 1365.52   3
 -10   3   5 11496.9 1478.11   4
  10  -3  -5 11591.1 1553.52   1
 -10  -3   5 8675.62 1573.22   2
 -10   3   4 5945.95 1085.98   3
  10  -3  -4 5753.16 1114.19   1
 -10   3   4 6459.30 1224.24   4
 -10  -3   4 4564.55 1206.28   2
 -10   3   3 26955.0 2282.40   4
 -10  -3   3 23164.1 2378.19   2
  10  -3  -3 24395.5 2231.64   1
 -10   3   3 29777.8 2189.50   3
 -10   3   2 19213.4 2001.67   4
 -10  -3   2 19118.6 2195.91   2
 -10   3   2 22764.1 1953.00   3
 -10   3   1 12249.1 1622.26   4
 -10  -3   1 13802.7 1876.58   2
 -10   3   0 18408.6 1991.44   4
 -10  -3   0 16702.8 1984.30   2
 -10   3  -1 43086.2 2998.93   4
 -10  -3  -1 46271.9 3240.65   2
 -10   3  -2 1189.09 824.635   4
 -10   3  -2 1323.34 1023.52   2
 -10  -3  -2 2260.48 1097.82   2
 -10   3  -3 854.511 761.614   4
 -10   3  -3-404.199 691.731   2
 -10  -3  -3 216.509 510.628   4
 -10  -3  -3 1561.26 722.684   2
 -10  -3  -4 15225.7 1956.61   2
 -10   3  -4 16138.2 1930.28   4
 -10   3  -4 17342.3 2066.69   2
 -10  -3  -4 11702.9 1675.62   4
 -10   3  -5 9105.81 1542.89   4
 -10   3  -5 8104.36 1579.45   2
 -10  -3  -5 6793.84 1307.39   4
 -10  -3  -5 8707.54 1595.87   2
 -10   3  -6 831.743 650.183   4
 -10   3  -6-1161.08 902.137   2
 -10  -3  -6 279.192 531.204   4
 -10  -3  -6 1812.76 1036.20   2
 -10   3  -7 12498.7 1725.62   4
 -10   3  -7 11006.0 1745.32   2
 -10  -3  -7 9133.53 1689.08   4
 -10  -3  -7 10175.3 1732.16   2
 -10   3  -8-349.442 702.885   4
 -10   3  -8-567.387 969.899   2
 -10  -3  -8 494.643 764.421   4
 -10  -3  -8 711.428 937.372   2
 -10   3  -9 3348.80 1151.72   4
 -10   3  -9 3082.14 1059.05   2
 -10  -3  -9 1619.84 889.735   4
 -10  -3  -9 2856.31 1162.65   2
 -10   3 -10 1839.83 915.576   2
 -10   3 -10 3423.25 1204.42   4
 -10  -3 -10 1977.84 1199.91   4
 -10  -3 -10 3297.25 1269.54   2
 -10   3 -11 5594.27 1373.93   4
 -10  -3 -11 1301.60 752.303   4
 -10  -3 -11 4561.22 1386.90   2
 -10   3 -12-1199.79 967.275   4
 -10  -3 -12-555.092 789.322   4
 -10  -3 -12 1555.66 1327.44   2
 -10   3 -13 6938.83 1684.33   4
 -10  -3 -13 4983.43 1472.14   4
 -10  -3 -13 6229.76 1719.35   2
 -10  -3 -14 1769.80 1144.86   4
 -10  -3 -14 2249.98 1231.34   2
 -10  -3 -15 1174.66 990.931   2
 -10  -4  22 243.690 807.799   3
 -10   4  22 563.406 864.156   3
 -10  -4  21 638.080 761.499   3
  10  -4 -21-2092.87 1350.48   1
 -10   4  21 305.749 943.131   3
 -10  -4  20 3554.36 1256.24   3
  10  -4 -20 4929.86 1500.54   1
 -10   4  20 1253.92 854.678   3
 -10  -4  19 6352.67 1468.23   3
  10  -4 -19 6681.48 1711.37   1
 -10   4  19 6168.07 1283.04   3
 -10  -4  18 4503.66 1263.91   3
  10  -4 -18 4745.75 1550.87   1
 -10   4  18 5108.27 1227.67   3
 -10  -4  17 6023.91 1299.91   3
  10  -4 -17 5115.35 1280.48   1
 -10   4  17 4533.56 1159.80   3
 -10  -4  16 729.065 763.581   3
  10  -4 -16-1187.82 1092.40   1
 -10   4  16 159.127 639.845   3
 -10  -4  15 6467.06 1275.76   3
  10  -4 -15 8360.40 1641.79   1
 -10   4  15 6076.44 1203.97   3
 -10  -4  14 9018.93 1602.07   3
  10  -4 -14 7030.04 1436.88   1
 -10  -4  14 11062.9 1508.70   2
 -10   4  14 8283.22 1297.27   3
 -10   4  13 15631.6 1751.99   3
 -10  -4  13 16324.9 2015.69   3
 -10  -4  13 20730.4 2076.60   2
  10  -4 -13 18255.5 2174.42   1
 -10  -4  12 35954.2 2710.76   2
  10  -4 -12 33069.4 2766.01   1
 -10   4  12 28508.8 2346.44   3
 -10  -4  12 32299.5 2909.15   3
 -10   4  11 220.234 543.010   3
 -10  -4  11 830.702 794.801   3
 -10  -4  11 182.524 802.157   2
  10  -4 -11 437.712 638.666   1
 -10   4  10 113.606 510.351   3
  10  -4 -10 106.279 614.966   1
 -10  -4  10 197.282 528.787   2
 -10  -4   9 20697.6 2340.67   2
  10  -4  -9 21000.7 2022.33   1
 -10   4   9 23440.6 2020.14   3
 -10   4   8 9457.44 1264.06   3
  10  -4  -8 9285.45 1441.75   1
 -10  -4   8 10530.3 1643.48   2
 -10   4   7 10411.9 1311.73   3
  10  -4  -7 10273.4 1552.73   1
 -10  -4   7 9843.06 1634.54   2
  10  -4  -6 8352.26 1552.69   1
 -10   4   6 8582.14 1137.78   3
 -10  -4   6 10867.8 1522.04   2
  10  -4  -5 11495.0 1648.07   1
 -10   4   5 12951.4 1358.34   3
 -10  -4   5 12583.3 1757.00   2
 -10   4   4 151.803 424.939   3
 -10   4   4-280.290 841.372   4
  10  -4  -4-371.247 875.835   1
 -10  -4   4 1316.12 938.695   2
 -10   4   3 47164.9 3505.10   4
 -10  -4   3 42897.5 3218.19   2
  10  -4  -3 42372.5 3089.76   1
 -10   4   3 47024.1 2480.35   3
  10  -4  -2-409.336 662.005   1
 -10   4   2 780.213 656.772   4
 -10  -4   2-208.871 713.117   2
 -10   4   1-385.016 708.426   4
  10  -4  -1-62.4401 846.375   1
 -10  -4   1 608.747 606.383   2
 -10   4   0 25431.7 2651.56   4
 -10  -4   0 29338.7 2524.30   2
 -10  -4  -1 18573.8 1986.38   2
 -10   4  -1 15513.2 2049.48   4
 -10   4  -2 1113.18 1020.90   4
 -10  -4  -2 1858.76 992.295   2
 -10   4  -3 10674.6 1777.89   4
 -10  -4  -3 10462.7 1571.04   2
 -10  -4  -4 17031.1 1974.51   2
 -10   4  -4 15472.8 2098.31   4
 -10   4  -5-854.092 874.573   4
 -10  -4  -5 1164.86 1013.85   2
 -10   4  -6 7059.56 1540.18   4
 -10  -4  -6 5087.94 1122.71   2
 -10   4  -7 15153.2 2222.78   4
 -10  -4  -7 11964.7 1622.15   2
 -10   4  -8 4132.96 1254.26   4
 -10  -4  -8 4389.80 1183.64   4
 -10  -4  -8 3546.60 1038.58   2
 -10   4  -9 7496.61 1668.18   4
 -10  -4  -9 5806.73 1437.92   4
 -10  -4  -9 6594.06 1372.21   2
 -10   4 -10 1748.70 860.694   4
 -10  -4 -10 511.446 694.879   4
 -10  -4 -10 2424.86 1000.02   2
 -10   4 -11 4135.87 1581.24   4
 -10  -4 -11 2326.57 982.254   4
 -10  -4 -11 3535.25 1093.85   2
 -10   4 -12 1778.80 951.496   4
 -10  -4 -12-370.341 1117.37   4
 -10  -4 -12 394.742 828.833   2
 -10  -4 -13 5440.03 1610.97   2
 -10  -4 -14-500.614 896.141   2
  10  -5 -22-1235.44 1452.91   1
 -10  -5  21-1525.31 999.968   3
  10  -5 -21-1441.98 1444.02   1
 -10   5  21 955.523 1113.39   3
 -10  -5  20 4017.71 1225.59   3
  10  -5 -20 6131.19 1663.89   1
 -10   5  20 5235.56 1370.45   3
 -10  -5  19-231.578 912.452   3
  10  -5 -19 531.294 983.063   1
 -10   5  19 521.035 691.379   3
 -10  -5  18 2441.00 1033.23   3
  10  -5 -18 2621.74 1277.54   1
 -10   5  18 3031.19 922.080   3
 -10  -5  17 485.498 968.600   3
  10  -5 -17-559.292 1191.34   1
 -10   5  17 479.377 740.185   3
 -10  -5  16 13494.9 1955.28   3
  10  -5 -16 13730.4 2138.30   1
 -10   5  16 12093.0 1700.26   3
 -10  -5  15 3039.45 1258.53   3
  10  -5 -15 3178.99 1008.81   1
 -10   5  15 2011.99 906.528   3
 -10  -5  14 6726.19 1274.10   3
  10  -5 -14 7416.25 1611.40   1
 -10   5  14 6414.68 1376.13   3
 -10  -5  13 13661.5 1949.81   3
  10  -5 -13 13006.8 1873.96   1
 -10  -5  13 13524.4 1857.09   2
 -10   5  13 13092.2 1661.43   3
 -10  -5  12 13591.3 1903.94   3
 -10  -5  12 11275.3 1789.49   2
  10  -5 -12 12645.6 1889.03   1
 -10   5  12 11859.9 1502.76   3
  10  -5 -11 7569.27 1545.45   1
 -10  -5  11 9726.93 1731.65   3
 -10  -5  11 7862.11 1520.65   2
 -10   5  11 7518.70 1086.43   3
  10  -5 -10 11269.6 1849.35   1
 -10  -5  10 11336.0 1679.13   2
 -10   5  10 10711.0 1322.34   3
 -10  -5   9 29314.1 2669.71   2
  10  -5  -9 30278.9 2802.97   1
  10  -5  -8 2093.83 873.677   1
 -10  -5   8-367.592 686.036   2
  10  -5  -7 306.119 778.275   1
 -10  -5   7 466.692 742.018   2
 -10  -5   6 19985.6 2210.81   2
  10  -5  -6 17679.4 2096.61   1
  10  -5  -5 10763.7 1816.55   1
 -10  -5   5 9978.32 1649.91   2
 -10  -5   4 65265.9 3911.92   2
  10  -5  -4 61616.8 4023.59   1
 -10   5   3 19223.4 2504.40   4
 -10  -5   3 18099.4 2089.80   2
  10  -5  -3 14363.6 2035.64   1
  10  -5  -2 1330.32 1031.01   1
 -10   5   2 1965.85 892.525   4
 -10  -5   2 1482.14 976.210   2
 -10   5   1-422.505 796.685   4
  10  -5  -1-452.452 687.482   1
 -10  -5   1 1176.12 917.317   2
 -10   5   0 30651.7 3272.33   4
 -10  -5   0 35166.5 2803.38   2
  10  -5   0 30029.2 2880.98   1
 -10   5  -1 15264.4 2365.18   4
 -10  -5  -1 17454.5 2022.92   2
 -10   5  -2-764.962 1216.23   4
 -10  -5  -2 1374.27 703.888   2
 -10   5  -3 8435.06 1878.20   4
 -10  -5  -3 10615.8 1549.36   2
 -10   5  -4 8415.75 1942.13   4
 -10  -5  -4 8265.88 1449.82   2
 -10   5  -5 1851.30 1091.56   4
 -10  -5  -5 2366.07 1123.62   2
 -10   5  -6 6835.29 1794.90   4
 -10  -5  -6 6955.66 1392.57   2
 -10  -5  -7 18111.6 2138.83   2
 -10   5  -7 19501.2 2603.52   4
 -10   5  -8 1305.85 1145.84   4
 -10  -5  -8 1328.61 853.519   2
 -10   5  -9 12923.7 2163.33   4
 -10  -5  -9 13302.4 1832.38   2
 -10   5 -10 2350.92 1208.17   4
 -10  -5 -10 1048.60 726.391   4
 -10  -5 -10 2899.66 1127.89   2
 -10   5 -11-14.9847 951.885   4
 -10  -5 -11 16.6600 955.843   4
 -10  -5 -11 906.122 918.654   2
 -10  -6  20 337.988 927.768   3
  10  -6 -20-220.923 1146.61   1
 -10   6  20 1984.07 1163.08   3
 -10  -6  19-246.904 827.185   3
  10  -6 -19-206.597 1129.08   1
 -10  -6  18-65.3583 735.449   3
  10  -6 -18 675.116 967.486   1
 -10  -6  17 5670.35 1341.64   3
  10  -6 -17 7336.99 2003.25   1
 -10  -6  16 717.854 1054.24   3
  10  -6 -16-51.7996 1132.72   1
 -10  -6  15 502.117 861.778   3
  10  -6 -15 3417.14 1288.62   1
 -10  -6  14 4265.97 1381.39   3
  10  -6 -14 2660.52 1265.29   1
  10  -6 -13 29793.8 3066.89   1
 -10  -6  13 35806.4 3183.94   3
 -10  -6  12 2074.35 1318.92   3
 -10  -6  12 399.851 624.301   2
  10  -6 -12-347.516 816.387   1
  10  -6 -11 1220.37 1055.70   1
 -10  -6  11 391.108 883.101   3
 -10  -6  11 7.61333 840.125   2
  10  -6 -10 1666.08 1225.55   1
 -10  -6  10 869.184 649.324   2
 -10  -6   9 37180.5 2934.03   2
  10  -6  -9 34734.2 3177.86   1
  10  -6  -8 6329.45 1595.28   1
 -10  -6   8 5094.05 1044.19   2
 -10  -6   7 24014.8 2359.43   2
  10  -6  -7 22812.0 2633.28   1
  10  -6  -6 5437.77 1529.04   1
 -10  -6   6 8463.96 1503.53   2
 -10  -6   5 93.9264 735.996   2
  10  -6  -5-547.687 976.373   1
  10  -6  -4 14989.3 2318.14   1
 -10  -6   4 16907.6 1998.27   2
 -10  -6   3 43728.6 3183.87   2
  10  -6  -3 40703.9 3501.46   1
 -10   6   2 801.700 848.709   4
  10  -6  -2 976.106 932.455   1
  10  -6  -1 9244.46 1709.45   1
 -10   6   1 11628.9 2346.72   4
 -10  -6   1 10719.5 1723.95   2
 -10   6   0 10382.0 2372.24   4
  10  -6   0 9889.72 1797.76   1
 -10  -6   0 10070.1 1649.82   2
  10  -6   1 1740.64 1148.39   1
 -10   6  -1 2945.00 1357.07   4
 -10  -6  -1 2630.64 990.382   2
  10  -6   2 5796.44 1474.87   1
 -10   6  -2 4541.16 1626.13   4
 -10  -6  -2 5334.64 1288.09   2
  10  -6   3 18269.0 2464.35   1
 -10   6  -3 16281.9 2701.15   4
 -10  -6  -3 17749.0 2117.46   2
 -10   6  -4 18069.2 2854.19   4
 -10  -6  -4 26974.6 2546.22   2
 -10   6  -5 2514.76 1195.46   4
 -10  -6  -5 3146.32 1216.89   2
 -10   6  -6 12175.3 2612.41   4
 -10  -6  -6 14626.8 2041.89   2
 -10   6  -7 19336.9 2983.90   4
 -10  -6  -7 18950.2 2228.80   2
 -10   6  -8 1143.73 1231.08   4
 -10  -7  16 1266.18 838.428   3
 -10  -7  15 1745.17 856.385   3
  10  -7 -15 2385.63 1412.62   1
 -10  -7  14 1853.15 1053.81   3
  10  -7 -14-691.846 1154.79   1
 -10  -7  13 2950.04 1091.59   3
  10  -7 -13 1961.34 1327.38   1
 -10  -7  12 1349.22 926.953   3
  10  -7 -12-16.9324 983.134   1
 -10  -7  11-816.358 1024.12   3
  10  -7 -11 2381.97 1187.54   1
  10  -7 -10 12089.5 2207.46   1
 -10  -7  10 13572.9 1926.63   2
  10  -7  -9 2032.49 1127.15   1
 -10  -7   9 3058.37 1024.46   2
  10  -7  -8 9096.66 1834.81   1
 -10  -7   8 10949.1 1666.53   2
  10  -7  -7 5094.30 1514.59   1
 -10  -7   7 5725.96 1357.02   2
  10  -7  -6 2356.95 940.576   1
 -10  -7   6 3060.21 1035.12   2
  10  -7  -5-779.015 1056.42   1
 -10  -7   5 581.937 828.388   2
  10  -7  -4 10784.0 2022.36   1
 -10  -7   4 11265.0 1758.75   2
  10  -7  -3 4316.26 1460.99   1
 -10  -7   3 7252.48 1440.22   2
  10  -7  -2 425.236 929.514   1
 -10  -7   2 229.783 744.572   2
 -10   7   1 6812.15 1790.13   4
  10  -7  -1 4354.07 1433.98   1
 -10  -7   1 6178.95 1314.88   2
 -10   7   0 9288.91 2141.87   4
  10  -7   0 5773.73 1579.20   1
 -10  -7   0 8501.38 1539.24   2
  10  -7   1-1694.27 1245.40   1
 -10   7  -1 1491.97 1149.76   4
 -10  -7  -1-1387.66 781.511   2
 -10   7  -2-1106.63 1703.01   4
  10  -7   2 800.212 1000.16   1
 -10  -7  -2 2474.83 1137.56   2
  10  -7   3 1267.26 1063.85   1
 -10   7  -3 4606.24 1493.87   4
 -10   7  -4 772.015 1511.77   4
  10  -7   4 2224.67 1289.41   1
 -10   7  -5 1159.43 1510.43   4
 -10  -8  10 3679.61 929.652   3
 -10  -8   9 61.3260 792.806   2
 -10  -8   8 699.915 715.437   2
 -10  -8   7 5870.64 1507.16   2
 -10  -8   6 6750.63 1491.35   2
 -10  -8   5-1266.73 1048.87   2
 -10  -8   4 4916.75 1203.82   2
 -11   0  23 213.621 1041.97   3
 -11   0  22 2615.99 1175.55   3
 -11   0  21 696.653 1013.41   3
 -11   0  20 7667.63 1529.24   3
 -11   0  19 209.681 976.403   3
 -11   0  18 9063.88 1566.36   3
 -11   0  17-1474.27 1134.39   3
 -11   0  16 941.115 702.800   3
 -11   0  15-922.983 646.165   3
 -11   0  14 21072.4 2281.24   3
 -11   0  13-665.612 920.158   3
 -11   0  13 575.129 673.769   2
 -11   0  12 383.530 951.320   3
 -11   0  12 799.061 614.369   2
 -11   0  11 1671.20 1101.19   3
 -11   0  11-1156.91 887.408   2
 -11   0  10 31859.2 2406.92   2
 -11   0  10 35882.5 2895.20   3
 -11   0   9 1210.41 876.265   3
 -11   0   9-1619.92 1045.37   2
 -11   0   8 149058. 5355.72   2
 -11   0   8 157103. 6243.54   3
 -11   0   7 2717.44 1038.68   2
 -11   0   6 179173. 5724.86   2
 -11   0   5-30.7629 205.832   4
 -11   0   5 132.013 639.808   2
  11   0  -5 147.529 404.683   1
 -11   0   4 5633.10 641.202   4
 -11   0   4 6616.18 1263.82   2
 -11   0   3 398.494 328.683   4
 -11   0   3 597.434 797.800   2
 -11   0   2 71739.7 3505.46   2
 -11   0   2 56536.8 2207.94   4
 -11   0   1 621.030 413.535   4
 -11   0   1-205.636 809.157   2
 -11   0   0 3134.27 601.656   4
 -11   0   0 4417.20 982.172   2
 -11   0  -1 638.559 554.611   4
 -11   0  -1 1160.09 737.017   2
 -11   0  -2 2223.63 533.533   4
 -11   0  -2 2342.73 905.923   2
 -11   0  -3 296.320 533.141   4
 -11   0  -3 3200.22 1046.91   2
 -11   0  -4 14449.3 1469.41   4
 -11   0  -4 14684.1 1744.96   2
 -11   0  -5 233.817 467.697   4
 -11   0  -5-279.151 641.217   2
 -11   0  -6 912.930 627.281   4
 -11   0  -6 2411.90 896.230   2
 -11   0  -7-803.555 532.087   4
 -11   0  -7 58.0208 840.020   2
 -11   0  -8 35345.5 2553.67   2
 -11   0  -8 29662.4 2393.88   4
 -11   0  -9-479.790 608.303   4
 -11   0  -9 1416.34 922.249   2
 -11   0 -10 1161.08 621.355   4
 -11   0 -10 1449.02 928.116   2
 -11   0 -11 248.733 783.985   4
 -11   0 -11-804.655 739.460   2
 -11   0 -12 58656.3 3572.21   2
 -11   0 -12 46032.2 3335.08   4
 -11   0 -13-186.474 748.248   4
 -11   0 -13 1665.21 1044.03   2
 -11   0 -14 4731.85 1230.66   4
 -11   1  23 516.994 992.310   3
 -11   1  22 1183.25 892.642   3
 -11  -1  22 1424.68 978.143   3
 -11   1  21 10365.9 1859.37   3
 -11  -1  21 10564.5 1816.87   3
 -11   1  20 1887.46 1239.94   3
 -11  -1  20 128.873 878.976   3
 -11   1  19 2586.17 1058.84   3
 -11  -1  19 1747.25 982.929   3
 -11   1  18-237.474 703.525   3
 -11  -1  18-772.018 927.778   3
 -11   1  17 12604.4 1857.82   3
 -11  -1  17 15401.7 2211.25   3
 -11   1  16 7981.42 1532.12   3
 -11  -1  16 11433.0 1958.09   3
 -11  -1  16 8630.90 1354.75   2
 -11  -1  15 33451.4 2593.54   2
 -11   1  15 31751.1 2741.52   3
 -11  -1  15 35411.6 3066.35   3
 -11   1  14 4595.46 1142.84   3
 -11  -1  14 4854.92 1412.58   3
 -11  -1  14 4559.78 1192.03   2
 -11   1  13 992.930 702.223   3
 -11  -1  13 1623.30 1069.26   3
 -11  -1  13 467.034 650.676   2
 -11   1  12 12824.4 1828.48   3
 -11  -1  12 14016.7 1961.96   3
 -11  -1  12 9425.85 1271.86   2
 -11  -1  11 45527.0 2910.88   2
 -11   1  11 49697.1 3275.67   3
 -11  -1  11 54154.2 3640.75   3
 -11   1  10 665.435 891.269   3
 -11  -1  10 266.068 919.487   3
 -11   1  10 151.621 740.077   2
 -11  -1  10 1129.10 784.817   2
 -11   1   9 4785.56 1303.82   3
 -11  -1   9 4690.70 1234.13   3
 -11   1   9 2376.49 829.585   2
 -11  -1   9 5281.29 1023.26   2
  11  -1  -9 3988.31 812.857   1
 -11  -1   8 50901.0 2980.28   2
  11  -1  -8 43625.6 2451.84   1
 -11   1   8 44131.0 3206.69   3
 -11   1   7 52723.7 3402.13   2
 -11  -1   7 77203.9 3741.63   2
  11  -1  -7 67387.5 3113.49   1
 -11   1   7 62483.1 3858.42   3
 -11   1   6 22581.9 2207.96   2
  11  -1  -6 27668.7 2054.91   1
 -11   1   5 61513.4 3584.81   2
 -11   1   5 61599.2 2544.18   4
  11  -1  -5 68056.4 3250.97   1
 -11  -1   4 6244.41 622.458   4
 -11   1   4 6430.09 901.997   4
 -11   1   4 5166.11 1048.41   2
 -11  -1   4 7781.66 1201.24   2
  11  -1  -4 6046.58 1030.00   1
 -11   1   3 217.163 411.537   4
 -11  -1   3 579.106 344.077   4
 -11   1   3 1435.24 893.762   2
 -11  -1   3 209.884 589.368   2
 -11   1   2 225.509 429.049   4
 -11  -1   2-91.4755 335.576   4
 -11   1   2 1524.02 773.323   2
 -11  -1   2 2.85018 612.792   2
 -11   1   1 19974.2 2029.40   2
 -11  -1   1 20559.3 1955.58   2
 -11   1   1 17014.2 1474.95   4
 -11  -1   1 15983.5 1259.10   4
 -11   1   0 66.5352 422.911   4
 -11   1   0 1134.67 982.366   2
 -11  -1   0 171.080 337.473   4
 -11  -1   0-294.556 732.562   2
 -11   1  -1 30319.5 2323.61   2
 -11  -1  -1 27028.9 2185.17   2
 -11   1  -1 24506.6 1732.38   4
 -11  -1  -1 21089.7 1624.23   4
 -11   1  -2 47.1281 390.517   4
 -11   1  -2 730.495 914.808   2
 -11  -1  -2 199.275 387.212   4
 -11  -1  -2 372.371 653.437   2
 -11   1  -3 7593.20 1102.62   4
 -11  -1  -3 4691.62 839.620   4
 -11   1  -3 7720.26 1343.10   2
 -11  -1  -3 6055.81 1196.64   2
 -11  -1  -4 19926.5 2086.60   2
 -11   1  -4 19402.4 1789.75   4
 -11  -1  -4 15877.6 1596.11   4
 -11   1  -5 1840.24 738.512   4
 -11  -1  -5 2081.77 774.569   4
 -11   1  -5 2070.46 832.742   2
 -11  -1  -5 899.541 898.438   2
 -11   1  -6 1246.15 710.113   4
 -11  -1  -6 450.353 512.455   4
 -11   1  -6-320.643 789.981   2
 -11  -1  -6 740.621 839.741   2
 -11   1  -7 19893.9 2008.28   2
 -11  -1  -7 20282.7 2139.44   2
 -11   1  -7 19537.6 1887.27   4
 -11  -1  -7 16906.6 1949.39   4
 -11   1  -8 2781.78 839.067   4
 -11  -1  -8 1630.89 688.122   4
 -11   1  -8 3746.40 1135.35   2
 -11  -1  -8 2014.40 907.296   2
 -11   1  -9 7441.48 1347.84   4
 -11  -1  -9 5932.91 1261.32   4
 -11   1  -9 6767.10 1361.89   2
 -11  -1  -9 6775.37 1381.34   2
 -11   1 -10 21105.9 2179.39   2
 -11  -1 -10 23900.7 2463.23   2
 -11   1 -10 22385.0 2213.65   4
 -11  -1 -10 20634.8 2250.58   4
 -11   1 -11-600.614 873.772   4
 -11   1 -11-155.096 681.557   2
 -11  -1 -11 1649.21 922.533   4
 -11  -1 -11 776.399 808.093   2
 -11   1 -12 126.775 719.644   4
 -11   1 -12 1994.05 942.404   2
 -11  -1 -12 201.548 895.024   4
 -11  -1 -12 124.795 729.085   2
 -11   1 -13 4433.67 1259.85   4
 -11  -1 -13 4102.82 1389.97   4
 -11  -1 -13 3846.27 1173.27   2
 -11  -1 -14-292.130 784.718   4
 -11  -1 -14 384.741 815.984   2
 -11  -2  22 3888.40 1249.77   3
 -11   2  22 3714.03 1149.81   3
 -11  -2  21-187.345 841.826   3
 -11   2  21-589.046 672.243   3
 -11   2  20 2880.94 1021.24   3
 -11  -2  20 2673.90 1214.40   3
 -11   2  19 9706.49 1832.40   3
[truncated: 74,259 more chars]
