# Supplementary material for: 2-(10-Bromo­anthracen-9-yl)-N-phenyl­aniline
Source: IUCrdata. 2024 May 31;9(Pt 5):x240475. doi: 10.1107/S2414314624004759 (PMC11151289; doi:10.1107/S2414314624004759)
Supplement: Supplementary file 2 [file x-09-x240475-Isup2.hkl]

data_I                                                                          
_shelx_title ' ta-2_a.res in P2(1)/c'                                           
_shelx_refln_list_code          4                                               
_shelx_F_calc_maximum      149.46                                               
_exptl_crystal_F_000       864.00                                               
_reflns_d_resolution_high  0.8000                                               
                                                                                
loop_                                                                           
 _space_group_symop_operation_xyz                                               
 'x, y, z'                                                                      
 '-x, y+1/2, -z+1/2'                                                            
 '-x, -y, -z'                                                                   
 'x, -y-1/2, z-1/2'                                                             
                                                                                
_cell_length_a    13.0619                                                       
_cell_length_b     7.6891                                                       
_cell_length_c    20.4753                                                       
_cell_angle_alpha  90.000                                                       
_cell_angle_beta  106.809                                                       
_cell_angle_gamma  90.000                                                       
                                                                                
_shelx_F_squared_multiplier     1.000                                           
                                                                                
loop_                                                                           
 _refln_index_h                                                                 
 _refln_index_k                                                                 
 _refln_index_l                                                                 
 _refln_F_squared_calc                                                          
 _refln_F_squared_meas                                                          
 _refln_F_squared_sigma                                                         
 _refln_observed_status                                                         
   3   0   0        967.38       1159.94        96.64 o                         
   4   0   0       9541.13      11372.17       120.47 o                         
   5   0   0        388.16        465.59        20.95 o                         
   6   0   0         56.74         72.42        19.89 o                         
   7   0   0        680.18        952.53        72.29 o                         
   8   0   0         30.56         38.99        20.61 o                         
   9   0   0        251.09        312.43        18.72 o                         
  10   0   0        159.32        172.34        14.65 o                         
  11   0   0         38.75         67.86        12.17 o                         
  12   0   0         46.99        106.36        17.22 o                         
  13   0   0          3.48         35.65        19.23 o                         
  14   0   0        136.73        205.16        30.01 o                         
  15   0   0         78.22        112.31        26.20 o                         
   3   1   0         12.46         27.94         2.19 o                         
   4   1   0        174.25        186.78         6.12 o                         
   5   1   0       2782.42       2851.23        28.05 o                         
   6   1   0        366.49        343.08        11.66 o                         
   7   1   0          6.98         26.95         8.56 o                         
   8   1   0        609.16        680.35        22.68 o                         
   9   1   0        235.50        196.48        15.36 o                         
  10   1   0        169.10        148.56        10.72 o                         
  11   1   0          1.87          3.49         4.56 o                         
  12   1   0        142.25        143.89        12.86 o                         
  13   1   0         62.64         81.11        47.47 o                         
  14   1   0          0.86          9.05        10.37 o                         
  15   1   0          9.96        -12.16        12.16 o                         
   0   2   0       3646.85       3733.32        53.67 o                         
   2   2   0        259.17        223.64         9.55 o                         
   3   2   0       3816.28       3873.86        23.18 o                         
   4   2   0       1435.26       1429.39        18.53 o                         
   5   2   0       1264.46       1337.27        16.12 o                         
   6   2   0       3449.75       4049.40        46.44 o                         
   7   2   0        932.81       1073.55        25.65 o                         
   8   2   0          9.64          5.69         6.36 o                         
   9   2   0          1.98         15.35         6.01 o                         
  10   2   0         18.37         32.67         8.50 o                         
  11   2   0        431.52        474.05        27.60 o                         
  12   2   0         54.27         20.73         6.45 o                         
  13   2   0        137.70        232.01        43.52 o                         
  14   2   0         48.59         84.68        29.13 o                         
  15   2   0        201.79        290.89        28.08 o                         
   1   3   0         22.40         16.95         2.08 o                         
   2   3   0        172.80        169.58         6.67 o                         
   3   3   0       3019.52       2999.75        34.41 o                         
   4   3   0        572.26        726.88        11.72 o                         
   5   3   0        508.76        464.02        10.39 o                         
   6   3   0        789.86        718.73        14.35 o                         
   7   3   0        982.41        911.05        25.99 o                         
   8   3   0        312.61        242.05        20.51 o                         
   9   3   0        949.84        778.74        48.10 o                         
  10   3   0        426.73        333.67        26.66 o                         
  11   3   0        209.14        171.74        15.10 o                         
  12   3   0        196.93        138.05        21.30 o                         
  13   3   0        305.84        205.91        34.43 o                         
  14   3   0        261.97        175.32        30.89 o                         
   0   4   0       4106.23       3953.84        78.92 o                         
   1   4   0        223.20        180.35         7.68 o                         
   2   4   0        526.35        504.92        10.79 o                         
   3   4   0         51.01         59.77         6.66 o                         
   4   4   0         10.40          4.29         3.43 o                         
   5   4   0         79.70         86.61         5.66 o                         
   6   4   0         27.69         24.71         3.22 o                         
   7   4   0          5.88         -0.27         3.03 o                         
   8   4   0        729.75        672.71        17.97 o                         
   9   4   0         22.02         38.93        12.56 o                         
  10   4   0        515.77        523.81        37.05 o                         
  11   4   0        132.99        165.27        22.62 o                         
  12   4   0        412.27        393.67        33.97 o                         
  13   4   0        309.96        295.69        28.14 o                         
  14   4   0         99.89        121.83        19.80 o                         
   1   5   0         25.58         28.93         3.90 o                         
   2   5   0        171.25        167.65        21.89 o                         
   3   5   0        259.58        276.54        14.58 o                         
   4   5   0        806.38        847.27        25.99 o                         
   5   5   0        288.37        324.35        14.87 o                         
   6   5   0       1160.95       1192.82        28.45 o                         
   7   5   0        666.85        638.16        21.40 o                         
   8   5   0       1465.08       1395.15        31.90 o                         
   9   5   0        240.60        186.43        20.32 o                         
  10   5   0        701.48        612.38        32.47 o                         
  11   5   0        520.32        485.00        29.78 o                         
  12   5   0        377.76        369.52        27.05 o                         
  13   5   0         36.13         27.84        14.77 o                         
   0   6   0         38.90         19.77         9.59 o                         
   1   6   0          2.50          2.30         8.77 o                         
   2   6   0        519.60        559.11        30.47 o                         
   3   6   0          4.28          3.19        10.70 o                         
   4   6   0        480.96        494.49        22.05 o                         
   5   6   0        253.76        227.61        13.88 o                         
   6   6   0         30.87         39.68         7.07 o                         
   7   6   0         63.40         64.12         8.87 o                         
   8   6   0        727.76        699.42        25.32 o                         
   9   6   0        133.95        130.31        16.49 o                         
  10   6   0        201.61        191.03        20.52 o                         
  11   6   0        159.93        139.31        18.67 o                         
  12   6   0         85.29        111.63        17.45 o                         
   1   7   0        222.07        229.04        18.38 o                         
   2   7   0          7.50          1.79         6.18 o                         
   3   7   0        785.27        908.39        36.38 o                         
   4   7   0         58.04         36.81         9.54 o                         
   5   7   0        215.10        260.39        20.65 o                         
   6   7   0        229.13        267.11        18.49 o                         
   7   7   0        712.79        806.73        28.83 o                         
   8   7   0        351.62        364.84        27.44 o                         
   9   7   0        267.59        259.51        29.08 o                         
  10   7   0        140.38        149.94        18.59 o                         
   0   8   0        922.54        921.03        56.32 o                         
   1   8   0          4.34         -8.60         8.60 o                         
   2   8   0        256.54        252.90        21.58 o                         
   3   8   0        527.91        500.47        30.25 o                         
   4   8   0        153.38        157.07        22.08 o                         
   5   8   0        157.30        147.63        16.44 o                         
   6   8   0        291.07        295.01        21.07 o                         
   7   8   0        272.52        236.52        28.01 o                         
   8   8   0         73.23         84.00        16.47 o                         
   1   9   0        284.00        291.74        24.81 o                         
   2   9   0        371.48        382.18        28.14 o                         
   3   9   0         23.85         31.51        10.66 o                         
   4   9   0          1.41         16.26         9.62 o                         
   5   9   0         56.85         89.68        15.41 o                         
 -15   1   1          0.45         -0.85        11.37 o                         
 -14   1   1          1.21         19.07        27.18 o                         
 -13   1   1        115.30         76.81        28.01 o                         
 -12   1   1         34.17         17.87         5.08 o                         
 -11   1   1        332.29        338.19        20.63 o                         
 -10   1   1       1354.62       1466.96        43.42 o                         
  -9   1   1        202.25        189.89         9.55 o                         
  -8   1   1       4120.10       3876.83        82.46 o                         
  -7   1   1       9341.32       8717.26        56.86 o                         
  -6   1   1       3166.27       2962.70        68.10 o                         
  -5   1   1       7280.65       7030.50        48.86 o                         
  -4   1   1       6456.50       5993.78        40.11 o                         
  -3   1   1      13802.98      12856.16       225.68 o                         
  -2   1   1         53.35         51.06         7.06 o                         
   4   1   1        215.49        183.69         6.70 o                         
   5   1   1       3871.80       3819.62        36.91 o                         
   6   1   1       1887.77       1654.69        31.83 o                         
   7   1   1       1242.97       1118.33        25.91 o                         
   8   1   1        690.93        730.27        33.69 o                         
   9   1   1        756.99        812.70        45.73 o                         
  10   1   1        887.15       1014.73        41.45 o                         
  11   1   1        358.41        478.32        32.17 o                         
  12   1   1        580.40        659.64        33.67 o                         
  13   1   1        126.24        155.31        19.46 o                         
  14   1   1        145.50        184.75        21.59 o                         
  15   1   1         11.32          4.97        10.52 o                         
 -15   2   1         99.90         65.07        59.17 o                         
 -14   2   1         80.77         54.23        13.79 o                         
 -13   2   1          0.72         21.03        48.29 o                         
 -12   2   1         75.99         50.48         9.84 o                         
 -11   2   1         79.38         89.38        10.36 o                         
 -10   2   1        294.36        254.14        14.62 o                         
  -9   2   1         20.63         22.01         4.78 o                         
  -8   2   1         28.34         26.48         4.50 o                         
  -7   2   1          2.85          8.11         4.93 o                         
  -6   2   1        476.33        534.18        16.19 o                         
  -5   2   1       6497.45       7521.06        37.41 o                         
  -4   2   1         14.55         12.35         1.57 o                         
  -3   2   1       1297.67       1338.52        13.58 o                         
  -2   2   1        361.88        346.76         5.61 o                         
  -1   2   1      10143.95      10630.20        52.00 o                         
   0   2   1         47.64         51.52         3.97 o                         
   1   2   1       1789.51       1863.42        31.04 o                         
   2   2   1       8839.15       8557.99        60.20 o                         
   3   2   1       1369.69       1422.14        20.52 o                         
   4   2   1       5962.84       6257.54        39.58 o                         
   5   2   1       3623.44       3717.35        31.56 o                         
   6   2   1       1654.83       1564.40        36.61 o                         
   7   2   1        519.54        484.06        19.54 o                         
   8   2   1        655.75        621.37        30.87 o                         
   9   2   1        757.33        648.19        36.97 o                         
  10   2   1         95.51         63.98        10.69 o                         
  11   2   1        306.35        295.40        19.36 o                         
  12   2   1        106.45         73.85         8.88 o                         
  13   2   1          8.30          0.11         7.68 o                         
  14   2   1         25.36          5.16        10.84 o                         
  15   2   1         53.61         44.58        15.40 o                         
 -14   3   1        127.79        110.25        26.66 o                         
 -13   3   1         25.30         39.56        21.29 o                         
 -12   3   1          5.35         10.94        14.50 o                         
 -11   3   1         31.72         40.47         8.82 o                         
 -10   3   1        261.13        245.77        23.27 o                         
  -9   3   1        371.80        394.90        29.55 o                         
  -8   3   1        457.65        533.35        17.20 o                         
  -7   3   1        334.86        347.02        12.78 o                         
  -6   3   1       2168.56       2269.50        24.14 o                         
  -5   3   1        376.36        339.90         8.79 o                         
  -4   3   1       8488.61       8989.00        42.37 o                         
  -3   3   1       2965.60       3054.74        29.80 o                         
  -2   3   1        662.99        626.93        10.65 o                         
  -1   3   1       1368.31       1333.12        19.23 o                         
   0   3   1         96.29         84.51         5.87 o                         
   1   3   1       1070.72       1096.24        18.51 o                         
   2   3   1         44.41         48.55         5.08 o                         
   3   3   1        230.76        264.07        10.81 o                         
   4   3   1        220.65        236.22         6.62 o                         
   5   3   1       2360.68       2339.37        23.52 o                         
   6   3   1       1900.68       1877.61        32.42 o                         
   7   3   1        634.32        676.18        30.55 o                         
   8   3   1        203.85        241.66        26.02 o                         
   9   3   1        943.89        985.86       147.23 o                         
  10   3   1        763.57        846.07        41.74 o                         
  11   3   1          9.34         22.25         6.08 o                         
  12   3   1        199.78        223.83        16.45 o                         
  13   3   1         83.56        115.60        15.94 o                         
  14   3   1         49.51         79.04        29.86 o                         
 -14   4   1         67.59         83.14        32.34 o                         
 -13   4   1        135.60        103.34        17.53 o                         
 -12   4   1        132.99        105.82        14.08 o                         
 -11   4   1        268.65        204.57        19.19 o                         
 -10   4   1          3.13          1.73         7.67 o                         
  -9   4   1         86.95         99.36         9.43 o                         
  -8   4   1          4.11          7.82         4.13 o                         
  -7   4   1         99.31         77.92         5.53 o                         
  -6   4   1          2.87          8.53         3.22 o                         
  -5   4   1        256.21        250.28         8.37 o                         
  -4   4   1       1323.12       1370.65        27.45 o                         
  -3   4   1        329.91        315.72        10.11 o                         
  -2   4   1       1579.05       1550.83        22.41 o                         
  -1   4   1       3585.05       3795.52        38.10 o                         
   0   4   1       1898.19       2043.59        39.98 o                         
   1   4   1       2833.85       2812.36        36.99 o                         
   2   4   1       1332.00       1343.63        32.48 o                         
   3   4   1       6668.00       7066.24        89.59 o                         
   4   4   1       1627.89       1590.86        31.46 o                         
   5   4   1       2454.55       2415.61        46.26 o                         
   6   4   1       1129.21        966.62        34.65 o                         
   7   4   1       2176.18       1931.10        27.71 o                         
   8   4   1        147.48        112.68         9.63 o                         
   9   4   1        838.14        704.97        38.14 o                         
  10   4   1        380.79        326.73        29.02 o                         
  11   4   1        104.76         73.75        24.75 o                         
  12   4   1         91.83         60.78        10.49 o                         
  13   4   1         25.89          7.23        10.32 o                         
 -13   5   1        318.63        238.50        26.16 o                         
 -12   5   1        136.23         84.60        13.09 o                         
 -11   5   1         60.56         41.88        11.73 o                         
 -10   5   1          1.11          0.47         9.28 o                         
  -9   5   1        247.70        167.69        16.93 o                         
  -8   5   1         52.96         71.99         8.52 o                         
  -7   5   1          6.46         15.81         5.14 o                         
  -6   5   1         36.96         30.78         7.43 o                         
  -5   5   1        274.27        311.69        14.26 o                         
  -4   5   1        351.59        361.12        16.92 o                         
  -3   5   1        182.97        188.94         7.89 o                         
  -2   5   1         12.79         11.42         2.90 o                         
  -1   5   1         56.25         64.38         6.14 o                         
   0   5   1         22.90         33.49         6.69 o                         
   1   5   1        102.52        118.77         6.93 o                         
   2   5   1         89.24         81.36         8.25 o                         
   3   5   1        123.31        138.15        10.52 o                         
   4   5   1        113.34        109.59        10.20 o                         
   5   5   1        970.31       1042.20        26.45 o                         
   6   5   1        149.98        188.81        12.42 o                         
   7   5   1       1025.68       1093.73        28.54 o                         
   8   5   1         73.11         96.45        10.23 o                         
   9   5   1        161.12        245.22        24.38 o                         
  10   5   1        289.32        314.82        29.16 o                         
  11   5   1         40.27         57.34        12.87 o                         
  12   5   1          0.77         16.41        12.60 o                         
  13   5   1         17.38         34.56        14.79 o                         
 -12   6   1        184.68        139.98        17.48 o                         
 -11   6   1        343.10        302.60        25.77 o                         
 -10   6   1        184.31        197.43        20.45 o                         
  -9   6   1         28.99         19.36         8.76 o                         
  -8   6   1         18.40         26.26         6.60 o                         
  -7   6   1         12.10         13.76         5.55 o                         
  -6   6   1        153.42        197.61        13.34 o                         
  -5   6   1          5.60         -4.77         6.35 o                         
  -4   6   1         22.24         39.93        22.04 o                         
  -3   6   1        419.32        402.34        22.28 o                         
  -2   6   1        431.01        435.97        23.37 o                         
  -1   6   1        411.82        408.85        28.29 o                         
   0   6   1       1302.75       1361.29        40.45 o                         
   1   6   1        452.06        482.53        24.48 o                         
   2   6   1       2149.62       2291.11        53.77 o                         
   3   6   1        529.98        555.81        22.70 o                         
   4   6   1        988.97       1038.51        34.93 o                         
   5   6   1        223.43        204.74        13.48 o                         
   6   6   1       1129.15       1167.57        31.88 o                         
   7   6   1        173.46        173.91        13.42 o                         
   8   6   1        317.71        295.55        16.92 o                         
   9   6   1         91.83         47.86        26.58 o                         
  10   6   1         55.27         45.95        12.45 o                         
  11   6   1         51.51         40.33        12.75 o                         
  12   6   1         21.75         14.05        14.07 o                         
 -10   7   1        114.16        111.07        16.16 o                         
  -9   7   1        333.38        308.06        25.57 o                         
  -8   7   1         66.01         70.77        16.50 o                         
  -7   7   1         12.28          2.55        14.75 o                         
  -6   7   1          1.11         -6.32         6.32 o                         
  -5   7   1        141.58        146.99        14.02 o                         
  -4   7   1          7.79          9.49        11.63 o                         
  -3   7   1         19.88         39.80        10.97 o                         
  -2   7   1        171.92        160.36        15.51 o                         
  -1   7   1         19.51         30.87         9.31 o                         
   0   7   1        634.91        635.85        30.93 o                         
   1   7   1        128.00        167.19        19.83 o                         
   2   7   1        119.12        121.68        13.92 o                         
   3   7   1         50.94         60.41        12.12 o                         
   4   7   1        196.42        209.14        25.41 o                         
   5   7   1        130.06        136.97        11.71 o                         
   6   7   1        105.10        119.66        12.23 o                         
   7   7   1        139.86        145.73        13.30 o                         
   8   7   1          1.46         -3.07        10.24 o                         
   9   7   1         29.27         55.24        13.73 o                         
  10   7   1          3.65        -11.81        17.66 o                         
  -8   8   1         84.44         89.11        18.80 o                         
  -7   8   1        100.77        163.82        35.96 o                         
  -6   8   1         60.85         69.78        11.27 o                         
  -5   8   1          2.81         -8.92         8.92 o                         
  -4   8   1          2.42          2.28        17.08 o                         
  -3   8   1         34.51         40.64        10.99 o                         
  -2   8   1        427.49        417.90        27.96 o                         
  -1   8   1        158.47        169.10        17.91 o                         
   0   8   1         13.91         26.30        10.19 o                         
   1   8   1          3.06          1.24         8.87 o                         
   2   8   1        108.07        104.82        15.02 o                         
   3   8   1         51.79         72.61        13.03 o                         
   4   8   1         40.82         35.04         9.18 o                         
   5   8   1        158.24        169.73        16.26 o                         
   6   8   1          7.36        -10.04        10.04 o                         
   7   8   1         31.43         59.57        18.08 o                         
   8   8   1          0.27          3.87        13.52 o                         
  -5   9   1         35.65         55.09        11.01 o                         
  -4   9   1        195.37        199.96        21.64 o                         
  -3   9   1         79.70         73.04        14.16 o                         
  -2   9   1          8.21         11.91         9.61 o                         
  -1   9   1         59.18         50.86        20.47 o                         
   0   9   1          2.61          9.64         9.35 o                         
   1   9   1          6.36         -7.57         9.94 o                         
   2   9   1        158.37        157.96        19.28 o                         
   3   9   1         12.42         -7.03         8.85 o                         
   4   9   1         14.36         -0.97         9.60 o                         
   5   9   1         33.49         31.96        10.67 o                         
 -15   0   2         87.51        106.04        25.13 o                         
 -14   0   2         69.58         88.20        24.04 o                         
 -13   0   2        668.59        851.60        56.00 o                         
 -12   0   2        475.82        552.57        64.48 o                         
 -11   0   2        971.10       1168.76       144.16 o                         
 -10   0   2       1505.90       1918.34       204.93 o                         
  -9   0   2       1211.75       1329.40       151.01 o                         
  -8   0   2       2874.81       3400.66       249.35 o                         
  -7   0   2        824.55        832.78        35.52 o                         
  -6   0   2       1197.26       1167.89        83.29 o                         
  -5   0   2       1812.85       1641.92        94.64 o                         
  -4   0   2        615.45        513.35        21.36 o                         
  -3   0   2        839.85       1028.39        36.14 o                         
   2   0   2        165.92        280.48        21.24 o                         
   3   0   2       3283.21       3170.78       219.05 o                         
   4   0   2       5809.68       5776.51        79.42 o                         
   5   0   2       1628.40       1730.64       149.13 o                         
   6   0   2       4343.25       5212.34        79.62 o                         
   7   0   2       1899.19       2119.02        98.98 o                         
   8   0   2      12958.05      15633.77       528.80 o                         
   9   0   2       2634.00       3112.78       259.71 o                         
  10   0   2        369.72        415.15        23.25 o                         
  11   0   2         54.33         42.84         8.72 o                         
  12   0   2         78.40         56.74        11.01 o                         
  13   0   2         83.67         62.20        10.87 o                         
  14   0   2         95.89         90.07        21.70 o                         
  15   0   2         18.60        -19.78        19.78 o                         
 -15   1   2          7.81          4.66        12.17 o                         
 -14   1   2         71.40         59.98        14.51 o                         
 -13   1   2          0.89         -1.68        14.50 o                         
 -12   1   2         54.48         44.08         7.61 o                         
 -11   1   2          0.88          5.13         5.28 o                         
 -10   1   2        562.78        577.56        24.90 o                         
  -9   1   2          2.04         -0.32         2.51 o                         
  -8   1   2       2171.37       1997.22        26.59 o                         
  -7   1   2        262.11        320.20         9.34 o                         
  -6   1   2       3955.76       3967.36        57.80 o                         
  -5   1   2        225.34        223.53         6.31 o                         
  -4   1   2        783.25        819.75        18.80 o                         
  -3   1   2         53.95         62.05         2.65 o                         
  -2   1   2        300.28        325.61         6.31 o                         
   0   1   2       4251.68       4215.22        30.46 o                         
   1   1   2        951.45       1049.22        29.53 o                         
   2   1   2       1158.66       1311.97        17.91 o                         
   3   1   2       9092.85       9362.99        57.74 o                         
   4   1   2       5421.52       5717.21        60.95 o                         
   5   1   2         71.25         86.02         6.42 o                         
   6   1   2       2318.55       2525.34        64.77 o                         
   7   1   2        374.33        417.74        20.05 o                         
   8   1   2        331.79        340.40        29.54 o                         
   9   1   2        466.47        526.76        36.94 o                         
  10   1   2         95.61        110.17         9.70 o                         
  11   1   2          0.09          4.89         4.63 o                         
  12   1   2         15.28         21.82         5.45 o                         
  13   1   2          4.99         12.68         7.19 o                         
  14   1   2         44.57         28.06        12.08 o                         
  15   1   2         34.63         27.31        13.44 o                         
 -15   2   2         96.31         88.24        38.94 o                         
 -14   2   2        170.23        171.86        21.42 o                         
 -13   2   2        185.24        218.61        23.92 o                         
 -12   2   2        242.20        277.33        19.43 o                         
 -11   2   2       1339.74       1277.20        47.89 o                         
 -10   2   2        231.26        230.45        15.72 o                         
  -9   2   2       1981.96       1844.62        36.28 o                         
  -8   2   2       1128.13       1045.68        32.39 o                         
  -7   2   2       1557.96       1403.33        23.68 o                         
  -6   2   2       1073.19       1086.78        21.84 o                         
  -5   2   2       3360.13       3461.16        22.45 o                         
  -4   2   2       6878.31       7098.76        27.88 o                         
  -3   2   2        149.21        152.75         3.64 o                         
  -2   2   2       1928.64       2058.10        18.49 o                         
  -1   2   2        747.70        829.80        25.89 o                         
   0   2   2         28.51         41.00         9.36 o                         
   1   2   2      11771.10      10968.31       149.63 o                         
   3   2   2       2857.49       2869.75        27.74 o                         
   4   2   2        646.74        590.81        14.00 o                         
   5   2   2       1127.72       1145.33        21.83 o                         
   6   2   2       1342.58       1325.88        42.47 o                         
   7   2   2       1919.55       2012.04        50.19 o                         
   8   2   2        409.00        438.94        21.53 o                         
   9   2   2       2485.86       2334.21        65.63 o                         
  10   2   2         27.17         22.99         8.23 o                         
  11   2   2        797.42        704.13        35.65 o                         
  12   2   2         96.13         80.10        10.27 o                         
  13   2   2         14.36          8.40         9.71 o                         
  14   2   2         31.57         59.98        15.55 o                         
 -15   3   2         14.89         -0.65        18.41 o                         
 -14   3   2         18.12         19.08        16.75 o                         
 -13   3   2          7.50         10.13         9.60 o                         
 -12   3   2         23.34         25.97         8.54 o                         
 -11   3   2        113.31         74.21         9.92 o                         
 -10   3   2        492.06        391.18        22.61 o                         
  -9   3   2       1099.55       1006.48        31.87 o                         
  -8   3   2       1106.26       1025.65        20.98 o                         
  -7   3   2        772.20        652.13        15.56 o                         
  -6   3   2       1368.22       1156.13        21.96 o                         
  -5   3   2       2564.33       2349.59        21.61 o                         
  -4   3   2       4264.66       4416.21        28.67 o                         
  -3   3   2       5681.70       5999.80        45.90 o                         
  -2   3   2       8252.51       8856.30        51.10 o                         
  -1   3   2       3928.17       4063.62        32.00 o                         
   0   3   2       4037.64       4147.23        41.40 o                         
   1   3   2       1341.82       1283.29        48.60 o                         
   2   3   2       6952.43       6832.33        66.81 o                         
   3   3   2         37.24         30.11         4.80 o                         
   4   3   2        184.66        172.55         6.70 o                         
   5   3   2       1203.89       1209.15        26.53 o                         
   6   3   2        546.86        575.29        19.31 o                         
   7   3   2        452.47        451.90        25.58 o                         
   8   3   2          7.10          5.39         8.44 o                         
   9   3   2         36.06         37.20        11.50 o                         
  10   3   2         31.27         29.32        10.51 o                         
  11   3   2         66.65         66.35         9.54 o                         
  12   3   2          4.30         -2.85        10.49 o                         
  13   3   2         78.29         64.57        11.35 o                         
  14   3   2         18.60        -20.30        20.30 o                         
 -14   4   2        124.87        109.81        17.41 o                         
 -13   4   2         95.34         74.54        16.01 o                         
 -12   4   2        119.23        164.47        17.28 o                         
 -11   4   2         22.20          0.54         8.04 o                         
 -10   4   2         41.02          1.18         7.40 o                         
  -9   4   2        754.07        797.50        25.26 o                         
  -8   4   2        870.72        910.11        18.79 o                         
  -7   4   2        347.06        360.40        10.35 o                         
  -6   4   2        972.69       1029.32        16.99 o                         
  -5   4   2        218.94        215.09         7.56 o                         
  -4   4   2        262.40        234.61         9.68 o                         
  -3   4   2         74.69         72.86         5.37 o                         
  -2   4   2        268.61        336.75        11.39 o                         
  -1   4   2         11.61         20.84         3.64 o                         
   0   4   2        135.19        119.31         8.50 o                         
   1   4   2         79.12         59.62         6.64 o                         
   2   4   2       2878.80       2944.25        66.84 o                         
   3   4   2        724.17        672.09        24.85 o                         
   4   4   2         46.01         50.39         7.71 o                         
   5   4   2        653.74        703.19        24.46 o                         
   6   4   2        483.28        486.82        14.16 o                         
   7   4   2         13.37         36.63         4.68 o                         
   8   4   2       1048.54       1120.32        44.93 o                         
   9   4   2         22.13         48.36        13.18 o                         
  10   4   2         15.24         28.28        13.49 o                         
  11   4   2          3.63          1.06        11.51 o                         
  12   4   2         21.45         20.52         8.17 o                         
  13   4   2         47.17         54.62        22.04 o                         
 -13   5   2         26.61          7.41        12.06 o                         
 -12   5   2        251.62        184.76        19.87 o                         
 -11   5   2        104.32         85.56        14.07 o                         
 -10   5   2         31.66         30.51        10.53 o                         
  -9   5   2         24.57         15.70         7.88 o                         
  -8   5   2        357.70        312.22        14.59 o                         
  -7   5   2        579.59        508.28        21.65 o                         
  -6   5   2       1699.94       1635.22        35.17 o                         
  -5   5   2       1494.14       1484.46        29.48 o                         
  -4   5   2       2282.36       2266.97        46.82 o                         
  -3   5   2        434.99        428.64        13.26 o                         
  -2   5   2       1596.53       1702.99        40.41 o                         
  -1   5   2       3135.68       3249.55        41.24 o                         
   0   5   2       1331.87       1369.91        37.29 o                         
   1   5   2       1036.46       1030.51        27.14 o                         
   2   5   2       1344.22       1246.72        31.24 o                         
   3   5   2       1649.15       1644.52        48.30 o                         
   4   5   2        282.58        270.87        16.84 o                         
   5   5   2         12.97          6.10         9.09 o                         
   6   5   2       1608.77       1595.27        57.66 o                         
   7   5   2         51.69         63.23         8.88 o                         
   8   5   2          1.69         -4.06         6.14 o                         
   9   5   2          8.83          7.84        10.45 o                         
  10   5   2          7.25         11.19        20.29 o                         
  11   5   2         96.69         97.05        20.01 o                         
  12   5   2        162.07        147.66        22.12 o                         
 -12   6   2          4.88        -10.25        10.25 o                         
 -11   6   2         26.24         23.93        13.66 o                         
 -10   6   2          7.95         16.78        11.90 o                         
  -9   6   2         84.16         95.77        14.04 o                         
  -8   6   2         22.38         36.04        10.41 o                         
  -7   6   2         12.93          3.35         8.40 o                         
  -6   6   2        128.22        145.50        12.38 o                         
  -5   6   2        357.48        381.86        21.57 o                         
  -4   6   2        629.89        677.36        37.29 o                         
  -3   6   2          0.99         -0.06        14.41 o                         
  -2   6   2        344.80        352.31        21.15 o                         
  -1   6   2         27.43         11.92         6.14 o                         
   0   6   2          8.91          7.53         5.64 o                         
   1   6   2         10.65         12.35         6.33 o                         
   2   6   2        957.32        999.37        36.36 o                         
   3   6   2        118.06        112.60        11.31 o                         
   4   6   2          1.59          0.41         6.01 o                         
   5   6   2        150.38        149.68        12.37 o                         
   6   6   2          3.09          7.65         5.90 o                         
   7   6   2         14.62          8.13         5.80 o                         
   8   6   2         72.29         42.51         7.37 o                         
   9   6   2         12.02        -10.03        10.03 o                         
  10   6   2        132.50        100.60        15.80 o                         
  11   6   2         55.64         47.59        12.89 o                         
 -11   7   2          7.61          9.51        13.54 o                         
 -10   7   2          5.30          6.01        11.02 o                         
  -9   7   2         10.75          4.26        25.85 o                         
  -8   7   2         22.89          2.31        11.44 o                         
  -7   7   2        114.44         90.79        16.13 o                         
  -6   7   2         27.90         33.79         7.45 o                         
  -5   7   2        146.32        169.92        14.16 o                         
  -4   7   2        132.15        141.21        14.75 o                         
  -3   7   2        794.73        860.83        34.97 o                         
  -2   7   2         65.05         66.26        15.63 o                         
  -1   7   2        515.76        510.67        27.41 o                         
   0   7   2        850.91        932.34        37.22 o                         
   1   7   2       1621.86       1725.34        51.81 o                         
   2   7   2          3.72          4.53        11.88 o                         
   3   7   2        104.81         86.53        13.38 o                         
   4   7   2        294.21        321.09        19.96 o                         
   5   7   2         30.58         -1.58         8.69 o                         
   6   7   2         22.85         32.80         7.34 o                         
   7   7   2         79.56        101.90        12.12 o                         
   8   7   2        134.88        176.94        20.89 o                         
   9   7   2         14.76         40.70        14.31 o                         
  10   7   2         19.04         17.89        16.65 o                         
  -8   8   2          2.18         14.68        24.26 o                         
  -7   8   2          0.50        -11.47        17.27 o                         
  -6   8   2          0.04         -7.29         7.61 o                         
  -5   8   2         27.41         12.46         8.50 o                         
  -4   8   2          3.09          2.77         7.08 o                         
  -3   8   2         79.05         64.12        11.15 o                         
  -2   8   2         22.92         42.30        12.06 o                         
  -1   8   2         76.35         79.15        12.43 o                         
   0   8   2         15.24          5.62        15.16 o                         
   1   8   2         33.82         40.02         9.73 o                         
   2   8   2        478.29        454.94        29.26 o                         
   3   8   2         52.21         57.53        12.96 o                         
   4   8   2          0.61        -11.83        11.83 o                         
   5   8   2        214.78        226.30        23.69 o                         
   6   8   2        143.33        177.29        17.80 o                         
   7   8   2         11.99         27.37        15.80 o                         
   8   8   2         30.70         29.84        14.22 o                         
  -5   9   2          1.24         -0.94        11.56 o                         
  -4   9   2         27.54         21.04         9.71 o                         
  -3   9   2          0.61         -1.16        14.56 o                         
  -2   9   2         24.18         13.01        27.96 o                         
  -1   9   2        106.00        118.01        17.62 o                         
   0   9   2        131.56        114.12        17.73 o                         
   1   9   2         46.92         38.14        12.02 o                         
   2   9   2         82.63         78.46        15.70 o                         
   3   9   2          2.04         19.21        25.35 o                         
   4   9   2          3.24          3.55        19.44 o                         
 -15   1   3          3.94         24.57        12.53 o                         
 -14   1   3         53.05        146.26        21.11 o                         
 -13   1   3        156.22        278.55        47.72 o                         
 -12   1   3        477.02        669.23        35.35 o                         
 -11   1   3         11.98          9.71         4.41 o                         
 -10   1   3        369.81        402.63        26.85 o                         
  -9   1   3          7.18         13.13         2.74 o                         
  -8   1   3         34.23         57.07         4.16 o                         
  -7   1   3          2.87          6.35         1.82 o                         
  -6   1   3       1709.67       1875.58        23.49 o                         
  -5   1   3       1093.83       1303.55        16.31 o                         
  -4   1   3       3075.23       3235.93        20.12 o                         
  -3   1   3       4282.79       4327.33        20.53 o                         
  -2   1   3      15514.29      14814.99        94.89 o                         
  -1   1   3       3751.20       3679.43        28.85 o                         
   0   1   3       4663.14       4307.06        30.85 o                         
   2   1   3      16775.54      16066.02        70.43 o                         
   3   1   3       3961.13       3946.34        86.28 o                         
   4   1   3        907.63        881.47        18.97 o                         
   5   1   3       5013.98       4987.84        86.95 o                         
   6   1   3        796.69        675.20        32.40 o                         
   7   1   3         68.62         71.32         8.34 o                         
   8   1   3        169.53        156.79        13.36 o                         
   9   1   3         39.59         47.08         7.44 o                         
  10   1   3        154.89        128.52        10.84 o                         
  11   1   3        168.62        121.62        12.50 o                         
  12   1   3         20.52         64.44        10.14 o                         
  13   1   3         31.99         76.79         8.79 o                         
  14   1   3          0.44         11.70        12.61 o                         
 -15   2   3        256.26        224.85        37.68 o                         
 -14   2   3         30.65        -12.20        12.20 o                         
 -13   2   3         99.97         80.76        12.93 o                         
 -12   2   3         71.18         39.96         7.49 o                         
 -11   2   3        955.30        790.05        36.93 o                         
 -10   2   3         23.08          3.45         5.98 o                         
  -9   2   3        362.97        249.52        17.13 o                         
  -8   2   3        842.34        691.96        15.37 o                         
  -7   2   3        718.10        629.44        13.01 o                         
  -6   2   3        187.45        130.36         5.03 o                         
  -5   2   3       1723.55       1677.57        18.35 o                         
  -4   2   3       2980.31       2998.22        21.66 o                         
  -3   2   3       1773.76       1720.91        14.88 o                         
  -2   2   3       1402.70       1343.18        18.43 o                         
  -1   2   3       1112.65       1170.67        17.21 o                         
   0   2   3        139.26        157.53         6.64 o                         
   1   2   3        671.94        690.55        18.17 o                         
   2   2   3       1873.87       1867.91        17.03 o                         
   3   2   3       8240.96       8408.52        44.34 o                         
   4   2   3        859.70        853.50        15.67 o                         
   5   2   3        342.26        403.27        15.78 o                         
   6   2   3         74.93        111.13        10.91 o                         
   7   2   3         39.39         56.86         9.73 o                         
   8   2   3        506.89        453.63        20.58 o                         
   9   2   3        225.45        268.36        20.16 o                         
  10   2   3        159.86        138.40        12.60 o                         
  11   2   3        211.81        173.13        21.04 o                         
  12   2   3        287.35        246.32        15.76 o                         
  13   2   3         28.62         35.29         9.06 o                         
  14   2   3         81.05         75.27        14.81 o                         
 -15   3   3        343.48        362.72        43.93 o                         
 -14   3   3        128.99        165.74        33.03 o                         
 -13   3   3        254.76        317.43        21.78 o                         
 -12   3   3        492.41        532.90        30.42 o                         
 -11   3   3        280.98        333.14        18.70 o                         
 -10   3   3        520.09        501.40        25.11 o                         
  -9   3   3        156.75        159.87        11.77 o                         
  -8   3   3          1.77          2.62         3.13 o                         
  -7   3   3          9.69         11.90         3.11 o                         
  -6   3   3          3.02         -0.81         1.79 o                         
  -5   3   3       2716.15       3058.21        32.07 o                         
  -4   3   3       1761.19       1856.87        18.78 o                         
  -3   3   3        256.33        192.39         6.46 o                         
  -2   3   3         16.57         19.62         2.74 o                         
  -1   3   3       1492.62       1448.14        36.63 o                         
   0   3   3        799.76        620.25        15.43 o                         
   1   3   3       3595.89       3379.03        46.91 o                         
   2   3   3       1341.94       1166.07        28.41 o                         
   3   3   3        428.38        396.67        21.74 o                         
   4   3   3       9533.90       9789.27        51.82 o                         
   5   3   3       3319.78       3307.06        59.36 o                         
   6   3   3         15.85         18.19         5.58 o                         
   7   3   3        104.79        117.10        17.73 o                         
   8   3   3         42.29         25.83        14.42 o                         
   9   3   3        392.50        413.89        23.32 o                         
  10   3   3         11.49          9.71         7.13 o                         
  11   3   3        201.00        217.79        15.70 o                         
  12   3   3         82.83         91.26        10.63 o                         
  13   3   3         58.06         83.14        16.98 o                         
  14   3   3         44.66         52.57        23.26 o                         
 -14   4   3        288.30        233.21        25.85 o                         
 -13   4   3        195.68        140.96        20.85 o                         
 -12   4   3        259.36        212.83        22.71 o                         
 -11   4   3        443.22        404.43        25.88 o                         
 -10   4   3        930.15        856.65        28.42 o                         
  -9   4   3       1690.36       1616.66        35.98 o                         
  -8   4   3        699.97        595.47        14.97 o                         
  -7   4   3       1472.26       1312.82        20.92 o                         
  -6   4   3       1633.76       1598.42        22.66 o                         
  -5   4   3       1566.58       1561.79        30.87 o                         
  -4   4   3        197.32        175.14         6.45 o                         
  -3   4   3       1155.45       1119.39        21.20 o                         
  -2   4   3        396.83        423.14        13.31 o                         
  -1   4   3       1712.08       1848.02        31.45 o                         
   0   4   3         53.16         49.59         6.24 o                         
   1   4   3         29.75         41.26         7.15 o                         
   2   4   3        154.91        161.07        12.13 o                         
   3   4   3          2.14          2.59         4.67 o                         
   4   4   3        927.22        957.67        31.30 o                         
   5   4   3         15.25         16.95         5.49 o                         
   6   4   3       1259.82       1141.13        42.64 o                         
   7   4   3        425.08        401.79        13.54 o                         
   8   4   3        509.03        440.69        56.44 o                         
   9   4   3        423.20        356.48        28.04 o                         
  10   4   3        262.02        200.21        22.33 o                         
  11   4   3        360.13        315.40        41.26 o                         
  12   4   3         98.11         79.98        13.28 o                         
  13   4   3        185.12        167.94        22.37 o                         
 -13   5   3        118.21        150.39        25.28 o                         
 -12   5   3        305.41        340.61        26.12 o                         
 -11   5   3        165.14        158.04        17.62 o                         
 -10   5   3        357.83        326.37        25.70 o                         
  -9   5   3        537.05        537.17        28.50 o                         
  -8   5   3         39.45         11.47         5.13 o                         
  -7   5   3       1208.26       1227.80        32.45 o                         
  -6   5   3         25.47         21.26         3.38 o                         
  -5   5   3         43.72         56.95         7.14 o                         
  -4   5   3        181.86        179.43         9.00 o                         
  -3   5   3        697.25        776.72        28.57 o                         
  -2   5   3        255.86        220.26        10.44 o                         
  -1   5   3        252.23        291.29        17.28 o                         
   0   5   3         32.76         13.11         4.25 o                         
   1   5   3          0.63         -3.13         4.73 o                         
   2   5   3         22.64         33.56         6.77 o                         
   3   5   3         32.45         35.26         8.64 o                         
   4   5   3         22.94         22.56        14.20 o                         
   5   5   3        734.78        737.50        26.19 o                         
   6   5   3        513.65        481.56        21.69 o                         
   7   5   3        461.33        407.22        20.63 o                         
   8   5   3         49.16         51.67         8.40 o                         
   9   5   3        473.61        414.49        31.62 o                         
  10   5   3        180.10        186.81        22.67 o                         
  11   5   3        188.51        206.90        26.34 o                         
  12   5   3         99.75        126.69        22.61 o                         
 -12   6   3        130.68        121.41        21.66 o                         
 -11   6   3        162.36        125.98        19.96 o                         
 -10   6   3        887.62        804.36        44.67 o                         
  -9   6   3        429.00        411.80        29.98 o                         
  -8   6   3        390.56        388.04        29.01 o                         
  -7   6   3        993.82       1102.96        46.48 o                         
  -6   6   3        651.49        720.10        25.03 o                         
  -5   6   3        605.65        621.21        27.86 o                         
  -4   6   3        674.80        717.89        29.22 o                         
  -3   6   3        285.53        273.38        19.00 o                         
  -2   6   3        847.20        952.58        33.78 o                         
  -1   6   3         46.82         46.87         9.61 o                         
   0   6   3         13.58         25.87         7.43 o                         
   1   6   3        168.18        154.16        20.15 o                         
   2   6   3         75.11         75.76         9.54 o                         
   3   6   3        715.20        702.45        26.68 o                         
   4   6   3        291.31        324.75        19.28 o                         
   5   6   3        586.42        693.79        25.46 o                         
   6   6   3        210.23        256.37        16.22 o                         
   7   6   3        904.36        909.94        30.44 o                         
   8   6   3        398.83        421.56        23.27 o                         
   9   6   3        316.77        345.64        30.67 o                         
  10   6   3        407.23        333.08        26.18 o                         
  11   6   3        206.01        183.94        24.79 o                         
 -11   7   3         98.04         79.16        17.55 o                         
 -10   7   3        113.23        116.94        27.84 o                         
  -9   7   3         64.58         62.33        13.73 o                         
  -8   7   3        221.01        214.90        23.49 o                         
  -7   7   3        160.44        144.23        18.42 o                         
  -6   7   3        147.37        137.09        12.62 o                         
  -5   7   3        269.44        259.20        16.70 o                         
  -4   7   3         98.62         98.24        12.44 o                         
  -3   7   3        145.76        132.01        14.07 o                         
  -2   7   3        213.83        203.17        17.11 o                         
  -1   7   3         73.37         71.49        11.90 o                         
   0   7   3        261.84        297.51        21.86 o                         
   1   7   3        343.04        378.83        24.16 o                         
   2   7   3         42.33         35.59         9.07 o                         
   3   7   3        326.94        338.50        20.90 o                         
   4   7   3         86.27         62.22        10.29 o                         
   5   7   3        695.55        708.47        27.19 o                         
   6   7   3        177.39        166.68        14.05 o                         
   7   7   3        245.16        292.79        19.26 o                         
   8   7   3        456.75        445.28        31.01 o                         
   9   7   3        238.96        232.01        30.79 o                         
  -9   8   3         98.87        133.67        22.28 o                         
  -8   8   3         48.18         62.66        15.45 o                         
  -7   8   3        125.77        164.01        23.51 o                         
  -6   8   3         51.95         85.51        16.51 o                         
  -5   8   3        164.55        200.25        16.49 o                         
  -4   8   3        106.60        125.84        14.98 o                         
  -3   8   3          8.58         21.06         9.31 o                         
  -2   8   3         47.79         44.57        11.24 o                         
  -1   8   3         54.96         64.44        11.94 o                         
   0   8   3        126.46        129.30        16.30 o                         
   1   8   3        153.63        162.40        28.50 o                         
   2   8   3         45.40         33.35        14.99 o                         
   3   8   3        237.52        259.16        22.77 o                         
   4   8   3        185.73        216.99        22.37 o                         
   5   8   3         61.82        111.28        12.79 o                         
   6   8   3        225.60        267.40        20.06 o                         
   7   8   3        176.41        219.00        22.40 o                         
  -5   9   3         21.36         -7.37        12.37 o                         
  -4   9   3         11.59          2.24         7.44 o                         
  -3   9   3         60.26         57.30        13.44 o                         
  -2   9   3         21.67         13.38         9.67 o                         
  -1   9   3        129.63        133.46        17.99 o                         
   0   9   3          9.99          9.31         9.44 o                         
   1   9   3          1.05         12.61        20.25 o                         
   2   9   3         52.81         57.25        13.91 o                         
   3   9   3         15.66         14.85        11.31 o                         
   4   9   3        179.14        167.97        17.98 o                         
 -16   0   4          3.20          5.68        13.23 o                         
 -15   0   4         70.28        138.81        28.10 o                         
 -14   0   4         24.46         89.80        24.60 o                         
 -13   0   4         77.23         60.76        18.91 o                         
 -12   0   4        411.24        386.39        38.91 o                         
 -11   0   4        111.45        111.16        10.84 o                         
 -10   0   4        928.96        991.41        78.28 o                         
  -9   0   4       2820.69       2816.77       290.25 o                         
  -8   0   4       1664.22       1596.17       181.44 o                         
  -7   0   4       5773.07       5487.27        48.18 o                         
  -6   0   4      10874.46      10351.46       310.10 o                         
  -5   0   4       8494.57       8284.73        58.02 o                         
  -4   0   4      10436.99      10353.06       115.38 o                         
  -3   0   4      10753.60       9852.43        60.83 o                         
  -1   0   4       3836.66       3852.06        47.57 o                         
   0   0   4      20015.96      16526.59       221.99 o                         
   1   0   4        154.27        133.62         6.81 o                         
   2   0   4       1822.21       2113.77        56.70 o                         
   3   0   4         25.54         45.84         5.93 o                         
   4   0   4       3488.23       3646.46       283.51 o                         
   5   0   4        412.12        459.21        24.16 o                         
   6   0   4         60.10         67.25        10.66 o                         
   7   0   4        635.38        730.80        30.92 o                         
   8   0   4        630.32        809.63        33.80 o                         
   9   0   4        123.88        178.26        16.49 o                         
  10   0   4        278.66        396.13        24.74 o                         
  11   0   4        180.71        275.89        21.32 o                         
  12   0   4         88.41        135.61        16.13 o                         
  13   0   4        242.49        260.26        33.03 o                         
  14   0   4         35.62         56.56        19.98 o                         
 -16   1   4         21.32         24.50        13.33 o                         
 -15   1   4          5.62        -11.96        50.68 o                         
 -14   1   4        231.02        239.89        23.65 o                         
 -13   1   4         36.29         56.25        15.80 o                         
 -12   1   4        295.32        324.90        19.96 o                         
 -11   1   4        112.39        120.12         7.52 o                         
 -10   1   4        283.25        274.86        10.81 o                         
  -9   1   4         22.48         15.91         2.86 o                         
  -8   1   4          0.02          0.33         2.31 o                         
  -7   1   4         61.21         81.79         4.20 o                         
  -6   1   4         93.80         82.66         4.17 o                         
  -5   1   4         45.38         50.21         2.41 o                         
  -4   1   4       2216.47       2404.34        15.93 o                         
  -3   1   4        246.08        296.60         4.93 o                         
  -2   1   4        188.02        220.61         4.25 o                         
  -1   1   4         12.36         21.00         2.23 o                         
   0   1   4      11993.64      12067.71        55.77 o                         
   1   1   4       2999.99       2862.49        17.43 o                         
   2   1   4       3865.44       3922.60        27.11 o                         
   3   1   4       1222.05       1351.89        31.52 o                         
   4   1   4        223.32        184.72        17.72 o                         
   5   1   4         56.17         35.80         8.47 o                         
   6   1   4        411.55        462.54        20.87 o                         
   7   1   4        365.71        395.24        24.92 o                         
   8   1   4         13.35         40.89         8.45 o                         
   9   1   4         21.43         29.45         7.09 o                         
  10   1   4         14.91         28.73         9.30 o                         
  11   1   4        380.47        345.96        23.29 o                         
  12   1   4          1.62         -3.95         5.70 o                         
  13   1   4         90.63         77.43         9.34 o                         
  14   1   4          1.07         -0.59        19.79 o                         
 -15   2   4        142.59        124.11        19.37 o                         
 -14   2   4        191.64        133.74        17.17 o                         
 -13   2   4        396.89        443.75        32.13 o                         
 -12   2   4        248.53        226.11        18.23 o                         
 -11   2   4        106.88        107.12         9.52 o                         
 -10   2   4        101.66         93.90         7.03 o                         
  -9   2   4        555.84        572.52        17.35 o                         
  -8   2   4        595.95        597.64        16.20 o                         
  -7   2   4       2238.83       2275.06        26.95 o                         
  -6   2   4       3736.56       3806.55        34.98 o                         
  -5   2   4       3806.45       3830.80        28.94 o                         
  -4   2   4       3291.54       3084.42        17.37 o                         
  -3   2   4      10806.27      10456.02        32.66 o                         
  -2   2   4       3914.94       3838.81        27.99 o                         
  -1   2   4       6993.07       6783.33        38.04 o                         
   0   2   4        190.25        157.07         6.12 o                         
   1   2   4        845.55        802.95        13.24 o                         
   2   2   4         66.57         74.27         4.15 o                         
   3   2   4       2316.60       2620.53        23.57 o                         
   4   2   4       3299.82       3608.65        43.71 o                         
   5   2   4         18.14         31.90         6.35 o                         
   6   2   4       1007.38       1028.45        39.17 o                         
   7   2   4        509.45        563.41        23.16 o                         
   8   2   4        294.78        367.19        24.13 o                         
   9   2   4        540.48        562.22        26.21 o                         
  10   2   4       1105.19       1211.33        78.91 o                         
  11   2   4        688.50        774.22        50.34 o                         
  12   2   4         18.96         35.48         7.75 o                         
  13   2   4         22.69         15.21        12.62 o                         
  14   2   4         34.50         45.35        12.16 o                         
 -15   3   4        105.54        113.81        28.98 o                         
 -14   3   4         31.09         32.54        16.69 o                         
 -13   3   4        207.32        187.23        17.44 o                         
 -12   3   4         14.33         -1.66        10.51 o                         
 -11   3   4        242.36        199.13        14.82 o                         
 -10   3   4        103.56        109.43        10.94 o                         
  -9   3   4         99.66         79.50         8.29 o                         
  -8   3   4        155.02        150.62        10.53 o                         
  -7   3   4         18.39         15.49         4.47 o                         
  -6   3   4         18.93         18.81         2.77 o                         
  -5   3   4         34.12         35.68         3.21 o                         
  -4   3   4       2569.78       2945.09        24.45 o                         
  -3   3   4        478.90        548.62        10.62 o                         
  -2   3   4        197.94        205.22         7.76 o                         
  -1   3   4         27.13         25.20         4.61 o                         
   0   3   4        262.57        234.48         7.03 o                         
   1   3   4       4898.47       4958.14        45.99 o                         
   2   3   4        875.21        954.42        26.87 o                         
   3   3   4       2529.14       2483.63        46.09 o                         
   4   3   4       1731.75       1660.56        38.93 o                         
   5   3   4       8827.57       8598.69        74.74 o                         
   6   3   4       2841.35       2679.72        44.40 o                         
   7   3   4        803.91        711.86        55.23 o                         
   8   3   4        979.07        828.82        51.99 o                         
   9   3   4        368.04        335.84        21.87 o                         
  10   3   4        344.55        286.30        18.64 o                         
  11   3   4         43.99         26.91         8.64 o                         
  12   3   4         29.15          5.72         8.70 o                         
  13   3   4         60.59         34.12        11.04 o                         
 -14   4   4        188.88        167.07        35.27 o                         
 -13   4   4        104.69         92.24        22.26 o                         
 -12   4   4        293.07        262.75        26.53 o                         
 -11   4   4        138.50        112.39        14.01 o                         
 -10   4   4          9.34          3.31         6.19 o                         
  -9   4   4        154.59        168.39        12.25 o                         
  -8   4   4        314.08        336.73        10.81 o                         
  -7   4   4         48.59         59.83         5.65 o                         
  -6   4   4         27.17         26.45         3.72 o                         
  -5   4   4        505.73        517.97        13.71 o                         
  -4   4   4         65.85         52.28         4.29 o                         
  -3   4   4       4600.73       4938.50        46.09 o                         
  -2   4   4       8830.71       9264.23       104.81 o                         
  -1   4   4         39.14         65.76         6.37 o                         
   0   4   4          2.03          8.48         2.44 o                         
   1   4   4        661.64        726.76        25.86 o                         
   2   4   4         48.13         44.77         7.67 o                         
   3   4   4        835.70        771.29        27.68 o                         
   4   4   4       3069.41       3247.39        55.68 o                         
   5   4   4         41.35         38.71         6.25 o                         
   6   4   4        451.33        455.29        12.52 o                         
   7   4   4        153.55        135.77        18.21 o                         
   8   4   4        637.89        681.05        50.34 o                         
   9   4   4        114.45        132.70        17.69 o                         
  10   4   4        265.61        309.82        27.27 o                         
  11   4   4        178.66        244.35        24.81 o                         
  12   4   4         79.30         95.05        13.83 o                         
  13   4   4         52.57         58.30        14.89 o                         
 -13   5   4         82.22         71.20        18.28 o                         
 -12   5   4        224.35        234.56        27.24 o                         
 -11   5   4        376.54        382.92        29.26 o                         
 -10   5   4       1382.69       1205.13        53.19 o                         
  -9   5   4         27.68         33.96        16.78 o                         
  -8   5   4         78.70        118.94         9.42 o                         
  -7   5   4         37.68         68.39         6.32 o                         
  -6   5   4         23.83         18.35         4.21 o                         
  -5   5   4         28.00         44.75         4.71 o                         
  -4   5   4        416.79        515.40        14.55 o                         
  -3   5   4         48.51         33.65         4.58 o                         
  -2   5   4        960.47        996.14        54.12 o                         
  -1   5   4       2198.70       2285.70        51.00 o                         
   0   5   4       2084.73       2091.54        56.10 o                         
   1   5   4        920.63        916.28        26.73 o                         
   2   5   4       2310.31       2228.47        51.88 o                         
   3   5   4       1722.66       1681.02        44.60 o                         
   4   5   4       2142.55       2092.27        54.66 o                         
   5   5   4         31.10         38.98         7.42 o                         
   6   5   4         67.01         61.45         8.98 o                         
   7   5   4       1049.51        975.36        34.27 o                         
   8   5   4        648.81        595.48        25.34 o                         
   9   5   4        211.67        200.98        28.21 o                         
  10   5   4        209.18        157.79        22.03 o                         
  11   5   4        170.37        124.66        20.24 o                         
  12   5   4        206.15        198.19        26.09 o                         
 -12   6   4        208.47        227.90        27.62 o                         
 -11   6   4        148.90         90.92        16.27 o                         
 -10   6   4        351.41        306.20        28.70 o                         
  -9   6   4         52.32         15.58        25.26 o                         
  -8   6   4        915.90        832.84        40.09 o                         
  -7   6   4          7.65          8.30         4.98 o                         
  -6   6   4          6.75         -0.11         5.55 o                         
  -5   6   4         48.44         49.96         7.16 o                         
  -4   6   4        342.54        337.47        20.14 o                         
  -3   6   4        147.27        137.95        13.52 o                         
  -2   6   4        199.78        226.53        16.80 o                         
  -1   6   4         23.75         27.43         7.32 o                         
   0   6   4        167.32        190.88         8.50 o                         
   1   6   4        297.55        327.00        18.10 o                         
   2   6   4        956.29        987.81        31.74 o                         
   3   6   4         29.78         24.51         6.93 o                         
   4   6   4        360.14        335.79        20.34 o                         
   5   6   4        317.43        349.84        20.81 o                         
   6   6   4        280.01        306.06        19.41 o                         
   7   6   4        159.21        183.46        16.04 o                         
   8   6   4        137.66        166.62        15.48 o                         
   9   6   4        230.67        292.65        38.44 o                         
  10   6   4        289.42        452.84        84.45 o                         
  11   6   4         40.50         14.95        12.28 o                         
 -11   7   4        191.33        176.45        24.42 o                         
 -10   7   4        192.47        209.81        25.17 o                         
  -9   7   4        152.52        187.44        24.86 o                         
  -8   7   4        184.76        252.64        37.67 o                         
  -7   7   4        163.98        189.26        23.67 o                         
  -6   7   4          2.24         -0.02         5.26 o                         
  -5   7   4        200.40        251.05        16.25 o                         
  -4   7   4         76.71         57.71         9.29 o                         
  -3   7   4          9.85          4.74         9.06 o                         
  -2   7   4         33.18         31.30         8.29 o                         
  -1   7   4        128.69         94.15        12.13 o                         
   0   7   4        852.02        874.22        36.33 o                         
   1   7   4        137.92        172.09        18.02 o                         
   2   7   4         32.47         31.40         9.52 o                         
   3   7   4        332.86        357.38        21.32 o                         
   4   7   4        269.91        335.83        22.00 o                         
   5   7   4        418.96        432.84        23.03 o                         
   6   7   4         84.36        113.10        13.21 o                         
   7   7   4        321.95        316.98        20.44 o                         
   8   7   4        251.61        286.24        30.03 o                         
   9   7   4        114.25        118.33        21.01 o                         
  -9   8   4         96.76         80.47        18.05 o                         
  -8   8   4        105.49         84.14        15.76 o                         
  -7   8   4        178.79        205.97        24.83 o                         
  -6   8   4          1.60        -11.75        11.75 o                         
  -5   8   4        224.03        242.68        32.11 o                         
  -4   8   4          1.54         -6.22        13.58 o                         
  -3   8   4         93.28        102.59        14.64 o                         
  -2   8   4         16.95         15.36         8.46 o                         
  -1   8   4         52.99         60.78        12.31 o                         
   0   8   4         17.66         16.88         8.41 o                         
   1   8   4        192.70        200.77        20.28 o                         
   2   8   4         72.00         83.10        15.03 o                         
   3   8   4          9.45         14.81        10.23 o                         
   4   8   4         45.07         50.35        11.38 o                         
   5   8   4         66.42         62.70        10.32 o                         
   6   8   4         38.38         45.25        10.16 o                         
   7   8   4         37.71         38.56        14.21 o                         
  -5   9   4         11.25         -7.46        20.96 o                         
  -4   9   4          9.33         11.30         8.40 o                         
  -3   9   4         26.72         28.42        10.76 o                         
  -2   9   4          6.83          6.86         9.12 o                         
  -1   9   4         26.83         20.33         8.83 o                         
   0   9   4         37.42         42.61        10.85 o                         
   1   9   4         10.02          6.72         9.75 o                         
   2   9   4         10.41         28.38        13.41 o                         
   3   9   4         49.05         75.01        14.56 o                         
   4   9   4         21.08         32.23        10.03 o                         
 -16   1   5         56.65         63.86        15.74 o                         
 -15   1   5          3.09          9.69        10.83 o                         
 -14   1   5        128.12        151.00        25.91 o                         
 -13   1   5       1016.73       1095.51        46.89 o                         
 -12   1   5       1080.27       1244.22        42.27 o                         
 -11   1   5       1165.37       1205.86        38.12 o                         
 -10   1   5       2030.40       2144.83        47.04 o                         
  -9   1   5       1264.20       1302.35        54.46 o                         
  -8   1   5       3089.64       2982.15        85.76 o                         
  -7   1   5       3390.10       3182.83        73.25 o                         
  -6   1   5        865.19        735.51        12.79 o                         
  -5   1   5       1027.15        907.85        13.70 o                         
  -4   1   5       4712.91       4601.54        23.83 o                         
  -3   1   5        853.39        750.49        11.64 o                         
  -2   1   5       1758.53       1872.65        21.95 o                         
  -1   1   5       3430.77       3476.40        31.91 o                         
   0   1   5        330.96        328.03         8.53 o                         
   1   1   5        460.78        552.25         8.28 o                         
   2   1   5       6775.56       6268.32        47.52 o                         
   3   1   5       4824.52       4703.52        53.20 o                         
   4   1   5       4573.09       4328.51       128.89 o                         
   5   1   5       1981.13       1956.57       140.64 o                         
   6   1   5       1557.05       1818.32        81.78 o                         
   7   1   5       2017.03       2302.43       219.56 o                         
   8   1   5        910.11       1028.96       128.92 o                         
   9   1   5        650.85        695.00        59.62 o                         
  10   1   5       1438.88       1395.91        39.08 o                         
  11   1   5         33.07         33.15         7.63 o                         
  12   1   5         64.01         40.49         7.51 o                         
  13   1   5         27.97         11.99         6.21 o                         
  14   1   5         38.57          1.02        24.46 o                         
 -15   2   5         17.30         22.70        12.72 o                         
 -14   2   5        146.02        147.59        17.15 o                         
 -13   2   5         26.00         12.37        17.05 o                         
 -12   2   5        114.37         97.62        14.56 o                         
 -11   2   5        166.16        148.02        10.51 o                         
 -10   2   5          3.19          2.65         3.45 o                         
  -9   2   5        548.48        491.00        11.98 o                         
  -8   2   5       2247.22       2302.14        26.40 o                         
  -7   2   5       3440.33       3617.63        78.82 o                         
  -6   2   5         91.94        155.32         6.04 o                         
  -5   2   5       5428.60       5628.10        35.51 o                         
  -4   2   5        432.93        407.78         6.57 o                         
  -3   2   5       1787.75       1814.94        21.32 o                         
  -2   2   5       2589.71       2671.28        20.52 o                         
  -1   2   5       3541.50       3567.73        25.05 o                         
   0   2   5       2178.87       2224.41        20.41 o                         
   1   2   5       1666.44       1780.85        18.26 o                         
   2   2   5       1451.35       1330.60        18.88 o                         
   3   2   5       1445.69       1516.87        30.77 o                         
   4   2   5       1764.66       1912.76        27.84 o                         
   5   2   5       2174.05       2274.15        44.70 o                         
   6   2   5        920.68        940.85        32.56 o                         
   7   2   5          4.32          5.24         7.46 o                         
   8   2   5        498.32        471.38        40.48 o                         
   9   2   5         95.32         82.73        10.56 o                         
  10   2   5         20.52         31.81        11.47 o                         
  11   2   5         17.36         20.74         7.14 o                         
  12   2   5          9.07         28.87         9.32 o                         
  13   2   5         22.25          1.57         9.24 o                         
  14   2   5          1.65         17.23        11.65 o                         
 -15   3   5        109.75        150.23        30.74 o                         
 -14   3   5          1.23        -16.19        16.19 o                         
 -13   3   5        175.18        226.72        19.52 o                         
 -12   3   5        328.44        396.41        25.13 o                         
 -11   3   5        466.35        480.67        25.81 o                         
 -10   3   5        153.23        210.96        14.09 o                         
  -9   3   5        171.67        203.32        12.82 o                         
  -8   3   5       1082.32       1152.26        26.51 o                         
  -7   3   5       1248.82       1243.84        36.40 o                         
  -6   3   5       3058.92       3107.38        29.94 o                         
  -5   3   5       1800.87       1813.16        22.12 o                         
  -4   3   5          9.32          7.73         1.96 o                         
  -3   3   5        569.40        562.51        10.39 o                         
  -2   3   5          0.40          0.35         2.26 o                         
  -1   3   5         34.89         25.76         3.62 o                         
   0   3   5         18.75         27.04         3.41 o                         
   1   3   5         25.20         11.12         2.26 o                         
   2   3   5        349.43        299.31         7.81 o                         
   3   3   5      12373.37      12343.68        56.45 o                         
   4   3   5       2481.75       2572.27        50.86 o                         
   5   3   5        141.38        168.50        12.93 o                         
   6   3   5         34.55         60.38        14.12 o                         
   7   3   5       1026.02       1087.67       121.16 o                         
   8   3   5          7.62         16.10         9.14 o                         
   9   3   5        615.72        674.28        30.53 o                         
  10   3   5        136.37        154.60        14.14 o                         
  11   3   5          1.64          0.95         7.00 o                         
  12   3   5        134.83         95.95        16.79 o                         
  13   3   5         72.81         51.73         9.99 o                         
 -14   4   5         54.84         45.33        20.77 o                         
 -13   4   5         14.05          5.56        10.21 o                         
 -12   4   5         37.77         22.28        12.73 o                         
 -11   4   5         13.43         12.68         7.86 o                         
 -10   4   5        294.05        236.14        17.07 o                         
  -9   4   5        371.11        287.93        17.45 o                         
  -8   4   5        303.23        267.05         9.55 o                         
  -7   4   5        561.50        498.15        13.38 o                         
  -6   4   5       1881.69       1857.55        29.95 o                         
  -5   4   5       1194.22       1109.04        20.08 o                         
  -4   4   5       3578.71       3578.85        36.13 o                         
  -3   4   5       3523.06       3620.09        43.93 o                         
  -2   4   5       1628.88       1727.78        31.18 o                         
  -1   4   5       1736.71       1586.01        29.20 o                         
   0   4   5       3382.44       3425.09        34.64 o                         
   1   4   5       2596.65       2418.54        57.84 o                         
   2   4   5        852.21        812.98        29.09 o                         
   3   4   5       1702.56       1673.88        41.64 o                         
   4   4   5        995.32       1005.64        41.13 o                         
   5   4   5        350.59        327.80        17.11 o                         
   6   4   5         22.08         16.24         7.64 o                         
   7   4   5       1997.04       1806.42        49.24 o                         
   8   4   5        100.69         64.31        12.64 o                         
   9   4   5          1.75         17.45        10.56 o                         
  10   4   5          9.25          1.53        19.14 o                         
  11   4   5         10.68         -3.90         8.63 o                         
  12   4   5         25.71         30.17        17.18 o                         
 -13   5   5          1.41         -0.48        22.00 o                         
 -12   5   5          6.31         28.43        12.57 o                         
 -11   5   5          0.33        -17.70        21.02 o                         
 -10   5   5        145.55        196.25        23.16 o                         
  -9   5   5        161.32         94.04        15.06 o                         
  -8   5   5        405.82        406.98        18.88 o                         
  -7   5   5        176.76        199.63         9.92 o                         
  -6   5   5        292.78        295.03        11.91 o                         
  -5   5   5         24.32         22.82         3.84 o                         
  -4   5   5        411.76        410.03        16.83 o                         
  -3   5   5          1.46         -2.94         5.00 o                         
  -2   5   5          0.95         -4.52         4.52 o                         
  -1   5   5         77.07         88.43         8.61 o                         
   0   5   5        183.29        197.08        15.07 o                         
   1   5   5          2.02         -0.81         6.37 o                         
   2   5   5        520.14        511.84        25.06 o                         
   3   5   5       2288.71       2286.97        53.84 o                         
   4   5   5       1261.38       1332.03        48.36 o                         
   5   5   5        125.98        154.04        13.47 o                         
   6   5   5         11.01         22.76         6.63 o                         
   7   5   5          4.19         -0.48         9.72 o                         
   8   5   5          7.14         20.35         7.73 o                         
   9   5   5         19.15         -5.66        10.03 o                         
  10   5   5         52.83         39.92        14.85 o                         
  11   5   5          0.18         11.56        13.30 o                         
  12   5   5         26.18         34.28        10.91 o                         
 -12   6   5          4.59          6.68        12.36 o                         
 -11   6   5          0.18         -2.77        11.07 o                         
 -10   6   5          7.19         -3.45        11.15 o                         
  -9   6   5         21.30          0.02         9.36 o                         
  -8   6   5          4.98          0.24        10.53 o                         
  -7   6   5         27.02         25.98         6.00 o                         
  -6   6   5        265.80        234.79        13.88 o                         
  -5   6   5       1084.89       1026.21        28.62 o                         
  -4   6   5        305.86        299.54        16.06 o                         
  -3   6   5       1222.96       1318.52        39.26 o                         
  -2   6   5        378.26        399.06        22.22 o                         
  -1   6   5        406.33        414.21        13.73 o                         
   0   6   5       1416.84       1343.16        57.67 o                         
   1   6   5       1161.14       1183.60        33.76 o                         
   2   6   5       2169.33       2178.73        55.17 o                         
   3   6   5        204.86        172.29        15.92 o                         
   4   6   5        418.52        367.96        24.65 o                         
   5   6   5        406.44        442.90        23.78 o                         
   6   6   5         51.83         57.53        10.10 o                         
   7   6   5         42.90         35.96         8.62 o                         
   8   6   5         43.17         35.31        10.66 o                         
   9   6   5         24.19         29.50        15.63 o                         
  10   6   5         39.32         53.63        16.17 o                         
 -11   7   5         24.21          6.19        15.02 o                         
 -10   7   5          1.33         -0.31        12.91 o                         
  -9   7   5          0.57          2.00        13.65 o                         
  -8   7   5         12.47         20.27        11.18 o                         
  -7   7   5          0.15          6.47        11.54 o                         
  -6   7   5         70.19         70.46         9.45 o                         
  -5   7   5         37.30         36.45         8.30 o                         
  -4   7   5         71.24         72.57        11.22 o                         
  -3   7   5          8.84          8.16        22.18 o                         
  -2   7   5        131.89        126.35        14.42 o                         
  -1   7   5         78.18         56.72        10.32 o                         
   0   7   5          0.58         10.88        10.68 o                         
   1   7   5         31.46         41.36         8.45 o                         
   2   7   5          5.18         12.62         7.44 o                         
   3   7   5          9.59          0.90         7.60 o                         
   4   7   5          8.17         28.34         9.71 o                         
   5   7   5         26.45         22.90         7.37 o                         
   6   7   5        195.35        188.64        16.58 o                         
   7   7   5          4.16          1.19         7.19 o                         
   8   7   5        116.64        118.60        13.43 o                         
   9   7   5          1.31          3.42        16.02 o                         
  -9   8   5         37.74         40.88        14.18 o                         
  -8   8   5         20.01         17.35        12.01 o                         
  -7   8   5          0.44          8.26        10.84 o                         
  -6   8   5          0.38        -10.14        19.85 o                         
  -5   8   5         31.43         38.66         9.25 o                         
  -4   8   5         58.39         51.29         9.56 o                         
  -3   8   5         19.69         27.99        11.00 o                         
  -2   8   5         41.62         43.71        12.46 o                         
  -1   8   5         73.40         68.48        13.16 o                         
   0   8   5         30.93         44.34        16.72 o                         
   1   8   5         96.88        109.10        17.20 o                         
   2   8   5         93.98         83.40        16.33 o                         
   3   8   5         35.28         38.43         9.54 o                         
   4   8   5         10.28         11.85         9.49 o                         
   5   8   5          1.62          9.12         7.55 o                         
   6   8   5         37.88         54.08        21.26 o                         
   7   8   5          0.46        -11.73        11.73 o                         
  -5   9   5          4.25        -12.87        12.87 o                         
  -4   9   5          2.63         -9.48         9.48 o                         
  -3   9   5         14.31         12.33        20.90 o                         
  -2   9   5          0.48         -5.88         8.86 o                         
  -1   9   5          2.29          2.70         8.60 o                         
   0   9   5          0.01        -10.47        10.47 o                         
   1   9   5          0.63          8.54         9.86 o                         
   2   9   5          5.62          0.64         9.13 o                         
   3   9   5          1.46         11.89        10.03 o                         
 -16   0   6        356.73        378.31        40.38 o                         
 -15   0   6        646.54        703.01        55.94 o                         
 -14   0   6         11.67         19.36        16.13 o                         
 -13   0   6        940.00        928.65        58.86 o                         
 -12   0   6         16.35         33.13        17.03 o                         
 -11   0   6       3168.93       3398.00       108.57 o                         
 -10   0   6         77.49         93.48         9.75 o                         
  -9   0   6        890.45        834.40        26.86 o                         
  -8   0   6         63.11         41.11         8.35 o                         
  -7   0   6        290.38        265.20        12.42 o                         
  -6   0   6        151.16        192.11        10.28 o                         
  -5   0   6       1584.42       1770.71        17.51 o                         
  -4   0   6         72.07         84.50         3.28 o                         
  -3   0   6      15805.97      15979.58        83.89 o                         
  -2   0   6       1736.43       1778.88        16.58 o                         
  -1   0   6      13801.49      11348.30      1189.23 o                         
   0   0   6      22337.92      18964.89       289.02 o                         
   1   0   6       6849.33       6420.79       475.30 o                         
   2   0   6       1858.46       1929.75        62.72 o                         
   3   0   6      10244.82      10018.73       148.29 o                         
   4   0   6       2437.70       2398.35       180.62 o                         
   5   0   6       2196.78       2245.57        55.57 o                         
   6   0   6       4900.84       5971.84        94.62 o                         
   7   0   6        464.11        502.85        27.06 o                         
   8   0   6        488.25        513.56        61.53 o                         
   9   0   6          8.95         20.77        10.21 o                         
  10   0   6        333.68        322.26        23.45 o                         
  11   0   6          0.53         29.02        14.21 o                         
  12   0   6          1.06         25.88        10.03 o                         
  13   0   6          4.69          5.02         8.26 o                         
  14   0   6         29.91         65.09        20.92 o                         
 -16   1   6         25.50         23.09        14.93 o                         
 -15   1   6        269.13        247.59        21.77 o                         
 -14   1   6        663.86        748.71        38.40 o                         
 -13   1   6          5.02          1.34        10.94 o                         
 -12   1   6          4.81          2.53        30.10 o                         
 -11   1   6        428.26        484.78        48.24 o                         
 -10   1   6        579.18        567.99        22.05 o                         
  -9   1   6         13.38          7.69         2.77 o                         
  -8   1   6         51.24         33.86         4.63 o                         
  -7   1   6         24.63         48.52         5.02 o                         
  -6   1   6       3321.71       3313.79        28.45 o                         
  -5   1   6        908.58        933.58        16.46 o                         
  -4   1   6       1824.76       1861.22        13.86 o                         
  -3   1   6        336.24        385.03         5.88 o                         
  -2   1   6      12169.96      11644.89        41.46 o                         
  -1   1   6        513.09        480.64        12.65 o                         
   0   1   6         67.35         65.46         4.38 o                         
   1   1   6       2105.72       2247.64        18.99 o                         
   2   1   6          0.61          3.33         2.01 o                         
   3   1   6         62.11         62.75         6.01 o                         
   4   1   6        160.42        184.85        13.92 o                         
   5   1   6         87.92        133.23        12.04 o                         
   6   1   6          1.20         18.63         6.61 o                         
   7   1   6         21.32         42.63        10.90 o                         
   8   1   6         31.51         30.19         7.97 o                         
   9   1   6         23.49         37.52         9.39 o                         
  10   1   6        241.93        236.05        22.65 o                         
  11   1   6         16.21         10.14         6.39 o                         
  12   1   6         65.31         66.73         9.59 o                         
  13   1   6          4.27         -0.16         6.39 o                         
  14   1   6          6.22          1.62        19.28 o                         
 -15   2   6        118.94        196.81        19.96 o                         
 -14   2   6        378.31        457.20        28.59 o                         
 -13   2   6        315.02        378.21        32.49 o                         
 -12   2   6        518.77        619.33        25.54 o                         
 -11   2   6        612.28        780.61        24.49 o                         
 -10   2   6        631.99        705.38        25.28 o                         
  -9   2   6        636.98        666.86        24.45 o                         
  -8   2   6        111.22         88.96         5.20 o                         
  -7   2   6        800.29        888.59        15.34 o                         
  -6   2   6       1208.59       1328.09        24.25 o                         
  -5   2   6         17.87         17.60         1.73 o                         
  -4   2   6       1392.24       1404.29        14.46 o                         
  -3   2   6       2578.51       2524.89        19.11 o                         
  -2   2   6       1286.45       1165.66        13.56 o                         
  -1   2   6      12728.11      12298.81        45.21 o                         
   0   2   6       7628.80       7724.15        42.22 o                         
   1   2   6       1227.90       1094.96        16.08 o                         
   2   2   6       4029.83       3940.11        42.46 o                         
   3   2   6        781.15        758.45        12.82 o                         
   4   2   6       1669.30       1644.24        28.98 o                         
   5   2   6       1268.04       1314.64        42.99 o                         
   6   2   6       1126.89       1185.61        32.05 o                         
   7   2   6        750.27        704.58        42.59 o                         
   8   2   6        162.39        176.95        16.71 o                         
   9   2   6        501.09        474.74        22.28 o                         
  10   2   6        156.52        186.96        15.87 o                         
  11   2   6         49.49         29.16         7.63 o                         
  12   2   6         14.99          5.48         8.59 o                         
  13   2   6          2.03          5.46         7.49 o                         
 -15   3   6         96.66         96.20        27.93 o                         
 -14   3   6         34.74         -8.19        13.01 o                         
 -13   3   6        356.91        325.54        23.39 o                         
 -12   3   6        366.00        306.35        22.30 o                         
 -11   3   6        291.10        224.38        17.58 o                         
 -10   3   6        688.69        547.11        25.88 o                         
  -9   3   6       1662.89       1485.12        40.17 o                         
  -8   3   6       2787.66       2753.80        51.34 o                         
  -7   3   6        871.85        772.45        19.95 o                         
  -6   3   6       1691.66       1690.97        20.45 o                         
  -5   3   6       2560.79       2624.65        51.73 o                         
  -4   3   6       1178.69       1192.51        16.79 o                         
  -3   3   6       1877.11       1885.02        34.43 o                         
  -2   3   6       3986.49       4329.23        37.03 o                         
  -1   3   6       1633.42       1664.01        25.26 o                         
   0   3   6        281.90        273.42        10.13 o                         
   1   3   6        610.07        716.99        26.28 o                         
   2   3   6         48.96         59.10         4.07 o                         
   3   3   6        103.79        120.60        12.26 o                         
   4   3   6        715.63        716.05        16.36 o                         
   5   3   6        481.12        461.83        14.33 o                         
   6   3   6          6.53         14.59         4.76 o                         
   7   3   6        444.51        489.70        50.05 o                         
   8   3   6        157.62        180.13        15.34 o                         
   9   3   6        723.03        718.89        31.75 o                         
  10   3   6         14.00          7.83         9.65 o                         
  11   3   6         93.63         88.82        11.79 o                         
  12   3   6         79.02         54.25        15.71 o                         
  13   3   6        315.28        254.50        17.85 o                         
 -14   4   6        116.84        149.56        29.17 o                         
 -13   4   6         84.99        141.45        19.89 o                         
 -12   4   6        146.21        199.56        24.30 o                         
 -11   4   6        663.14        673.04        30.69 o                         
 -10   4   6        142.07        175.49        14.91 o                         
  -9   4   6        544.52        480.58        22.30 o                         
  -8   4   6        422.88        394.86        23.98 o                         
  -7   4   6          5.34          7.23         2.33 o                         
  -6   4   6        104.44         99.99         6.40 o                         
  -5   4   6         26.16         24.69         4.01 o                         
  -4   4   6        257.66        247.11        10.14 o                         
  -3   4   6        291.62        303.92        11.28 o                         
  -2   4   6         89.53         58.80         5.90 o                         
  -1   4   6         29.37         12.21         3.86 o                         
   0   4   6         19.38         32.47         4.14 o                         
   1   4   6        200.20        153.39         6.84 o                         
   2   4   6        645.68        603.07        25.90 o                         
   3   4   6          8.56          5.17         5.54 o                         
   4   4   6          1.99          3.56         6.01 o                         
   5   4   6       1880.68       1918.00        40.15 o                         
   6   4   6       8136.10       8084.98        94.99 o                         
   7   4   6        313.56        250.19        22.27 o                         
   8   4   6        515.45        447.16        35.51 o                         
   9   4   6        600.82        533.74        34.09 o                         
  10   4   6        102.83        112.36        18.70 o                         
  11   4   6        241.92        267.47        24.75 o                         
  12   4   6        248.49        232.73        20.93 o                         
 -13   5   6        142.90        138.33        28.20 o                         
 -12   5   6        238.75        205.24        25.54 o                         
 -11   5   6        267.45        253.81        26.42 o                         
 -10   5   6        447.91        357.34        28.85 o                         
  -9   5   6        799.64        777.72        41.03 o                         
  -8   5   6        824.21        819.88        28.67 o                         
  -7   5   6        932.02        901.68        28.55 o                         
  -6   5   6       1461.47       1410.12        29.56 o                         
  -5   5   6        338.50        363.26        12.99 o                         
  -4   5   6       1706.00       1796.80        34.36 o                         
  -3   5   6        766.59        823.79        28.66 o                         
  -2   5   6         23.55         32.27         7.88 o                         
  -1   5   6        588.26        597.55        19.85 o                         
   0   5   6        973.24       1022.12        33.85 o                         
   1   5   6        425.21        426.42        23.35 o                         
   2   5   6         24.61         36.08         8.33 o                         
   3   5   6         85.51         76.07        11.66 o                         
   4   5   6       1233.25       1176.07        42.42 o                         
   5   5   6         49.04         46.75         7.89 o                         
   6   5   6        290.46        297.17        19.20 o                         
   7   5   6       2096.64       1923.09        47.47 o                         
   8   5   6       1178.92       1009.51        47.96 o                         
   9   5   6        117.58        149.87        20.58 o                         
  10   5   6         97.85        131.07        20.87 o                         
  11   5   6        231.26        285.61        28.79 o                         
 -12   6   6         56.33         80.49        29.46 o                         
 -11   6   6        233.76        254.88        27.91 o                         
 -10   6   6        113.23        138.53        28.70 o                         
  -9   6   6        376.90        363.09        29.83 o                         
  -8   6   6        117.46        118.18        15.58 o                         
  -7   6   6         27.43         23.99         9.17 o                         
  -6   6   6         32.45         37.77         6.51 o                         
  -5   6   6        276.70        266.02        14.71 o                         
  -4   6   6        115.29        117.13        10.13 o                         
  -3   6   6        101.05        111.25        12.60 o                         
  -2   6   6        224.75        229.13        12.65 o                         
  -1   6   6        117.29        108.30         7.28 o                         
   0   6   6        215.63        202.35        11.18 o                         
   1   6   6         63.89         53.88         9.80 o                         
   2   6   6        273.16        236.25        19.38 o                         
   3   6   6         21.87         11.96         8.91 o                         
   4   6   6         70.24         72.09        11.11 o                         
   5   6   6        184.52        168.79        15.26 o                         
   6   6   6        299.48        296.07        19.71 o                         
   7   6   6         62.77         54.87        10.35 o                         
   8   6   6        204.18        183.97        17.17 o                         
   9   6   6         97.62         92.06        21.59 o                         
  10   6   6        243.25        261.72        30.51 o                         
 -11   7   6        107.54         98.04        29.21 o                         
 -10   7   6         39.26         51.05        13.20 o                         
  -9   7   6        387.55        373.84        30.28 o                         
  -8   7   6        435.94        402.98        30.81 o                         
  -7   7   6        128.22        158.15        19.48 o                         
  -6   7   6        193.22        229.02        15.10 o                         
  -5   7   6        118.07        167.64        13.42 o                         
  -4   7   6        120.84        139.46        12.69 o                         
  -3   7   6        399.61        446.64        25.59 o                         
  -2   7   6         85.50        104.69        13.37 o                         
  -1   7   6         81.52         89.05        13.61 o                         
   0   7   6          9.82          5.19         6.58 o                         
   1   7   6         15.71          5.04         6.43 o                         
   2   7   6        451.24        464.69        24.96 o                         
   3   7   6         46.03         26.76         9.52 o                         
   4   7   6          9.17         33.72        10.33 o                         
   5   7   6         76.09        118.33        20.55 o                         
   6   7   6        315.46        369.35        25.13 o                         
   7   7   6         67.33        109.65        14.71 o                         
   8   7   6        283.47        321.38        32.24 o                         
  -8   8   6         50.40         48.56        25.70 o                         
  -7   8   6        147.47         99.37        18.05 o                         
  -6   8   6         77.54         64.25        13.00 o                         
  -5   8   6         20.19         18.09         7.01 o                         
  -4   8   6          4.77         -7.27         7.27 o                         
  -3   8   6         27.79         21.03         8.36 o                         
  -2   8   6         32.80         29.54        10.60 o                         
  -1   8   6         28.45         29.17         9.32 o                         
   0   8   6         23.46         28.61        10.16 o                         
   1   8   6         94.95        104.26        15.83 o                         
   2   8   6          5.84         11.38         8.01 o                         
   3   8   6        174.21        196.39        24.21 o                         
   4   8   6         47.44         37.45         9.29 o                         
   5   8   6         68.99         62.71        14.19 o                         
   6   8   6         58.09         52.53        11.65 o                         
  -5   9   6         44.60         63.62        23.37 o                         
  -4   9   6          9.82         12.24        15.06 o                         
  -3   9   6         17.55         27.20        10.71 o                         
  -2   9   6          7.03         -2.60         9.59 o                         
  -1   9   6          6.23          9.59        13.10 o                         
   0   9   6          0.90         16.71        10.28 o                         
   1   9   6         16.89         24.22         9.75 o                         
   2   9   6         16.20         27.68         9.19 o                         
 -16   1   7        136.52        221.14        20.89 o                         
 -15   1   7          2.07          9.23        10.49 o                         
 -14   1   7          2.64         19.96        10.63 o                         
 -13   1   7        110.41        100.66        13.76 o                         
 -12   1   7        162.64        197.76        17.69 o                         
 -11   1   7       1239.21       1248.28        80.44 o                         
 -10   1   7       1333.99       1384.13        40.55 o                         
  -9   1   7        602.74        623.12        22.76 o                         
  -8   1   7        496.08        567.86        19.60 o                         
  -7   1   7       1145.29       1019.06        23.88 o                         
  -6   1   7       3801.07       3808.09        27.82 o                         
  -5   1   7       7815.85       7830.36        24.69 o                         
  -4   1   7      12236.72      11847.04        37.84 o                         
  -3   1   7       6200.92       5987.42        64.30 o                         
  -2   1   7       7831.16       7446.52        28.11 o                         
  -1   1   7       4824.96       4706.54        55.65 o                         
   0   1   7       3631.69       3504.93        28.48 o                         
   1   1   7       4105.92       4116.68        23.41 o                         
   2   1   7       4964.24       5091.48        37.51 o                         
   3   1   7       2369.12       2441.36        98.88 o                         
   4   1   7         60.98         80.51         9.72 o                         
   5   1   7         14.02         26.87         5.88 o                         
   6   1   7         43.25         67.87         9.89 o                         
   7   1   7         13.16         25.79         6.86 o                         
   8   1   7         94.00        130.52        11.34 o                         
   9   1   7        115.55        167.87        18.93 o                         
  10   1   7         26.09         82.50        15.29 o                         
  11   1   7        273.53        364.00        18.87 o                         
  12   1   7         66.48         97.92        11.40 o                         
  13   1   7         16.76         25.22         8.27 o                         
 -15   2   7        201.83        183.64        19.60 o                         
 -14   2   7         44.40         39.80        12.08 o                         
 -13   2   7        194.10        189.36        28.81 o                         
 -12   2   7        263.97        247.24        16.23 o                         
 -11   2   7        155.21        135.53        13.98 o                         
 -10   2   7         22.63          9.19         3.57 o                         
  -9   2   7         99.45         71.39         4.79 o                         
  -8   2   7        200.86        261.71         8.76 o                         
  -7   2   7        972.52        958.48        16.20 o                         
  -6   2   7         23.40         36.67         3.17 o                         
  -5   2   7        585.53        580.44        10.19 o                         
  -4   2   7        272.99        300.13         7.13 o                         
  -3   2   7        140.30        143.68         5.17 o                         
  -2   2   7        931.83        969.11        13.11 o                         
  -1   2   7        208.49        231.65         7.38 o                         
   0   2   7        412.77        465.58        11.81 o                         
   1   2   7        275.45        368.68         8.71 o                         
   2   2   7       1812.18       1821.86        27.14 o                         
   3   2   7        499.82        482.44        11.14 o                         
   4   2   7        470.65        471.47        14.59 o                         
   5   2   7        846.47        822.07        28.73 o                         
   6   2   7       1110.10       1044.25        43.83 o                         
   7   2   7        491.74        466.98        29.68 o                         
   8   2   7        398.33        380.03        38.73 o                         
   9   2   7        167.85        152.12        13.64 o                         
  10   2   7          4.04         12.56         7.05 o                         
  11   2   7          3.53         -0.86         6.92 o                         
  12   2   7        235.78        215.60        16.19 o                         
  13   2   7          4.12        -10.29        10.29 o                         
 -15   3   7        319.13        409.17        44.07 o                         
 -14   3   7          2.61         24.09        15.91 o                         
 -13   3   7        142.64        145.01        20.64 o                         
 -12   3   7         63.20         66.47        10.11 o                         
 -11   3   7          5.67          7.39         7.28 o                         
 -10   3   7         28.89         25.78         7.04 o                         
  -9   3   7        157.24        174.72        13.10 o                         
  -8   3   7         33.19         45.37         6.39 o                         
  -7   3   7        609.32        645.97        18.19 o                         
  -6   3   7        993.17        978.45        14.79 o                         
  -5   3   7       1205.02       1175.10        18.45 o                         
  -4   3   7       2048.42       1989.51        26.32 o                         
  -3   3   7       1372.56       1263.95        18.15 o                         
  -2   3   7       3196.48       3163.74        38.84 o                         
  -1   3   7       7853.61       8012.83        61.71 o                         
   0   3   7         75.31         52.23         4.94 o                         
   1   3   7       1040.89       1013.90        15.92 o                         
   2   3   7         55.77         51.61         4.55 o                         
   3   3   7         10.38         14.27         4.08 o                         
   4   3   7        171.41        158.78         8.50 o                         
   5   3   7        374.05        358.17        13.81 o                         
   6   3   7        679.67        667.51        32.10 o                         
   7   3   7        182.92        222.58        21.10 o                         
   8   3   7        257.24        234.06        17.24 o                         
   9   3   7         45.35         69.46        12.13 o                         
  10   3   7        169.97        205.38        16.34 o                         
  11   3   7        335.99        353.79        27.12 o                         
  12   3   7        187.92        197.99        16.08 o                         
 -14   4   7        123.65        123.65        28.44 o                         
 -13   4   7        399.17        411.91        34.37 o                         
 -12   4   7        276.21        243.52        21.13 o                         
 -11   4   7        377.65        332.00        22.08 o                         
 -10   4   7        216.59        193.82        16.20 o                         
  -9   4   7        366.86        354.72        20.02 o                         
  -8   4   7        321.52        317.41        17.27 o                         
  -7   4   7         10.80         16.92         3.29 o                         
  -6   4   7        303.89        319.16        11.01 o                         
  -5   4   7         74.05         87.97         6.25 o                         
  -4   4   7         19.14         15.11         3.02 o                         
  -3   4   7         10.18          6.30         2.64 o                         
  -2   4   7         74.74         59.12         5.86 o                         
  -1   4   7        338.81        307.30        12.33 o                         
   0   4   7        654.81        618.97        22.41 o                         
   1   4   7       1163.56       1054.67        20.07 o                         
   2   4   7       1028.70       1047.42        34.19 o                         
   3   4   7        767.69        727.65        30.78 o                         
   4   4   7       2943.55       2912.84        50.76 o                         
   5   4   7        293.99        254.66        16.27 o                         
   6   4   7       1187.65       1278.10        36.89 o                         
   7   4   7        130.57        101.62        13.94 o                         
   8   4   7        453.79        420.00        29.62 o                         
   9   4   7        249.05        232.12        23.67 o                         
  10   4   7        278.49        251.27        30.23 o                         
  11   4   7        109.36         73.82        17.19 o                         
  12   4   7         32.52         13.59        10.56 o                         
 -13   5   7         93.68         64.07        26.84 o                         
 -12   5   7        282.52        207.73        25.15 o                         
 -11   5   7         43.07         26.87        11.61 o                         
 -10   5   7         31.88          7.36        10.19 o                         
  -9   5   7        338.72        310.40        17.90 o                         
  -8   5   7          9.86          8.02         5.07 o                         
  -7   5   7         69.61         57.97         5.62 o                         
  -6   5   7         11.70          9.62         3.10 o                         
  -5   5   7          2.03         -0.84         3.20 o                         
  -4   5   7        464.72        446.89        23.44 o                         
  -3   5   7        651.58        682.41        18.00 o                         
  -2   5   7        824.69        797.91        19.16 o                         
  -1   5   7         38.55         30.81         4.77 o                         
   0   5   7          0.18         -3.22         3.22 o                         
   1   5   7        134.92        117.43        22.27 o                         
   2   5   7        413.41        444.01        25.03 o                         
   3   5   7         55.84         56.63        16.59 o                         
   4   5   7        611.04        628.45        39.45 o                         
   5   5   7        179.60        193.50        15.67 o                         
   6   5   7        326.44        346.66        19.77 o                         
   7   5   7        209.97        258.02        19.45 o                         
   8   5   7         61.44         19.36        18.71 o                         
   9   5   7          6.50         11.91        11.12 o                         
  10   5   7        316.02        354.58        31.34 o                         
  11   5   7        352.34        356.16        54.07 o                         
 -12   6   7        257.64        238.28        28.95 o                         
 -11   6   7        106.06        110.02        18.81 o                         
 -10   6   7        420.71        445.57        33.33 o                         
  -9   6   7        478.88        471.57        32.56 o                         
  -8   6   7         41.39         68.64        14.79 o                         
  -7   6   7        288.03        342.97        25.25 o                         
  -6   6   7         44.83         73.13         7.91 o                         
  -5   6   7          8.40         -1.57         4.81 o                         
  -4   6   7        218.25        270.84        23.73 o                         
  -3   6   7         48.55         36.29         7.38 o                         
  -2   6   7         28.44         15.92         4.42 o                         
  -1   6   7         95.36         88.95         6.70 o                         
   0   6   7        523.02        515.99        22.56 o                         
   1   6   7       1030.62        971.98        39.55 o                         
   2   6   7        235.24        248.18        20.55 o                         
   3   6   7        265.41        277.68        23.71 o                         
   4   6   7        185.50        196.02        16.53 o                         
   5   6   7       1074.87       1176.27        42.93 o                         
   6   6   7         25.49         31.15         9.70 o                         
   7   6   7         17.38         11.19         7.26 o                         
   8   6   7        382.17        352.77        23.24 o                         
   9   6   7        514.37        501.89        66.99 o                         
  10   6   7        377.12        362.05        33.86 o                         
 -11   7   7         17.79         13.98        10.20 o                         
 -10   7   7        108.50        103.60        19.17 o                         
  -9   7   7        106.81         99.43        20.00 o                         
  -8   7   7        290.10        249.78        23.80 o                         
  -7   7   7        210.87        168.52        19.10 o                         
  -6   7   7         63.91         76.67        13.59 o                         
  -5   7   7         22.58         21.91         6.34 o                         
  -4   7   7         12.50         22.14         6.18 o                         
  -3   7   7         12.31          9.91        21.36 o                         
  -2   7   7        241.89        277.78        21.92 o                         
  -1   7   7         42.32         59.22         9.62 o                         
   0   7   7         89.80        119.14        12.84 o                         
   1   7   7         80.92         82.78        11.51 o                         
   2   7   7          5.65          7.42         7.08 o                         
   3   7   7        305.87        311.99        21.13 o                         
   4   7   7        156.56        196.18        17.17 o                         
   5   7   7        169.13        191.02        17.94 o                         
   6   7   7        246.55        281.45        21.74 o                         
   7   7   7         83.02         96.30        13.64 o                         
   8   7   7         95.47         86.82        14.85 o                         
  -8   8   7         47.11         74.04        16.20 o                         
  -7   8   7         94.27        136.31        19.25 o                         
  -6   8   7         83.20        114.91        17.00 o                         
  -5   8   7         31.25         35.58        14.65 o                         
  -4   8   7          0.09          7.29         7.97 o                         
  -3   8   7         14.64          5.88         7.48 o                         
  -2   8   7          6.45          4.51        17.04 o                         
  -1   8   7        113.16        120.21        16.86 o                         
   0   8   7         36.51         34.01        11.11 o                         
   1   8   7        195.04        209.20        19.67 o                         
   2   8   7         92.42        100.68        13.22 o                         
   3   8   7         90.11        108.74        15.90 o                         
   4   8   7        183.30        174.12        17.83 o                         
   5   8   7         84.62        117.13        14.31 o                         
   6   8   7         52.76         26.09        19.97 o                         
  -4   9   7         43.63         57.76        14.29 o                         
  -3   9   7         45.04         60.39        15.36 o                         
  -2   9   7          1.85         -4.37         8.63 o                         
  -1   9   7         23.34         26.58        12.73 o                         
   0   9   7         54.84         61.72        14.32 o                         
   1   9   7          0.72          6.39         9.29 o                         
   2   9   7         51.20         40.55        12.75 o                         
 -16   0   8         76.05         51.72        17.41 o                         
 -15   0   8          4.99         21.86        13.65 o                         
 -14   0   8          8.65         -8.06        13.81 o                         
 -13   0   8         97.49        106.19        31.76 o                         
 -12   0   8       3392.81       3235.34        85.55 o                         
 -11   0   8       3044.03       2893.51        77.09 o                         
 -10   0   8       5482.38       4875.46       289.61 o                         
  -9   0   8        731.01        723.87        27.98 o                         
  -8   0   8       4396.26       4033.93       133.41 o                         
  -7   0   8       4903.32       4559.23        46.34 o                         
  -6   0   8       2401.85       2215.63        23.78 o                         
  -5   0   8        674.12        982.88        13.08 o                         
  -4   0   8        172.85        329.07         8.16 o                         
  -3   0   8       5941.90       5930.72        34.24 o                         
  -2   0   8       5092.49       5204.43        89.56 o                         
  -1   0   8        175.35        199.82        13.45 o                         
   0   0   8        317.59        409.54        17.87 o                         
   1   0   8        892.72        856.44       141.04 o                         
   2   0   8         62.47         77.88         9.20 o                         
   3   0   8       1678.50       1594.64        44.15 o                         
   4   0   8        252.89        199.01        17.78 o                         
   5   0   8        777.19        814.37        35.09 o                         
   6   0   8        923.46       1179.55        42.46 o                         
   7   0   8        693.19        849.66        54.88 o                         
   8   0   8       1398.39       1639.30       109.20 o                         
   9   0   8        327.97        411.13        30.54 o                         
  10   0   8         14.83          8.39        11.87 o                         
  11   0   8        610.87        617.68        53.89 o                         
  12   0   8          4.97          8.73         8.59 o                         
  13   0   8         93.72         84.81        15.72 o                         
 -16   1   8          1.73          6.96        12.02 o                         
 -15   1   8          0.08         -8.54        12.35 o                         
 -14   1   8         54.07         34.55        12.81 o                         
 -13   1   8         65.52         62.51        11.43 o                         
 -12   1   8       1479.68       1358.39       116.88 o                         
 -11   1   8        826.73        875.50        41.61 o                         
 -10   1   8        321.28        375.87        16.79 o                         
  -9   1   8        748.68        747.55        24.64 o                         
  -8   1   8         19.00         17.42         4.56 o                         
  -7   1   8       1116.98       1161.50        23.39 o                         
  -6   1   8       2641.97       2931.42        57.86 o                         
  -5   1   8         33.98         29.18         1.90 o                         
  -4   1   8          3.66          6.54         1.97 o                         
  -3   1   8        208.75        242.26         5.06 o                         
  -2   1   8       1184.62       1259.23        19.39 o                         
  -1   1   8         26.37         32.25         3.23 o                         
   0   1   8       2933.35       3138.78        29.41 o                         
   1   1   8        152.06        155.78         5.06 o                         
   2   1   8        625.34        638.32        26.30 o                         
   3   1   8        407.62        490.75        17.72 o                         
   4   1   8        657.36        594.67        23.17 o                         
   5   1   8         49.00         61.14         8.43 o                         
   6   1   8        177.95        203.40        23.91 o                         
   7   1   8        121.61         84.38        14.91 o                         
   8   1   8          8.22         18.96         6.53 o                         
   9   1   8        422.95        498.08        40.89 o                         
  10   1   8          3.09          7.45         6.28 o                         
  11   1   8         49.10         46.55         8.07 o                         
  12   1   8          0.04         -4.30         7.29 o                         
  13   1   8         11.42         15.10         7.38 o                         
 -15   2   8          9.87         14.39        12.57 o                         
 -14   2   8        306.60        295.74        48.42 o                         
 -13   2   8         62.45         64.62        13.98 o                         
 -12   2   8        134.65        181.96        16.69 o                         
 -11   2   8        167.58        223.28        16.46 o                         
 -10   2   8        355.56        377.48        23.68 o                         
  -9   2   8       3327.80       3282.67        70.13 o                         
  -8   2   8       1429.32       1305.53        28.29 o                         
  -7   2   8       3401.44       3267.00        31.94 o                         
  -6   2   8       2137.81       2100.42        23.11 o                         
  -5   2   8       2483.62       2503.68        29.39 o                         
  -4   2   8       1038.38        964.35        14.82 o                         
  -3   2   8       1617.66       1550.71        17.93 o                         
  -2   2   8        319.46        291.06         6.87 o                         
  -1   2   8        392.32        426.55        10.58 o                         
   0   2   8        305.38        358.64         8.24 o                         
   1   2   8         10.79          1.91         2.01 o                         
   2   2   8         49.70         96.54         6.22 o                         
   3   2   8        945.87        950.27        17.43 o                         
   4   2   8       1448.88       1402.78        32.45 o                         
   5   2   8       1356.39       1455.52        38.50 o                         
   6   2   8        447.70        513.47        21.87 o                         
   7   2   8       1622.44       2043.01        58.85 o                         
   8   2   8       2604.13       2405.80        67.18 o                         
   9   2   8        119.46        140.63        17.41 o                         
  10   2   8          5.06          3.52         7.40 o                         
  11   2   8          2.69         16.24         6.55 o                         
  12   2   8         74.53         73.44        10.34 o                         
  13   2   8          5.16          4.79         9.15 o                         
 -15   3   8          1.63         33.53        20.44 o                         
 -14   3   8         10.70         -2.80        11.99 o                         
 -13   3   8        197.11        190.38        35.03 o                         
 -12   3   8         94.25         97.25        13.65 o                         
 -11   3   8          5.05         -6.24         6.24 o                         
 -10   3   8         23.86         12.06         6.95 o                         
  -9   3   8         11.53          9.09         6.50 o                         
  -8   3   8        356.34        296.41        13.72 o                         
  -7   3   8       1012.11        973.42        23.10 o                         
  -6   3   8        492.83        511.12        12.04 o                         
  -5   3   8       1217.01       1138.54        19.03 o                         
  -4   3   8       1901.03       1922.06        23.42 o                         
  -3   3   8       1981.43       2075.77        23.55 o                         
  -2   3   8        914.11        915.60        15.16 o                         
  -1   3   8       5081.66       5174.80        49.20 o                         
   0   3   8        257.20        196.70         7.73 o                         
   1   3   8       3252.00       3246.50        26.72 o                         
   2   3   8       1641.39       1615.89        23.64 o                         
   3   3   8       2988.88       2905.42        49.66 o                         
   4   3   8        316.10        288.57        11.84 o                         
   5   3   8       1761.72       1683.36        54.15 o                         
   6   3   8       1695.89       1582.71       112.74 o                         
   7   3   8        684.33        693.89        36.58 o                         
   8   3   8         16.13          3.55        12.71 o                         
   9   3   8         65.54         66.10        10.79 o                         
  10   3   8          3.69          1.27         7.78 o                         
  11   3   8          3.92         11.89        10.22 o                         
  12   3   8          0.27         -8.80         8.80 o                         
 -14   4   8          4.28        -21.29        21.29 o                         
 -13   4   8          1.56          7.18        10.95 o                         
 -12   4   8         65.69         94.30        13.40 o                         
 -11   4   8         30.26         64.90        11.10 o                         
 -10   4   8        140.07        183.89        15.60 o                         
  -9   4   8        273.46        336.07        19.03 o                         
  -8   4   8        539.92        611.55        23.70 o                         
  -7   4   8        487.22        513.80        13.60 o                         
  -6   4   8        265.09        266.27        10.29 o                         
  -5   4   8        408.82        442.18        13.43 o                         
  -4   4   8        178.24        179.47         8.16 o                         
  -3   4   8         31.59         23.58         3.79 o                         
  -2   4   8         30.86         34.22         5.01 o                         
  -1   4   8        288.54        297.38        12.69 o                         
   0   4   8         67.06         67.00         5.91 o                         
   1   4   8         74.66         67.09        10.90 o                         
   2   4   8        621.47        623.39        28.25 o                         
   3   4   8        150.45        136.34         9.42 o                         
   4   4   8        859.92        921.74        29.48 o                         
   5   4   8       1063.32       1094.56        32.05 o                         
   6   4   8        525.15        541.56        24.28 o                         
   7   4   8        107.03         63.25        12.92 o                         
   8   4   8          9.68         23.84        13.73 o                         
   9   4   8         17.26         43.77        13.36 o                         
  10   4   8         80.89         76.03        12.57 o                         
  11   4   8          2.95         21.10         9.12 o                         
 -13   5   8         20.38         31.19        14.42 o                         
 -12   5   8         36.63         15.73        17.77 o                         
 -11   5   8         23.39         26.77        11.44 o                         
 -10   5   8          1.77         13.56        23.34 o                         
  -9   5   8         19.26          8.41         6.18 o                         
  -8   5   8        150.96        114.62        11.70 o                         
  -7   5   8        283.19        249.13        10.99 o                         
  -6   5   8        555.25        528.84        16.05 o                         
  -5   5   8        344.19        319.54        12.60 o                         
  -4   5   8       1655.03       1565.44        25.08 o                         
  -3   5   8        937.14        960.99        21.73 o                         
  -2   5   8       2034.34       2058.78        67.17 o                         
  -1   5   8        508.04        494.41        19.53 o                         
   0   5   8       1931.17       1909.18        30.76 o                         
   1   5   8        919.42        868.60        34.74 o                         
   2   5   8        814.49        769.71        33.24 o                         
   3   5   8        491.97        500.93        28.12 o                         
   4   5   8        390.14        374.51        21.36 o                         
   5   5   8        596.89        605.96        31.70 o                         
   6   5   8          5.89         -3.15        10.14 o                         
   7   5   8          4.03         -0.65         7.56 o                         
   8   5   8        217.67        122.02        30.57 o                         
   9   5   8        369.80        315.15        29.46 o                         
  10   5   8          4.41         25.01        12.98 o                         
 -12   6   8         36.73          6.12        12.84 o                         
 -11   6   8        119.82         73.22        16.34 o                         
 -10   6   8        133.97        104.75        16.57 o                         
  -9   6   8        204.50        228.53        22.82 o                         
  -8   6   8         52.96         61.55        12.96 o                         
  -7   6   8         45.44         38.47         9.27 o                         
  -6   6   8         27.98         35.66         6.25 o                         
  -5   6   8        251.76        230.11        14.02 o                         
  -4   6   8        269.23        281.58        12.84 o                         
  -3   6   8         98.84         78.30         7.03 o                         
  -2   6   8         15.90         13.39         6.06 o                         
  -1   6   8         37.82         41.71         4.80 o                         
   0   6   8        105.89        112.49        14.64 o                         
   1   6   8         66.63         59.99        11.22 o                         
   2   6   8          3.09          1.78        13.37 o                         
   3   6   8        237.01        251.66        22.45 o                         
   4   6   8        178.05        211.28        17.57 o                         
   5   6   8        143.74        141.74        15.87 o                         
   6   6   8         24.72         38.95        10.23 o                         
   7   6   8        217.67        244.85        19.68 o                         
   8   6   8        198.40        217.83        25.97 o                         
   9   6   8         16.73         10.59        12.28 o                         
 -11   7   8         39.42         50.24        16.43 o                         
 -10   7   8        151.28        193.36        23.40 o                         
  -9   7   8         30.06         60.83        14.24 o                         
  -8   7   8          7.54          9.20        10.70 o                         
  -7   7   8         17.89          0.64         8.90 o                         
  -6   7   8         11.00          4.70         8.90 o                         
  -5   7   8         74.25         61.90         9.53 o                         
  -4   7   8        207.54        185.82        11.43 o                         
  -3   7   8        326.59        318.07        22.20 o                         
  -2   7   8        288.56        266.17        18.06 o                         
  -1   7   8         23.82         20.66         6.79 o                         
   0   7   8        324.13        345.58        21.16 o                         
   1   7   8        206.72        203.36        16.91 o                         
   2   7   8        214.24        205.50        21.32 o                         
   3   7   8        509.99        464.34        31.87 o                         
   4   7   8         75.21         90.69        17.18 o                         
   5   7   8         25.75         13.51         9.17 o                         
   6   7   8          5.25         -8.13         9.38 o                         
   7   7   8          0.33         -7.03         9.11 o                         
   8   7   8          0.55          7.43        12.15 o                         
  -8   8   8         22.85          9.28         9.67 o                         
  -7   8   8         41.78         51.82        12.63 o                         
  -6   8   8          6.74         -2.34        10.28 o                         
  -5   8   8        426.20        472.18        33.58 o                         
  -4   8   8         55.52         74.83        11.25 o                         
  -3   8   8         16.47         31.43        10.90 o                         
  -2   8   8          2.53         15.37        10.37 o                         
  -1   8   8         57.60         70.11        13.08 o                         
   0   8   8         24.20         17.58         6.97 o                         
   1   8   8        100.52        106.49        13.41 o                         
   2   8   8          6.05          6.05        10.83 o                         
   3   8   8          3.53          1.21         9.34 o                         
   4   8   8         11.57          6.40         8.49 o                         
   5   8   8         18.46         24.99        14.87 o                         
  -3   9   8         46.89         32.21        25.67 o                         
  -2   9   8          3.10          5.75        31.30 o                         
  -1   9   8         80.67         81.71        14.90 o                         
   0   9   8          6.02         12.96        16.99 o                         
   1   9   8          4.36          6.57        20.38 o                         
 -16   1   9         38.99         49.21        10.90 o                         
 -15   1   9        278.80        320.18        21.96 o                         
 -14   1   9        318.70        385.34        41.70 o                         
 -13   1   9        666.60        719.70        45.01 o                         
 -12   1   9        137.71        115.40        17.60 o                         
 -11   1   9         70.93         80.34         8.34 o                         
 -10   1   9       2003.25       2112.27        36.57 o                         
  -9   1   9        860.80        851.13        21.42 o                         
  -8   1   9        633.28        587.67        21.45 o                         
  -7   1   9        294.83        244.72         7.87 o                         
  -6   1   9         95.34         74.69         3.35 o                         
  -5   1   9        847.77        993.71        11.46 o                         
  -4   1   9        229.07        281.65         5.98 o                         
  -3   1   9       1190.35       1249.11        14.83 o                         
  -2   1   9      12801.46      12515.50        58.44 o                         
  -1   1   9        935.45        825.00        19.37 o                         
   0   1   9       6111.45       5816.65        68.15 o                         
   1   1   9       8502.33       8746.32        43.95 o                         
   2   1   9       4090.87       4068.01        38.45 o                         
   3   1   9        489.11        432.63        13.32 o                         
   4   1   9       1406.89       1421.72        88.20 o                         
   5   1   9        741.65        795.47        54.53 o                         
   6   1   9        693.42        745.90        64.09 o                         
   7   1   9        257.60        240.78        27.67 o                         
   8   1   9        284.34        223.94        31.79 o                         
   9   1   9         83.77         78.79         9.99 o                         
  10   1   9        556.52        465.45        21.71 o                         
  11   1   9        146.90        127.93        12.67 o                         
  12   1   9         10.74         28.40         9.98 o                         
 -15   2   9         33.66         17.39        12.19 o                         
 -14   2   9        205.27        172.45        33.25 o                         
 -13   2   9        157.07        141.47        19.64 o                         
 -12   2   9        295.35        288.45        24.41 o                         
 -11   2   9        120.89        105.28        11.56 o                         
 -10   2   9         94.11        133.29        12.69 o                         
  -9   2   9        152.73        126.50        12.05 o                         
  -8   2   9       2257.30       2175.74        71.84 o                         
  -7   2   9       2579.58       2710.01        32.38 o                         
  -6   2   9        219.68        189.29         6.03 o                         
  -5   2   9       1949.34       1986.44        18.46 o                         
  -4   2   9       3980.62       4088.79        39.24 o                         
  -3   2   9       1172.55       1149.83        22.71 o                         
  -2   2   9        187.97        162.70        10.96 o                         
  -1   2   9       2716.68       2854.29        32.73 o                         
   0   2   9        198.13        239.48        10.07 o                         
   1   2   9        327.00        345.37        12.74 o                         
   2   2   9         46.60         55.22         5.28 o                         
   3   2   9         62.62         66.79         6.53 o                         
   4   2   9        260.81        245.32        18.10 o                         
   5   2   9          7.08         22.47         6.68 o                         
   6   2   9          1.33         -2.14         7.37 o                         
   7   2   9          0.67         12.55         7.22 o                         
   8   2   9        128.35        140.13        18.18 o                         
   9   2   9        596.11        607.49        34.58 o                         
  10   2   9         57.75         56.42        12.75 o                         
  11   2   9        199.14        194.95        15.90 o                         
  12   2   9         55.01         64.37        10.34 o                         
 -15   3   9        265.38        344.77        41.44 o                         
 -14   3   9        250.46        346.56        30.40 o                         
 -13   3   9        151.23        239.71        25.09 o                         
 -12   3   9        420.99        506.60        27.59 o                         
 -11   3   9        493.98        534.49        25.97 o                         
 -10   3   9        395.27        428.90        22.33 o                         
  -9   3   9         55.54         75.91         9.40 o                         
  -8   3   9         21.13         29.25         4.78 o                         
  -7   3   9        362.94        347.82        14.48 o                         
  -6   3   9         10.35          9.69         2.18 o                         
  -5   3   9         15.37         16.10         3.05 o                         
  -4   3   9        235.98        226.55         8.44 o                         
  -3   3   9         94.97         90.16         5.38 o                         
  -2   3   9        425.17        380.89         9.95 o                         
  -1   3   9        666.63        559.44        17.13 o                         
   0   3   9       1370.13       1329.75        22.13 o                         
   1   3   9        903.89        839.90        16.19 o                         
   2   3   9        802.03        749.59        17.09 o                         
   3   3   9        995.44        958.48        25.47 o                         
   4   3   9        504.02        482.35        16.48 o                         
   5   3   9        418.13        408.89        25.45 o                         
   6   3   9          2.86         -9.42        13.72 o                         
   7   3   9       2641.04       2815.26       129.08 o                         
   8   3   9          3.39         -5.47         7.68 o                         
   9   3   9         56.91         65.00        10.41 o                         
  10   3   9         40.31         50.43         9.93 o                         
  11   3   9         33.97         34.25         9.04 o                         
  12   3   9         12.24         30.53        12.26 o                         
 -14   4   9         45.77         39.50        15.45 o                         
 -13   4   9        191.80        181.69        22.37 o                         
 -12   4   9        314.38        276.08        21.47 o                         
 -11   4   9        457.49        430.38        25.06 o                         
 -10   4   9        460.09        414.93        23.13 o                         
  -9   4   9        861.63        766.11        28.76 o                         
  -8   4   9       1039.46        966.59        30.32 o                         
  -7   4   9       1129.22       1039.59        19.46 o                         
  -6   4   9       1024.45       1070.86        19.25 o                         
  -5   4   9       1722.13       1758.03        22.31 o                         
  -4   4   9        679.38        733.50        16.01 o                         
  -3   4   9       1721.96       1774.57        24.90 o                         
  -2   4   9       1173.44       1183.14        26.49 o                         
  -1   4   9        855.13        842.11        22.28 o                         
   0   4   9        959.11        916.00        21.99 o                         
   1   4   9        317.17        317.47        12.49 o                         
   2   4   9        641.93        571.82        25.15 o                         
   3   4   9          1.31          6.98         5.66 o                         
   4   4   9         49.44         41.78        10.08 o                         
   5   4   9        187.82        175.60        14.40 o                         
   6   4   9         55.46         56.33        17.16 o                         
   7   4   9         72.61         57.02        16.74 o                         
   8   4   9          3.18          7.88         8.69 o                         
   9   4   9        108.21        108.42        27.61 o                         
  10   4   9        126.89        125.52        16.18 o                         
  11   4   9         37.20         25.70        12.19 o                         
 -13   5   9         84.63        113.92        20.23 o                         
 -12   5   9        118.76        123.54        21.05 o                         
 -11   5   9         45.71         53.14        15.18 o                         
 -10   5   9        544.50        564.79        36.66 o                         
  -9   5   9          3.53          7.82         6.00 o                         
  -8   5   9        179.82        175.33        13.11 o                         
  -7   5   9         52.03         58.93         5.77 o                         
  -6   5   9        643.34        656.75        17.96 o                         
  -5   5   9        288.81        275.26        10.80 o                         
  -4   5   9        314.35        324.46        11.32 o                         
  -3   5   9         45.77         38.78         5.18 o                         
  -2   5   9         71.88         55.87         7.00 o                         
  -1   5   9         36.62         24.04         8.71 o                         
   0   5   9        141.18        121.48        13.50 o                         
   1   5   9         68.62         50.78         6.83 o                         
   2   5   9         78.63         87.06        15.98 o                         
   3   5   9          8.06          5.88         7.81 o                         
   4   5   9          1.04         -7.76         7.76 o                         
   5   5   9         50.58         38.95         8.96 o                         
   6   5   9          0.40          5.48         8.29 o                         
   7   5   9         36.89         37.73        11.17 o                         
   8   5   9          1.46         19.10        24.98 o                         
   9   5   9        175.25        170.88        22.93 o                         
  10   5   9        258.74        249.33        26.52 o                         
 -12   6   9         46.40         39.44        18.51 o                         
 -11   6   9        196.75        170.92        23.94 o                         
 -10   6   9        675.27        684.56        40.88 o                         
  -9   6   9        233.14        231.60        24.26 o                         
  -8   6   9        224.66        199.09        20.69 o                         
  -7   6   9        551.37        540.93        30.52 o                         
  -6   6   9        193.93        207.56        13.00 o                         
  -5   6   9        649.41        671.51        19.98 o                         
  -4   6   9        282.40        325.54        14.14 o                         
  -3   6   9        233.29        252.48        12.22 o                         
  -2   6   9        503.75        538.05        17.55 o                         
  -1   6   9        177.86        167.85        18.53 o                         
   0   6   9        145.87        149.67        17.53 o                         
   1   6   9         54.65         48.59        11.32 o                         
   2   6   9        143.49        143.80        17.56 o                         
   3   6   9          0.58          2.77         8.00 o                         
   4   6   9          3.20          8.39         8.11 o                         
   5   6   9         48.65         87.93        15.15 o                         
   6   6   9          8.33         30.58         9.36 o                         
   7   6   9        114.96        144.55        22.50 o                         
   8   6   9        450.06        414.80        64.69 o                         
   9   6   9        236.58        252.86        27.79 o                         
 -10   7   9         57.33         48.74        14.38 o                         
  -9   7   9        146.86        163.48        21.20 o                         
  -8   7   9         46.55         43.19        12.34 o                         
  -7   7   9        104.79         85.66        15.27 o                         
  -6   7   9         11.35         20.22         7.56 o                         
  -5   7   9        131.48        123.02        10.09 o                         
  -4   7   9         14.96          3.15         5.31 o                         
  -3   7   9          4.11         29.67        18.14 o                         
  -2   7   9         34.57         32.47         7.38 o                         
  -1   7   9         12.70          2.06         7.31 o                         
   0   7   9         25.43         23.49         8.00 o                         
   1   7   9        151.51        154.05        18.88 o                         
   2   7   9         30.44         28.55        14.33 o                         
   3   7   9        189.20        178.04        23.31 o                         
   4   7   9        271.71        257.72        21.21 o                         
   5   7   9         36.11         19.42        12.49 o                         
   6   7   9        177.57        167.26        18.08 o                         
   7   7   9         20.40          7.86         8.74 o                         
  -8   8   9        158.56        157.44        28.77 o                         
  -7   8   9         17.80         18.09        10.39 o                         
  -6   8   9          2.60          9.17         9.21 o                         
  -5   8   9        102.12        114.28        16.75 o                         
  -4   8   9         64.61         59.27        11.27 o                         
  -3   8   9        116.87        113.77        15.31 o                         
  -2   8   9          0.81          9.83        10.97 o                         
  -1   8   9         74.86         87.77        12.11 o                         
   0   8   9          1.25         -7.03         8.50 o                         
   1   8   9         15.73         17.50         7.84 o                         
   2   8   9         17.23         29.25         8.35 o                         
   3   8   9         61.89         65.15        11.28 o                         
   4   8   9         24.17         40.49        12.75 o                         
   5   8   9          1.31         19.11        12.25 o                         
 -16   0  10         13.13         37.65        17.04 o                         
 -15   0  10         10.99         19.31        14.10 o                         
 -14   0  10        172.47        238.31        26.66 o                         
 -13   0  10          8.71         16.66        12.80 o                         
 -12   0  10        386.56        378.54        30.81 o                         
 -11   0  10        617.00        637.60        38.15 o                         
 -10   0  10        866.04        951.87       105.30 o                         
  -9   0  10        713.23        755.13        37.87 o                         
  -8   0  10       1003.60       1024.04        43.57 o                         
  -7   0  10        922.06        961.19        21.42 o                         
  -6   0  10       1810.91       1526.20        17.75 o                         
  -5   0  10       4336.00       4197.53        45.11 o                         
  -4   0  10       4883.21       4899.20        35.07 o                         
  -3   0  10      13144.56      13208.45        69.85 o                         
  -2   0  10      10243.84       9156.64       100.20 o                         
  -1   0  10       2051.80       1729.13       140.21 o                         
   0   0  10       3227.14       3246.44        45.90 o                         
   1   0  10       4100.11       4140.13       336.67 o                         
   2   0  10        732.97        832.92        42.33 o                         
   3   0  10       8007.64       8703.55       686.09 o                         
   4   0  10       3972.62       4329.91       436.52 o                         
   5   0  10        207.69        262.79        21.35 o                         
   6   0  10        108.83        143.47        17.41 o                         
   7   0  10        205.45        251.46        21.51 o                         
   8   0  10          5.39        -10.83        10.83 o                         
   9   0  10        329.72        469.97        30.86 o                         
  10   0  10        509.01        652.73        35.52 o                         
  11   0  10         38.96         24.21         9.79 o                         
  12   0  10          4.83         -2.96        10.53 o                         
 -16   1  10         37.25         29.94        10.68 o                         
 -15   1  10         17.40         14.40        10.98 o                         
 -14   1  10         33.11         11.47         9.71 o                         
 -13   1  10          4.98         22.10         9.19 o                         
 -12   1  10        150.23        139.78        14.01 o                         
 -11   1  10          4.35         10.51         7.81 o                         
 -10   1  10        129.74        149.88        10.40 o                         
  -9   1  10        529.52        477.10        21.79 o                         
  -8   1  10        508.71        483.95        17.03 o                         
  -7   1  10          6.23          9.01         2.74 o                         
  -6   1  10        356.03        341.33         7.33 o                         
  -5   1  10         51.38         55.57         3.16 o                         
  -4   1  10       3384.29       3640.91        23.69 o                         
  -3   1  10       2126.25       2220.42        19.10 o                         
  -2   1  10        149.78        106.23         8.66 o                         
  -1   1  10        555.77        592.27        16.39 o                         
   0   1  10        244.52        283.32        12.21 o                         
   1   1  10        101.58        147.93         8.54 o                         
   2   1  10        797.05        980.08        19.49 o                         
   3   1  10        553.51        591.99        15.55 o                         
   4   1  10        254.08        304.32        17.08 o                         
   5   1  10        945.68       1110.25        94.19 o                         
   6   1  10        122.52        143.01        15.42 o                         
   7   1  10         28.25         24.17         6.68 o                         
   8   1  10        368.74        389.71        44.08 o                         
   9   1  10          0.60         17.57         8.37 o                         
  10   1  10         23.40         24.97        10.16 o                         
  11   1  10        398.46        416.91        21.52 o                         
  12   1  10         11.54         15.22         7.57 o                         
 -15   2  10         66.88         88.49        15.70 o                         
 -14   2  10        163.64        235.82        25.47 o                         
 -13   2  10         19.05         47.47        12.47 o                         
 -12   2  10        165.02        173.80        28.18 o                         
 -11   2  10          1.80          6.84         6.34 o                         
 -10   2  10        493.43        530.30        24.35 o                         
  -9   2  10       3122.13       3265.35        56.55 o                         
  -8   2  10        940.80       1002.15        19.79 o                         
  -7   2  10         12.30         14.88         2.61 o                         
  -6   2  10       1451.89       1496.24        33.68 o                         
  -5   2  10       2095.27       1961.26        21.44 o                         
  -4   2  10       1420.77       1343.61        20.05 o                         
  -3   2  10       2271.91       2090.79        26.33 o                         
  -2   2  10        404.25        361.98        11.90 o                         
  -1   2  10       6683.44       6450.21        51.36 o                         
   0   2  10       2270.49       2453.75        61.10 o                         
   1   2  10        896.31        902.32        18.18 o                         
   2   2  10       1017.20       1017.76        21.84 o                         
   3   2  10        414.64        413.99        13.79 o                         
   4   2  10        167.36        146.78        13.33 o                         
   5   2  10          5.66          3.42         5.33 o                         
   6   2  10         69.89         77.69         9.00 o                         
   7   2  10         76.98         89.93        10.75 o                         
   8   2  10        143.49        158.50        18.79 o                         
   9   2  10        231.43        163.96        16.02 o                         
  10   2  10         25.20         13.06         7.35 o                         
  11   2  10         38.85         57.11        10.99 o                         
  12   2  10        114.54        129.35        13.87 o                         
 -15   3  10        304.20        300.10        30.10 o                         
 -14   3  10        388.34        348.82        31.30 o                         
 -13   3  10        247.09        266.46        27.65 o                         
 -12   3  10        355.48        352.71        23.36 o                         
 -11   3  10        992.52        998.86        38.32 o                         
 -10   3  10        782.13        764.31        41.40 o                         
  -9   3  10         31.14         24.69         6.40 o                         
  -8   3  10         84.47         79.15         8.10 o                         
  -7   3  10         46.77         47.92         6.64 o                         
  -6   3  10        331.74        348.18        11.74 o                         
  -5   3  10        264.35        249.65         9.78 o                         
  -4   3  10          2.90          1.63         2.60 o                         
  -3   3  10         79.58         84.95         5.18 o                         
  -2   3  10          8.89         10.74         2.37 o                         
  -1   3  10          1.35         -2.48         2.48 o                         
   0   3  10        202.19        203.44         8.22 o                         
   1   3  10         19.63         13.68         3.73 o                         
   2   3  10         89.11         79.05         6.73 o                         
   3   3  10        391.23        367.00        14.10 o                         
   4   3  10        326.27        304.89        17.22 o                         
   5   3  10        549.72        475.86        27.56 o                         
   6   3  10        204.40        185.07        18.40 o                         
   7   3  10        443.59        475.73        32.90 o                         
   8   3  10         20.75         16.45         9.23 o                         
   9   3  10        252.02        245.60        22.33 o                         
  10   3  10         78.08         48.69        10.61 o                         
  11   3  10        222.78        190.25        24.49 o                         
 -14   4  10        151.30        184.75        31.36 o                         
 -13   4  10        422.61        478.12        33.26 o                         
 -12   4  10        176.82        179.91        17.29 o                         
 -11   4  10        236.79        208.37        18.33 o                         
 -10   4  10          7.91          2.66         5.98 o                         
  -9   4  10        273.16        232.93        16.56 o                         
  -8   4  10          9.44          5.52         5.21 o                         
  -7   4  10        128.00        129.32         6.85 o                         
  -6   4  10         93.97         77.95         5.51 o                         
  -5   4  10        243.39        238.03         9.94 o                         
  -4   4  10        268.67        238.58         9.49 o                         
  -3   4  10        735.14        671.01        15.44 o                         
  -2   4  10         70.21         49.33         5.76 o                         
  -1   4  10        354.11        306.13        13.85 o                         
   0   4  10        643.19        566.45        14.29 o                         
   1   4  10         15.59         12.91         2.76 o                         
   2   4  10         67.62         59.90        10.55 o                         
   3   4  10         18.27         27.23         9.52 o                         
   4   4  10         10.99         11.74         7.08 o                         
   5   4  10        557.43        590.51        25.26 o                         
   6   4  10         17.52         28.19        12.37 o                         
   7   4  10        454.30        445.19        30.41 o                         
   8   4  10         86.76         95.67        34.79 o                         
   9   4  10        120.47        145.79        17.80 o                         
  10   4  10         17.08         27.35         9.92 o                         
 -13   5  10        107.00         96.15        18.25 o                         
 -12   5  10        398.52        382.04        33.49 o                         
 -11   5  10        208.92        214.60        24.17 o                         
 -10   5  10        217.25        209.28        17.18 o                         
  -9   5  10        328.08        355.68        21.45 o                         
  -8   5  10        944.64       1047.34        33.27 o                         
  -7   5  10        500.31        575.24        20.28 o                         
  -6   5  10        226.13        267.69        11.09 o                         
  -5   5  10         33.65         60.08         5.21 o                         
  -4   5  10        403.42        459.79        18.73 o                         
  -3   5  10          0.81          4.60         3.88 o                         
  -2   5  10         91.05         77.82         7.94 o                         
  -1   5  10         77.78         70.30         7.56 o                         
   0   5  10         42.44         37.36         6.06 o                         
   1   5  10        282.91        232.54        34.49 o                         
   2   5  10        711.77        740.14        35.06 o                         
   3   5  10        137.38        132.47        16.26 o                         
   4   5  10        516.26        537.44        25.95 o                         
   5   5  10        483.21        446.33        24.01 o                         
   6   5  10        336.48        303.38        20.94 o                         
   7   5  10        179.73        175.17        22.73 o                         
   8   5  10        246.72        198.28        22.67 o                         
   9   5  10        202.99        183.50        24.15 o                         
  10   5  10         61.77         36.57        10.34 o                         
 -12   6  10        274.43        263.37        30.25 o                         
 -11   6  10        372.39        306.61        31.04 o                         
 -10   6  10         15.46         21.72        10.88 o                         
  -9   6  10         70.13         76.53        16.52 o                         
  -8   6  10         25.11         34.30        11.09 o                         
  -7   6  10        354.60        345.10        16.32 o                         
  -6   6  10         17.06         19.49         4.96 o                         
  -5   6  10         88.35         95.75         8.38 o                         
  -4   6  10        141.45        152.30         8.83 o                         
  -3   6  10          8.27         10.78         4.09 o                         
  -2   6  10         84.05         93.48        10.32 o                         
  -1   6  10         51.34         72.03        11.24 o                         
   0   6  10         40.51         47.37        11.13 o                         
   1   6  10         10.53         -0.33         7.32 o                         
   2   6  10        259.87        257.94        23.00 o                         
   3   6  10         20.01         26.81         9.70 o                         
   4   6  10        109.87        105.88        19.24 o                         
   5   6  10        149.31        174.40        17.41 o                         
   6   6  10        243.82        242.75        20.01 o                         
   7   6  10        203.18        230.01        19.89 o                         
   8   6  10        176.16        194.97        62.38 o                         
 -10   7  10        212.05        246.04        27.53 o                         
  -9   7  10        117.24        144.86        20.16 o                         
  -8   7  10         42.83         67.09        10.73 o                         
  -7   7  10         41.64         78.99        11.24 o                         
  -6   7  10         32.54         52.82         9.38 o                         
  -5   7  10         14.96         29.46         5.96 o                         
  -4   7  10         33.22         14.97         5.53 o                         
  -3   7  10          0.09          3.79         5.64 o                         
  -2   7  10          7.40          0.08         6.99 o                         
  -1   7  10          0.58         -6.30         6.30 o                         
   0   7  10        140.95        122.18        16.50 o                         
   1   7  10         20.52         11.05        11.15 o                         
   2   7  10        220.33        241.18        24.93 o                         
   3   7  10        174.95        173.05        20.62 o                         
   4   7  10         91.63        118.88        17.70 o                         
   5   7  10         20.83         19.99        10.15 o                         
   6   7  10        187.70        186.09        19.48 o                         
  -7   8  10         26.33         36.95        17.65 o                         
  -6   8  10        154.83        162.08        31.19 o                         
  -5   8  10        144.87        167.46        31.40 o                         
  -4   8  10          1.38         -0.46        10.87 o                         
  -3   8  10         11.01          5.38        23.83 o                         
  -2   8  10         26.35         47.74        12.30 o                         
  -1   8  10         79.07         75.53        10.75 o                         
   0   8  10         30.07         27.28         8.86 o                         
   1   8  10        191.82        219.77        20.00 o                         
   2   8  10         21.99         16.37        13.06 o                         
   3   8  10          5.42          5.12         8.90 o                         
   4   8  10          2.32          6.71         8.53 o                         
 -16   1  11          5.91          7.32        14.29 o                         
 -15   1  11          9.68          0.94         9.84 o                         
 -14   1  11         50.45         23.68        12.20 o                         
 -13   1  11        735.93        713.98        30.87 o                         
 -12   1  11        269.69        285.03        18.65 o                         
 -11   1  11        884.47        936.85        39.90 o                         
 -10   1  11       1253.13       1174.69        66.58 o                         
  -9   1  11       2479.16       2338.86       116.86 o                         
  -8   1  11       1333.94       1223.91        48.67 o                         
  -7   1  11       4229.57       4044.92        22.58 o                         
  -6   1  11       3276.10       3133.60        39.29 o                         
  -5   1  11       2300.70       2106.21        19.54 o                         
  -4   1  11       1083.56        967.39        18.83 o                         
  -3   1  11         16.65         17.78         3.94 o                         
  -2   1  11       1994.59       1934.25        33.90 o                         
  -1   1  11       1489.81       1467.19        29.76 o                         
   0   1  11        235.47        225.86        13.13 o                         
   1   1  11          0.35          7.47         2.90 o                         
   2   1  11        254.31        251.29         9.58 o                         
   3   1  11         92.20         83.54         6.50 o                         
   4   1  11        433.99        499.04        24.73 o                         
   5   1  11        120.67        155.60        14.72 o                         
   6   1  11         41.03         38.93        11.33 o                         
   7   1  11        168.20        229.14        18.25 o                         
   8   1  11        411.97        517.19        44.95 o                         
   9   1  11       1327.85       1365.49        44.37 o                         
  10   1  11        156.17        170.22        14.07 o                         
  11   1  11          3.91          7.05         8.71 o                         
 -15   2  11         19.18         38.33        13.58 o                         
 -14   2  11         44.28         37.31        12.08 o                         
 -13   2  11          1.19         -9.88         9.88 o                         
 -12   2  11        134.83        136.07        16.29 o                         
 -11   2  11         80.28         85.35        10.08 o                         
 -10   2  11        184.56        201.80        13.50 o                         
  -9   2  11         32.60         42.75         6.71 o                         
  -8   2  11       1654.66       1778.62        44.51 o                         
  -7   2  11         60.90         58.91         3.25 o                         
  -6   2  11        162.99        195.24         5.85 o                         
  -5   2  11        180.73        202.39         6.01 o                         
  -4   2  11       1251.04       1322.80        18.59 o                         
  -3   2  11          7.35          6.63         3.14 o                         
  -2   2  11         89.52         62.06         5.70 o                         
  -1   2  11         57.98         54.57         6.22 o                         
   0   2  11       3153.77       3302.00        57.42 o                         
   1   2  11        743.57        761.38        23.85 o                         
   2   2  11       1395.58       1427.68        25.53 o                         
   3   2  11        658.25        660.10        23.40 o                         
   4   2  11        168.60        151.44        12.78 o                         
   5   2  11        234.71        221.39        14.64 o                         
   6   2  11        448.48        449.02        50.01 o                         
   7   2  11        296.89        270.72        20.97 o                         
   8   2  11        353.88        314.95        25.04 o                         
   9   2  11         17.25         16.98         7.61 o                         
  10   2  11          2.77          3.59         9.55 o                         
  11   2  11         56.93         43.47         9.57 o                         
 -15   3  11         26.51         44.38        25.23 o                         
 -14   3  11          8.71         -3.30        10.84 o                         
 -13   3  11         65.72         70.36        16.08 o                         
 -12   3  11        108.69        145.81        14.29 o                         
 -11   3  11        133.24        190.54        15.23 o                         
 -10   3  11        119.58         92.39        10.03 o                         
  -9   3  11         47.60         75.92         8.24 o                         
  -8   3  11       2351.76       2427.17        48.48 o                         
  -7   3  11       1902.39       1975.96        41.48 o                         
  -6   3  11       3010.84       3030.97        37.58 o                         
  -5   3  11        657.94        648.14        16.29 o                         
  -4   3  11        256.92        252.93         9.87 o                         
  -3   3  11         95.12        105.40         6.51 o                         
  -2   3  11        226.01        209.74        10.35 o                         
  -1   3  11          1.55         -1.54         2.99 o                         
   0   3  11       1151.79       1204.07        27.77 o                         
   1   3  11         12.18         10.16         3.59 o                         
   2   3  11         15.49         23.37         6.71 o                         
   3   3  11        352.30        353.86        18.63 o                         
   4   3  11        685.20        688.65        59.45 o                         
   5   3  11         16.62          0.67         8.66 o                         
   6   3  11        514.55        552.08        32.06 o                         
   7   3  11        202.35        223.55        29.88 o                         
   8   3  11         68.03         71.33        12.25 o                         
   9   3  11        170.69        199.95        25.88 o                         
  10   3  11         74.83         66.29        23.95 o                         
  11   3  11         15.88         -0.69         9.97 o                         
 -14   4  11          3.55          8.03        13.74 o                         
 -13   4  11        101.92        113.48        19.37 o                         
 -12   4  11         10.52         25.62        10.18 o                         
 -11   4  11         67.29         92.80        11.96 o                         
 -10   4  11         12.17          7.58         6.33 o                         
  -9   4  11          3.57          4.02         6.37 o                         
  -8   4  11         89.59        104.99         9.72 o                         
  -7   4  11        188.35        167.91         9.37 o                         
  -6   4  11       1033.58       1005.94        21.33 o                         
  -5   4  11        648.28        658.90        16.84 o                         
  -4   4  11        410.23        414.93        12.51 o                         
  -3   4  11       1379.18       1342.78        21.92 o                         
  -2   4  11        719.83        740.28        16.92 o                         
  -1   4  11        957.55        941.44        25.05 o                         
   0   4  11        735.13        694.24        16.11 o                         
   1   4  11       1358.94       1298.61        43.22 o                         
   2   4  11        762.14        772.62        34.39 o                         
   3   4  11        334.89        361.63        19.46 o                         
   4   4  11       1030.66        986.01        33.31 o                         
   5   4  11        121.85        111.42        12.27 o                         
   6   4  11        404.04        365.93        32.16 o                         
   7   4  11        272.72        209.98        38.95 o                         
   8   4  11        213.74        194.05        22.19 o                         
   9   4  11          1.07          5.37         9.24 o                         
  10   4  11         54.04         60.92        12.58 o                         
 -13   5  11          9.26         17.75        12.05 o                         
 -12   5  11          4.87         -0.36        15.65 o                         
 -11   5  11         18.13          2.87        10.05 o                         
 -10   5  11        200.06        152.54        13.30 o                         
  -9   5  11        252.91        237.25        15.74 o                         
  -8   5  11        109.75        125.84        11.46 o                         
  -7   5  11        478.93        472.23        18.62 o                         
  -6   5  11         67.01         61.67         5.84 o                         
  -5   5  11          2.51          3.57         3.24 o                         
  -4   5  11        239.44        225.84        11.54 o                         
  -3   5  11         44.27         51.06         6.02 o                         
  -2   5  11          5.03          6.76         3.77 o                         
  -1   5  11         49.90         61.12         9.58 o                         
   0   5  11        143.00        137.78         9.94 o                         
   1   5  11        216.77        204.34        19.07 o                         
   2   5  11         53.01         68.31        20.64 o                         
   3   5  11        305.12        328.70        20.59 o                         
   4   5  11        164.62        162.43        15.35 o                         
   5   5  11         97.38        120.97        13.95 o                         
   6   5  11         65.36         74.35        10.98 o                         
   7   5  11         57.51         45.13        12.92 o                         
   8   5  11         72.70        102.70        21.18 o                         
   9   5  11         35.04         12.03        11.93 o                         
 -12   6  11         30.77         52.99        16.90 o                         
 -11   6  11         73.33         61.68        16.32 o                         
 -10   6  11          1.13          9.33        10.00 o                         
  -9   6  11        208.60        252.50        20.46 o                         
  -8   6  11        122.24        166.68        16.07 o                         
  -7   6  11         65.48         88.71         9.17 o                         
  -6   6  11        367.23        306.55        17.27 o                         
  -5   6  11        114.29         90.66         7.91 o                         
  -4   6  11         42.73         33.10         4.78 o                         
  -3   6  11        422.64        408.51        15.96 o                         
  -2   6  11        769.65        728.88        36.00 o                         
  -1   6  11        594.06        564.25        30.52 o                         
   0   6  11         81.50         76.55        12.79 o                         
   1   6  11        750.44        722.72        36.61 o                         
   2   6  11        133.03        161.05        19.16 o                         
   3   6  11        322.91        297.28        25.40 o                         
   4   6  11        141.11        170.98        17.33 o                         
   5   6  11         78.70         76.22        12.03 o                         
   6   6  11        134.39        131.27        16.08 o                         
   7   6  11         43.75         46.33        15.72 o                         
   8   6  11          2.43         11.52        17.27 o                         
 -10   7  11          5.89         12.60        30.33 o                         
  -9   7  11          0.76        -12.21        12.21 o                         
  -8   7  11         53.32         65.27        15.61 o                         
  -7   7  11          0.97          2.25         8.08 o                         
  -6   7  11          1.01        -10.66        10.66 o                         
  -5   7  11         57.56         51.36        20.54 o                         
  -4   7  11         50.22         58.34        11.10 o                         
  -3   7  11        149.13        176.53        15.13 o                         
  -2   7  11         42.34         31.88        12.00 o                         
  -1   7  11          1.95         13.59         8.79 o                         
   0   7  11          1.21         12.11        12.78 o                         
   1   7  11         49.91         49.87        12.87 o                         
   2   7  11        125.54        127.66        18.11 o                         
   3   7  11          7.36         26.44        19.23 o                         
   4   7  11         72.39         92.27        13.70 o                         
   5   7  11          7.15         13.02        10.26 o                         
   6   7  11          1.22         -6.20        18.26 o                         
  -7   8  11          0.73         10.82        14.21 o                         
  -6   8  11          2.85          8.96        16.91 o                         
  -5   8  11         46.82         40.45        21.60 o                         
  -4   8  11         27.34         24.49        18.94 o                         
  -3   8  11         30.90          8.20        16.33 o                         
  -2   8  11          0.92          1.64         6.46 o                         
  -1   8  11         58.73         57.60        12.64 o                         
   0   8  11         40.39         18.82        10.23 o                         
   1   8  11         76.66         92.80        14.32 o                         
   2   8  11         63.96         60.77        11.90 o                         
   3   8  11         25.52         22.78        10.90 o                         
 -16   0  12        175.95        184.08        26.73 o                         
 -15   0  12        117.14        139.74        61.99 o                         
 -14   0  12        568.04        568.93        42.02 o                         
 -13   0  12         52.88         54.79        13.56 o                         
 -12   0  12       1936.68       1886.60       203.23 o                         
 -11   0  12         14.08         12.06         9.79 o                         
 -10   0  12       1579.43       1564.17        53.12 o                         
  -9   0  12        315.84        246.80        20.57 o                         
  -8   0  12        773.29        742.06        23.39 o                         
  -7   0  12         64.00         80.31         4.87 o                         
  -6   0  12        218.37        188.41        10.44 o                         
  -5   0  12        406.89        396.94        16.17 o                         
  -4   0  12         88.00        132.43        10.08 o                         
  -3   0  12        274.64        236.45         9.78 o                         
  -2   0  12        799.94        740.34        40.82 o                         
  -1   0  12       1567.47       1563.64        51.61 o                         
   0   0  12       2431.01       2269.26        32.44 o                         
   1   0  12       1198.66       1261.93        32.56 o                         
   2   0  12       1568.30       1706.63       143.01 o                         
   3   0  12       1989.03       2226.95       338.18 o                         
   4   0  12        569.98        636.39        65.16 o                         
   5   0  12         86.09         94.47        13.59 o                         
   6   0  12        238.62        261.58        22.45 o                         
   7   0  12        381.51        391.79        26.45 o                         
   8   0  12        121.71        131.09        17.53 o                         
   9   0  12          9.83         18.17        14.37 o                         
  10   0  12         23.17         22.01        22.86 o                         
  11   0  12       1088.28        998.98       119.71 o                         
 -15   1  12         49.38         21.12        15.33 o                         
 -14   1  12          0.51          3.40        12.44 o                         
 -13   1  12        194.48        186.40        20.09 o                         
 -12   1  12          4.90          9.49         9.18 o                         
 -11   1  12        262.36        221.17        25.72 o                         
 -10   1  12         46.17         48.03         7.11 o                         
  -9   1  12         94.83         90.20         8.72 o                         
  -8   1  12        139.56        122.40         7.85 o                         
  -7   1  12        160.19        146.33         4.97 o                         
  -6   1  12        284.64        276.31         7.00 o                         
  -5   1  12        193.19        192.81         7.83 o                         
  -4   1  12        337.02        360.23         9.23 o                         
  -3   1  12          3.12         -4.03         4.03 o                         
  -2   1  12        399.03        385.58        17.82 o                         
  -1   1  12        147.13        154.50        10.61 o                         
   0   1  12         66.06         70.08        10.03 o                         
   1   1  12        131.59        138.96         7.64 o                         
   2   1  12        213.60        235.28        12.09 o                         
   3   1  12          9.61         17.22         4.54 o                         
   4   1  12          0.65          6.01         6.58 o                         
   5   1  12         33.19         43.51         8.01 o                         
   6   1  12        209.78        236.84        26.16 o                         
   7   1  12        138.25        138.99        12.82 o                         
   8   1  12          0.46         -7.39         7.39 o                         
   9   1  12         23.37         20.54         8.74 o                         
  10   1  12        144.66        134.47        13.57 o                         
  11   1  12          7.69         10.32         7.62 o                         
 -15   2  12         98.25        130.33        17.10 o                         
 -14   2  12        152.79        210.36        21.84 o                         
 -13   2  12        195.62        287.00        23.82 o                         
 -12   2  12        356.73        465.68        29.29 o                         
 -11   2  12        826.59        929.68        36.85 o                         
 -10   2  12        192.13        208.59        13.52 o                         
  -9   2  12       1531.92       1512.74        42.35 o                         
  -8   2  12        185.63        174.01        11.41 o                         
  -7   2  12        362.67        343.03         8.28 o                         
  -6   2  12         21.92         24.43         2.66 o                         
  -5   2  12        293.04        274.08         9.39 o                         
  -4   2  12          2.64          3.76         2.35 o                         
  -3   2  12        149.32        145.57         8.59 o                         
  -2   2  12        356.96        355.65        13.24 o                         
  -1   2  12       6004.25       6060.57        59.47 o                         
   0   2  12        475.45        431.95        17.88 o                         
   1   2  12       1046.37        999.04        34.09 o                         
   2   2  12       1038.09       1006.65        37.28 o                         
   3   2  12       1337.98       1287.44        37.96 o                         
   4   2  12        291.16        261.81        13.29 o                         
   5   2  12       1515.08       1585.79        73.02 o                         
   6   2  12        499.66        493.52        26.03 o                         
   7   2  12          2.86         -4.17         6.22 o                         
   8   2  12         21.33         30.88         9.06 o                         
   9   2  12          7.70         -0.75         7.38 o                         
  10   2  12         17.49          9.02         7.46 o                         
  11   2  12         31.85         57.41        11.28 o                         
 -15   3  12         68.65         50.91        15.06 o                         
 -14   3  12        230.42        239.02        22.27 o                         
 -13   3  12          2.49          0.49         9.46 o                         
 -12   3  12         30.04         16.44        10.14 o                         
 -11   3  12        192.04        182.22        15.27 o                         
 -10   3  12        423.75        444.31        20.71 o                         
  -9   3  12         18.27         13.03         6.88 o                         
  -8   3  12         62.66         61.92         7.90 o                         
  -7   3  12       2889.50       2884.92        44.96 o                         
  -6   3  12       2617.35       2672.08        30.49 o                         
  -5   3  12       2672.40       2847.55        45.12 o                         
  -4   3  12        431.93        460.50        13.51 o                         
  -3   3  12       3126.77       3183.84        40.40 o                         
  -2   3  12       1414.68       1478.67        27.42 o                         
  -1   3  12        605.57        634.81        20.92 o                         
   0   3  12         89.66         75.67         5.89 o                         
   1   3  12        140.20        134.49         8.37 o                         
   2   3  12        232.05        248.74        12.62 o                         
   3   3  12        620.80        656.51        31.31 o                         
   4   3  12          4.76          4.89        15.73 o                         
   5   3  12        232.35        184.34        49.44 o                         
   6   3  12          4.80          4.67         8.03 o                         
   7   3  12          1.27         -4.75         7.98 o                         
   8   3  12          2.76         12.41         9.72 o                         
   9   3  12          1.52         -5.53         9.17 o                         
  10   3  12          9.27         -4.79        13.67 o                         
 -14   4  12        362.90        481.64        94.27 o                         
 -13   4  12        241.46        391.95        39.78 o                         
 -12   4  12        210.04        299.65        20.35 o                         
 -11   4  12        100.54        129.62        12.82 o                         
 -10   4  12        559.44        614.20        25.20 o                         
  -9   4  12        289.98        321.58        17.60 o                         
  -8   4  12        235.55        219.23        13.93 o                         
  -7   4  12       2105.19       2015.27        28.88 o                         
  -6   4  12         13.83         20.86         6.29 o                         
  -5   4  12       1844.87       1943.60        29.36 o                         
  -4   4  12          0.30         -0.08         2.97 o                         
  -3   4  12         43.94         50.24         4.90 o                         
  -2   4  12         72.49         50.90         6.92 o                         
  -1   4  12          2.88         -0.15         4.52 o                         
   0   4  12        269.90        235.58        12.99 o                         
   1   4  12        359.87        300.37        14.54 o                         
   2   4  12        365.34        338.15        24.11 o                         
   3   4  12        497.54        450.28        23.41 o                         
   4   4  12         38.19         48.04         9.69 o                         
   5   4  12        156.54        145.96        18.29 o                         
   6   4  12        234.14        227.37        31.27 o                         
   7   4  12         83.70         76.70        17.45 o                         
   8   4  12         11.88          6.35         8.67 o                         
   9   4  12          0.06          8.60        12.04 o                         
 -13   5  12        182.89        194.97        43.21 o                         
 -12   5  12        105.30        109.34        17.24 o                         
 -11   5  12        139.67        135.33        13.42 o                         
 -10   5  12        277.00        233.44        16.56 o                         
  -9   5  12       1615.53       1510.01        39.13 o                         
  -8   5  12       1142.98       1160.54        32.08 o                         
  -7   5  12         59.55         46.44         6.95 o                         
  -6   5  12         95.23         95.94         6.83 o                         
  -5   5  12         74.29         69.87         6.35 o                         
  -4   5  12       1694.83       1816.86        37.37 o                         
  -3   5  12        453.86        504.96        16.07 o                         
  -2   5  12        425.36        466.51        15.41 o                         
  -1   5  12        299.98        310.95        15.32 o                         
   0   5  12       1152.59       1106.76        44.67 o                         
   1   5  12        387.46        343.79        29.00 o                         
   2   5  12         67.68         76.38        14.04 o                         
   3   5  12        160.74        173.86        15.94 o                         
   4   5  12         97.11         85.85        13.43 o                         
   5   5  12         16.28         10.67         9.16 o                         
   6   5  12          8.39          0.81        11.39 o                         
   7   5  12          0.22         10.00        49.56 o                         
   8   5  12        115.44        121.09        21.96 o                         
 -11   6  12         52.41         72.21        14.72 o                         
 -10   6  12         19.62          9.46        11.27 o                         
  -9   6  12         91.98         89.28        13.57 o                         
  -8   6  12         53.42         40.04         7.06 o                         
  -7   6  12        234.39        214.48        13.79 o                         
  -6   6  12          4.01          8.03         5.52 o                         
  -5   6  12         79.61         74.15         7.36 o                         
  -4   6  12         10.24          8.03         4.61 o                         
  -3   6  12          1.79         -2.71         7.16 o                         
  -2   6  12         84.31         80.82        14.41 o                         
  -1   6  12        183.84        159.76        18.88 o                         
   0   6  12        122.21         99.39        14.61 o                         
   1   6  12          9.15          3.42        13.12 o                         
   2   6  12         10.16         12.35         9.62 o                         
   3   6  12          0.02         -0.92         8.77 o                         
   4   6  12          7.84         -5.52         8.14 o                         
   5   6  12          0.14        -13.33        18.15 o                         
   6   6  12          9.00         11.85         9.60 o                         
   7   6  12         71.82         74.82        20.49 o                         
 -10   7  12         24.72         13.01        12.95 o                         
  -9   7  12        164.15        129.29        20.88 o                         
  -8   7  12          2.65         14.74        13.42 o                         
  -7   7  12        235.32        223.59        22.38 o                         
  -6   7  12         42.52         69.26        24.33 o                         
  -5   7  12         81.99        104.30        27.80 o                         
  -4   7  12         62.68         66.34         9.70 o                         
  -3   7  12        411.42        391.40        21.92 o                         
  -2   7  12        364.64        367.23        20.65 o                         
  -1   7  12          1.99         -8.89         8.89 o                         
   0   7  12         12.86        -12.07        12.34 o                         
   1   7  12         25.88         23.65        18.65 o                         
   2   7  12          9.29          3.88         9.56 o                         
   3   7  12          2.71         -3.87         9.03 o                         
   4   7  12         13.53          8.31        14.43 o                         
   5   7  12         22.35         39.59        12.28 o                         
  -6   8  12          2.87        -13.42        13.95 o                         
  -5   8  12          1.78          2.15        18.29 o                         
  -4   8  12          0.88         -2.65        16.65 o                         
  -3   8  12          9.75          8.49        11.97 o                         
  -2   8  12          9.38         -5.41         7.47 o                         
  -1   8  12         32.61         38.90         9.89 o                         
   0   8  12         73.18         68.66        11.89 o                         
   1   8  12          2.15        -10.94        17.96 o                         
   2   8  12          7.88         14.25        25.49 o                         
 -15   1  13        113.64        171.42        22.35 o                         
 -14   1  13          2.04          8.50        10.80 o                         
 -13   1  13        285.33        322.48        25.95 o                         
 -12   1  13          0.83         -1.40         8.61 o                         
 -11   1  13         26.27         17.77         8.27 o                         
 -10   1  13          0.64          4.18         5.04 o                         
  -9   1  13         63.30         75.81         7.98 o                         
  -8   1  13        717.03        701.75        21.25 o                         
  -7   1  13        713.59        734.81        12.04 o                         
  -6   1  13        710.47        718.99        14.85 o                         
  -5   1  13       3246.09       3272.18        63.09 o                         
  -4   1  13       3817.81       3639.14        27.61 o                         
  -3   1  13       1195.24       1123.39        23.48 o                         
  -2   1  13       2202.01       2203.44        57.84 o                         
  -1   1  13       1269.97       1370.70        67.18 o                         
   0   1  13       2490.30       2478.80        87.84 o                         
   1   1  13       1164.77       1107.88        28.49 o                         
   2   1  13       1216.53       1317.07        27.41 o                         
   3   1  13        212.05        226.81        13.86 o                         
   4   1  13        899.75        920.00        30.24 o                         
   5   1  13        386.47        413.79        30.95 o                         
   6   1  13         15.95         19.08         7.57 o                         
   7   1  13          3.03         11.57        10.04 o                         
   8   1  13         52.15         73.57         9.48 o                         
   9   1  13          6.80          3.84         7.67 o                         
  10   1  13          1.19          0.27         7.33 o                         
 -15   2  13         73.33         71.59        15.23 o                         
 -14   2  13        101.40         90.71        15.10 o                         
 -13   2  13        245.90        242.27        22.12 o                         
 -12   2  13        171.47        170.32        17.60 o                         
 -11   2  13        239.72        235.04        16.30 o                         
 -10   2  13        331.35        304.96        16.85 o                         
  -9   2  13         38.33         30.97         5.90 o                         
  -8   2  13        399.40        368.81        16.39 o                         
  -7   2  13        358.50        342.30         8.60 o                         
  -6   2  13        145.59        141.12         5.53 o                         
  -5   2  13         61.42         59.45         4.40 o                         
  -4   2  13        315.01        322.04        12.95 o                         
  -3   2  13        230.98        222.86        10.96 o                         
  -2   2  13         26.90         33.92         5.20 o                         
  -1   2  13          2.04          2.82         7.56 o                         
   0   2  13          3.87         13.47         5.89 o                         
   1   2  13         11.63         14.87         5.08 o                         
   2   2  13          0.69          1.20         2.84 o                         
   3   2  13          0.37         -5.54         5.54 o                         
   4   2  13         15.22          7.65         8.49 o                         
   5   2  13         78.43         84.66        10.18 o                         
   6   2  13        482.95        496.37        22.23 o                         
   7   2  13         38.87         36.66         8.72 o                         
   8   2  13         26.26         20.01         8.32 o                         
   9   2  13          1.76         -6.46         8.49 o                         
  10   2  13          0.62         -7.67        11.54 o                         
 -14   3  13          3.20         -0.16        12.43 o                         
 -13   3  13         72.28        102.10        16.65 o                         
 -12   3  13        195.57        250.24        21.64 o                         
 -11   3  13         46.17         71.50        10.21 o                         
 -10   3  13         52.85         42.62         9.24 o                         
  -9   3  13          9.41         11.39         6.65 o                         
  -8   3  13         30.50         23.04         8.99 o                         
  -7   3  13         97.16         93.25         7.00 o                         
  -6   3  13        191.92        182.50         9.07 o                         
  -5   3  13       1181.13       1141.11        21.82 o                         
  -4   3  13       1413.24       1312.31        21.25 o                         
  -3   3  13        365.86        320.67        13.55 o                         
  -2   3  13        278.27        246.92        12.27 o                         
  -1   3  13        118.64         95.32         9.20 o                         
   0   3  13        712.45        666.13        23.24 o                         
   1   3  13        830.49        766.88        25.50 o                         
   2   3  13        422.09        437.95        20.67 o                         
   3   3  13          5.74         -1.82         7.50 o                         
   4   3  13          1.25          4.18         7.12 o                         
   5   3  13         38.85         20.13        35.48 o                         
   6   3  13        115.77        124.31        14.98 o                         
   7   3  13         30.85         16.93        17.10 o                         
   8   3  13          3.76          2.91         8.81 o                         
   9   3  13         40.58         28.61        17.33 o                         
  10   3  13         93.61        115.02        17.67 o                         
 -14   4  13        175.17        172.90        21.75 o                         
 -13   4  13        190.07        205.58        20.77 o                         
 -12   4  13        212.11        225.36        17.81 o                         
 -11   4  13        391.15        435.66        22.81 o                         
 -10   4  13        317.07        336.38        19.24 o                         
  -9   4  13        259.76        276.55        16.35 o                         
  -8   4  13        181.11        224.39        14.17 o                         
  -7   4  13        661.19        744.94        20.21 o                         
  -6   4  13        206.06        239.76        11.56 o                         
  -5   4  13        896.51        956.89        22.45 o                         
  -4   4  13          5.07         14.78         3.76 o                         
  -3   4  13        437.57        480.61        14.86 o                         
  -2   4  13          3.09          5.61         2.46 o                         
  -1   4  13          2.49         16.80         5.61 o                         
   0   4  13         32.21         31.55         9.66 o                         
   1   4  13        131.28        101.97        14.07 o                         
   2   4  13         33.05         39.26        12.71 o                         
   3   4  13        357.22        350.71        21.04 o                         
   4   4  13        104.93        103.41        13.38 o                         
   5   4  13        112.57         88.91        16.24 o                         
   6   4  13         27.89         24.06        11.37 o                         
   7   4  13        220.93        191.36        19.98 o                         
   8   4  13         60.94         71.88        13.38 o                         
   9   4  13         95.56         68.44        15.08 o                         
 -13   5  13        144.37        205.10        26.83 o                         
 -12   5  13        238.02        277.53        24.01 o                         
 -11   5  13        185.17        206.13        16.76 o                         
 -10   5  13        241.61        252.36        17.31 o                         
  -9   5  13          4.63         -7.29         9.19 o                         
  -8   5  13         25.78         11.17         5.75 o                         
  -7   5  13        182.48        182.18        12.84 o                         
  -6   5  13        183.60        188.36        10.56 o                         
  -5   5  13        937.26        884.80        25.48 o                         
  -4   5  13         75.93         63.97         8.50 o                         
  -3   5  13         68.95         79.90         8.55 o                         
  -2   5  13         46.34         46.70         7.08 o                         
  -1   5  13         73.97         72.22         8.68 o                         
   0   5  13          0.11         -5.22         5.22 o                         
   1   5  13         12.74          2.85        13.45 o                         
   2   5  13          9.61          5.40         9.17 o                         
   3   5  13          9.26         15.47         8.17 o                         
   4   5  13         58.01         63.37        12.51 o                         
   5   5  13         43.64         42.03        11.74 o                         
   6   5  13         57.83         68.44        17.23 o                         
   7   5  13         53.78         52.71        14.58 o                         
   8   5  13         42.41         44.14        20.79 o                         
 -11   6  13        137.24        147.28        22.72 o                         
 -10   6  13        578.18        625.15        57.01 o                         
  -9   6  13        302.22        325.92        28.92 o                         
  -8   6  13         81.19         95.29        11.20 o                         
  -7   6  13        311.24        365.59        21.19 o                         
  -6   6  13        423.63        489.21        29.08 o                         
  -5   6  13          7.48          4.34         4.63 o                         
  -4   6  13         16.78         23.97         6.48 o                         
  -3   6  13         78.23         65.31        13.22 o                         
  -2   6  13         32.38         24.76        15.60 o                         
  -1   6  13         46.47         40.96        11.75 o                         
   0   6  13          1.38          0.46        10.68 o                         
   1   6  13          0.95          0.68         8.07 o                         
   2   6  13        172.62        169.59        22.12 o                         
   3   6  13        163.43        191.69        20.36 o                         
   4   6  13         90.58        107.79        17.85 o                         
   5   6  13        140.33        140.84        17.18 o                         
   6   6  13         25.74         18.04         9.14 o                         
  -9   7  13        102.98        107.29        18.19 o                         
  -8   7  13          1.07          7.90        10.94 o                         
  -7   7  13        217.58        154.77        31.64 o                         
  -6   7  13          0.65         10.26        13.92 o                         
  -5   7  13         20.45         -8.94        16.30 o                         
  -4   7  13         61.10         63.44         9.86 o                         
  -3   7  13          3.10          2.49         8.60 o                         
  -2   7  13         40.16         68.92        14.61 o                         
  -1   7  13          0.89          4.95         8.25 o                         
   0   7  13         82.89         91.47        16.45 o                         
   1   7  13         24.15          9.27        10.13 o                         
   2   7  13         60.38         99.75        18.03 o                         
   3   7  13        114.12        107.69        16.19 o                         
   4   7  13         15.81          7.60        12.20 o                         
  -5   8  13         59.92        101.22        28.96 o                         
  -4   8  13         21.05          7.48        15.83 o                         
  -3   8  13         10.14          8.68         9.58 o                         
  -2   8  13          9.52         10.99         8.95 o                         
  -1   8  13          5.78          0.51         8.09 o                         
   0   8  13          1.04          2.00         8.26 o                         
   1   8  13         70.55         57.94        27.33 o                         
 -15   0  14        182.46        164.49        27.08 o                         
 -14   0  14         22.86         13.02        13.15 o                         
 -13   0  14        215.65        227.95        35.63 o                         
 -12   0  14       1034.03       1076.01        53.18 o                         
 -11   0  14        355.37        399.64        43.26 o                         
 -10   0  14        926.28       1021.83        64.40 o                         
  -9   0  14       1706.24       1819.26        77.85 o                         
  -8   0  14       2039.16       2068.48        79.67 o                         
  -7   0  14       1437.80       1300.19        30.00 o                         
  -6   0  14       2773.17       2616.25        47.71 o                         
  -5   0  14       1792.10       1614.45        30.79 o                         
  -4   0  14       1624.60       1530.65        31.73 o                         
  -3   0  14       1900.51       1581.11        33.35 o                         
  -2   0  14       1715.32       1821.49        53.18 o                         
  -1   0  14        478.24        487.54        31.25 o                         
   0   0  14        141.28        161.75         9.59 o                         
   1   0  14          2.43          4.03         4.96 o                         
   2   0  14         15.40         14.71        14.14 o                         
   3   0  14        203.61        192.90        38.28 o                         
   4   0  14         38.84         53.42        18.25 o                         
   5   0  14        209.47        267.94        23.25 o                         
   6   0  14         54.24         68.11        13.87 o                         
   7   0  14         44.05         59.85        13.13 o                         
   8   0  14        136.43        199.99        23.53 o                         
   9   0  14         11.45         -1.17         9.32 o                         
  10   0  14        268.86        301.13        47.43 o                         
 -15   1  14         13.65          7.16        12.97 o                         
 -14   1  14         17.06         -6.58        12.17 o                         
 -13   1  14          1.99          4.45         9.88 o                         
 -12   1  14          9.10          1.62         9.54 o                         
 -11   1  14         91.69         88.22        13.51 o                         
 -10   1  14          1.04         10.74         4.94 o                         
  -9   1  14         24.47         24.33         5.58 o                         
  -8   1  14          4.95          1.84         3.08 o                         
  -7   1  14        139.46        149.56         8.08 o                         
  -6   1  14          0.95         -3.04         3.04 o                         
  -5   1  14        222.51        242.71         8.83 o                         
  -4   1  14          2.82         -1.82         1.82 o                         
  -3   1  14        497.86        515.59        17.75 o                         
  -2   1  14          5.23         -2.31         6.35 o                         
  -1   1  14        244.33        249.39        14.67 o                         
   0   1  14         57.83         66.93         9.60 o                         
   1   1  14        228.44        235.68        10.38 o                         
   2   1  14         35.20         48.02         6.59 o                         
   3   1  14        154.29        168.62        13.25 o                         
   4   1  14         79.40         89.97        16.97 o                         
   5   1  14          1.35         -4.61         6.12 o                         
   6   1  14        107.27        119.23        12.33 o                         
   7   1  14          2.02         -3.80         6.94 o                         
   8   1  14          2.84         -6.99         7.29 o                         
   9   1  14          0.17          4.01         8.63 o                         
  10   1  14         17.39          4.05         9.02 o                         
 -15   2  14          3.36         -0.09        14.21 o                         
 -14   2  14          0.76         11.46         9.82 o                         
 -13   2  14         86.36        104.34        17.44 o                         
 -12   2  14        475.05        470.34        27.53 o                         
 -11   2  14        812.45        857.46        41.98 o                         
 -10   2  14        261.14        272.67        16.16 o                         
  -9   2  14        194.83        209.55        13.19 o                         
  -8   2  14       1030.24       1036.75        26.89 o                         
  -7   2  14        836.55        815.43        17.59 o                         
  -6   2  14        744.41        697.60        15.52 o                         
  -5   2  14        327.61        332.55        13.48 o                         
  -4   2  14        622.95        594.61        18.16 o                         
  -3   2  14       3275.18       3156.45        42.08 o                         
  -2   2  14         22.16         20.34         4.76 o                         
  -1   2  14        938.23        956.13        24.83 o                         
   0   2  14         60.26         84.02         9.66 o                         
   1   2  14         59.43         54.18        12.11 o                         
   2   2  14        128.33        123.11        13.50 o                         
   3   2  14          2.54         -3.83         8.13 o                         
   4   2  14        133.35        143.96        15.69 o                         
   5   2  14        331.86        371.35        31.14 o                         
   6   2  14          2.04         -0.29         8.72 o                         
   7   2  14         12.68         13.08         7.99 o                         
   8   2  14         30.61         49.70        11.42 o                         
   9   2  14         92.69        108.78        15.50 o                         
  10   2  14         63.14         59.89        12.12 o                         
 -14   3  14         64.54         72.23        16.28 o                         
 -13   3  14        156.45        170.10        22.43 o                         
 -12   3  14         68.15         85.49        13.38 o                         
 -11   3  14          7.33         -1.76         8.29 o                         
 -10   3  14          2.79          3.35         6.40 o                         
  -9   3  14         61.63         59.71         8.34 o                         
  -8   3  14          0.30          1.23         5.68 o                         
  -7   3  14        919.20        883.66        20.59 o                         
  -6   3  14        505.23        535.72        15.35 o                         
  -5   3  14         59.91         62.54         5.13 o                         
  -4   3  14         20.73          9.57         4.48 o                         
  -3   3  14          4.31          0.86         5.34 o                         
  -2   3  14        488.35        488.13        17.59 o                         
  -1   3  14        170.40        169.59        14.20 o                         
   0   3  14         58.88         60.13         8.31 o                         
   1   3  14        750.42        775.63        36.70 o                         
   2   3  14       1137.37       1096.42        33.45 o                         
   3   3  14        784.88        773.55        34.64 o                         
   4   3  14        130.44        130.10        17.87 o                         
   5   3  14        276.06        244.50        19.86 o                         
   6   3  14         45.98         54.85        13.79 o                         
   7   3  14        172.31        113.32        17.57 o                         
   8   3  14         76.00         40.88        20.69 o                         
   9   3  14        266.83        192.77        26.08 o                         
 -13   4  14         47.20         33.18        15.53 o                         
 -12   4  14          7.42         11.82         9.25 o                         
 -11   4  14         35.92         17.35         7.17 o                         
 -10   4  14        142.16        170.52        13.73 o                         
  -9   4  14         63.70         51.57         7.75 o                         
  -8   4  14         42.38         27.77         6.83 o                         
  -7   4  14        257.99        266.50        14.07 o                         
  -6   4  14       1695.12       1638.87        33.16 o                         
  -5   4  14       1666.10       1645.26        33.48 o                         
  -4   4  14        165.09        138.19        10.00 o                         
  -3   4  14         42.65         48.13         7.67 o                         
  -2   4  14         91.44         85.83         8.93 o                         
  -1   4  14         10.51          9.24         4.76 o                         
   0   4  14        182.35        167.31        12.09 o                         
   1   4  14       1461.00       1284.39        55.50 o                         
   2   4  14        204.97        184.63        15.72 o                         
   3   4  14          5.24          2.14         9.91 o                         
   4   4  14          8.82          8.30        11.02 o                         
   5   4  14        257.88        265.41        30.95 o                         
   6   4  14         14.34         15.71        10.86 o                         
   7   4  14        159.02        188.82        19.57 o                         
   8   4  14         33.56         44.10        17.36 o                         
 -12   5  14         27.57         22.98        15.45 o                         
 -11   5  14        129.34        159.39        17.23 o                         
 -10   5  14         94.16        129.23        15.34 o                         
  -9   5  14          1.66         12.31         8.79 o                         
  -8   5  14         25.69         49.35        10.13 o                         
  -7   5  14        269.23        292.97        15.59 o                         
  -6   5  14        251.95        261.85        14.63 o                         
  -5   5  14       1461.96       1370.54        38.75 o                         
  -4   5  14        587.35        528.46        24.66 o                         
  -3   5  14        394.89        381.70        18.71 o                         
  -2   5  14        149.54        129.01        11.42 o                         
  -1   5  14        892.62        774.26        26.82 o                         
   0   5  14        863.25        796.91        45.83 o                         
   1   5  14         24.29         27.03        10.61 o                         
   2   5  14        165.48        151.77        19.59 o                         
   3   5  14         12.16         20.71        10.75 o                         
   4   5  14        285.34        261.05        25.29 o                         
   5   5  14        254.48        225.94        26.29 o                         
   6   5  14        192.20        178.55        23.19 o                         
   7   5  14         40.46         16.30        12.19 o                         
 -11   6  14          0.87        -14.55        34.68 o                         
 -10   6  14         56.83         65.23        17.70 o                         
  -9   6  14         78.19         92.41        17.39 o                         
  -8   6  14         11.06          2.95         7.91 o                         
  -7   6  14         96.18         98.64        12.19 o                         
  -6   6  14         16.07         20.13         8.64 o                         
  -5   6  14        188.13        217.61        15.90 o                         
  -4   6  14         13.92          8.43         5.73 o                         
  -3   6  14         93.34         87.06        14.91 o                         
  -2   6  14          0.48          2.92         7.66 o                         
  -1   6  14         38.32         41.58        16.93 o                         
   0   6  14         88.38         95.65        16.16 o                         
   1   6  14          1.78         19.87        10.48 o                         
   2   6  14         96.92        123.40        19.66 o                         
   3   6  14        158.62        167.42        17.52 o                         
   4   6  14        130.74        143.03        17.56 o                         
   5   6  14        114.72        132.94        16.97 o                         
   6   6  14          7.53         -0.25        13.60 o                         
  -9   7  14         16.16         37.81        11.39 o                         
  -8   7  14          7.99          3.84        10.05 o                         
  -7   7  14         38.80         83.86        25.85 o                         
  -6   7  14         13.24        -17.06        17.06 o                         
  -5   7  14          0.97          1.22         8.82 o                         
  -4   7  14          2.47         11.59         8.98 o                         
  -3   7  14          7.22         -2.80        24.07 o                         
  -2   7  14        188.80        233.16        25.09 o                         
  -1   7  14         92.24         98.76        15.84 o                         
   0   7  14        145.25        152.22        19.99 o                         
   1   7  14         88.52         77.67        15.75 o                         
   2   7  14         91.06         99.34        19.00 o                         
   3   7  14         87.89         94.95        16.68 o                         
  -3   8  14          1.37         17.22        15.49 o                         
  -2   8  14         44.46         54.77        16.62 o                         
 -15   1  15         51.59         68.42        16.31 o                         
 -14   1  15        197.12        243.36        24.31 o                         
 -13   1  15        350.92        365.04        44.25 o                         
 -12   1  15         32.32         37.61        10.67 o                         
 -11   1  15        575.21        634.69        30.44 o                         
 -10   1  15        961.13        965.67        34.03 o                         
  -9   1  15       1567.04       1565.54        53.00 o                         
  -8   1  15        387.79        353.12        23.92 o                         
  -7   1  15        484.68        443.71        18.83 o                         
  -6   1  15        135.72        121.83         7.72 o                         
  -5   1  15          4.41          9.59         4.54 o                         
  -4   1  15         58.22         63.06         6.82 o                         
  -3   1  15        337.96        326.84        20.61 o                         
  -2   1  15        564.66        488.04        27.09 o                         
  -1   1  15         59.32         54.59         9.13 o                         
   0   1  15        285.84        279.18        14.70 o                         
   1   1  15        663.68        650.30        27.40 o                         
   2   1  15        319.27        322.76        19.40 o                         
   3   1  15        317.70        340.25        24.22 o                         
   4   1  15        441.43        492.69        30.51 o                         
   5   1  15        217.16        224.27        22.18 o                         
   6   1  15        210.65        210.96        19.01 o                         
   7   1  15        131.22        135.90        16.39 o                         
   8   1  15         45.04         31.01         9.04 o                         
   9   1  15         41.55         38.84        12.54 o                         
 -15   2  15          1.53          3.02        12.74 o                         
 -14   2  15         88.47         88.84        17.45 o                         
 -13   2  15        112.22        105.49        19.37 o                         
 -12   2  15          4.25         -1.66        10.20 o                         
 -11   2  15          2.23         -5.48         8.27 o                         
 -10   2  15         59.88         57.42         7.91 o                         
  -9   2  15        122.45         99.09         9.29 o                         
  -8   2  15        296.48        290.80        14.48 o                         
  -7   2  15        150.72        148.54         7.69 o                         
  -6   2  15        466.26        499.00        16.72 o                         
  -5   2  15       1129.09       1141.66        26.05 o                         
  -4   2  15       3390.47       3347.02        44.66 o                         
  -3   2  15        115.61        127.38         9.56 o                         
  -2   2  15        127.74        158.04        10.82 o                         
  -1   2  15        214.78        232.25        15.02 o                         
   0   2  15        290.59        353.66        20.63 o                         
   1   2  15         64.23         72.56         9.71 o                         
   2   2  15         79.31         91.11        11.79 o                         
   3   2  15         70.81         47.95        13.37 o                         
   4   2  15        301.74        357.36        26.25 o                         
   5   2  15          1.16         -6.47        17.06 o                         
   6   2  15        140.71        117.45        19.47 o                         
   7   2  15          6.79         12.54        10.91 o                         
   8   2  15         66.07         69.23        14.51 o                         
   9   2  15          5.99         12.46         9.47 o                         
 -14   3  15         58.30         76.84        14.35 o                         
 -13   3  15        217.74        315.73        24.83 o                         
 -12   3  15        201.59        289.35        22.69 o                         
 -11   3  15        455.81        536.51        24.44 o                         
 -10   3  15        189.76        195.32        14.70 o                         
  -9   3  15        284.58        278.23        16.12 o                         
  -8   3  15        720.47        723.32        23.62 o                         
  -7   3  15          4.47          0.29         3.66 o                         
  -6   3  15        667.90        639.29        20.58 o                         
  -5   3  15         94.57         80.32         8.02 o                         
  -4   3  15        713.08        678.42        21.04 o                         
  -3   3  15          7.53          6.32         4.58 o                         
  -2   3  15         22.49         18.74         5.20 o                         
  -1   3  15         91.55         76.85         9.26 o                         
   0   3  15        265.75        276.15        20.41 o                         
   1   3  15        187.12        185.44        15.25 o                         
   2   3  15        338.20        306.26        23.00 o                         
   3   3  15        206.61        201.60        19.76 o                         
   4   3  15        973.68        928.84        36.17 o                         
   5   3  15          3.44          4.84         9.01 o                         
   6   3  15        128.93        117.31        15.17 o                         
   7   3  15        298.90        260.95        26.83 o                         
   8   3  15          0.99          7.84        12.11 o                         
 -13   4  15          2.72         -9.61        16.11 o                         
 -12   4  15        141.90        116.07        20.86 o                         
 -11   4  15         27.10         26.32        10.11 o                         
 -10   4  15        141.63        129.78        14.65 o                         
  -9   4  15        336.96        332.36        22.14 o                         
  -8   4  15        706.00        677.86        29.60 o                         
  -7   4  15        303.01        313.54        15.23 o                         
  -6   4  15        726.52        770.01        23.55 o                         
  -5   4  15        501.86        520.06        19.51 o                         
  -4   4  15        172.69        181.08        12.10 o                         
  -3   4  15        494.97        540.87        21.86 o                         
  -2   4  15        671.27        682.25        24.74 o                         
  -1   4  15        411.46        406.36        19.25 o                         
   0   4  15        196.38        197.77        13.56 o                         
   1   4  15        421.25        395.21        28.28 o                         
   2   4  15        295.73        259.75        18.59 o                         
   3   4  15        120.84        135.92        16.19 o                         
   4   4  15         60.64         37.66        11.90 o                         
   5   4  15        103.19         68.10        15.96 o                         
   6   4  15          1.44         -8.24         8.24 o                         
   7   4  15          9.77         19.05        10.49 o                         
   8   4  15          8.52         -1.70        10.09 o                         
 -12   5  15         13.54         52.53        18.88 o                         
 -11   5  15         15.72         17.70        10.44 o                         
 -10   5  15         51.97         51.27        11.27 o                         
  -9   5  15         68.60         79.27        12.55 o                         
  -8   5  15         22.49         20.10         7.92 o                         
  -7   5  15         28.59         27.36         7.17 o                         
  -6   5  15        268.07        253.80        14.80 o                         
  -5   5  15         32.82         42.99         7.04 o                         
  -4   5  15        177.70        173.87        13.21 o                         
  -3   5  15         80.16         77.07        10.49 o                         
  -2   5  15          4.48          7.37         4.41 o                         
  -1   5  15         87.02         61.20         8.52 o                         
   0   5  15         68.87         59.47        13.55 o                         
   1   5  15        162.47        139.66        17.20 o                         
   2   5  15         28.69         42.99         9.96 o                         
   3   5  15        212.07        200.21        18.77 o                         
   4   5  15         66.50         82.01        13.84 o                         
   5   5  15          3.56          4.26        15.00 o                         
   6   5  15         15.09          0.36        73.33 o                         
 -10   6  15         34.75         31.68        27.64 o                         
  -9   6  15         20.30         18.11        11.31 o                         
  -8   6  15        279.44        224.28        18.21 o                         
  -7   6  15         92.87         85.91        11.43 o                         
  -6   6  15        144.12        145.47        13.74 o                         
  -5   6  15          9.85          3.49         7.23 o                         
  -4   6  15          9.27         19.20         9.19 o                         
  -3   6  15        243.78        290.22        24.83 o                         
  -2   6  15        673.18        674.71        37.00 o                         
  -1   6  15        506.21        509.80        33.19 o                         
   0   6  15         11.88          6.08         9.85 o                         
   1   6  15        191.81        185.42        22.49 o                         
   2   6  15        124.50        133.07        15.40 o                         
   3   6  15          1.02         -2.02         8.23 o                         
   4   6  15          0.19          1.87        12.62 o                         
   5   6  15          0.02        -12.32        12.32 o                         
  -8   7  15          0.02          3.29        15.99 o                         
  -7   7  15          4.73          3.13        18.73 o                         
  -6   7  15          7.55         -7.17        15.49 o                         
  -5   7  15         20.96         35.09        12.18 o                         
  -4   7  15         14.36         35.84        11.71 o                         
  -3   7  15        114.51        117.32        17.42 o                         
  -2   7  15         20.00         41.65        14.08 o                         
  -1   7  15         10.30        -11.56        11.56 o                         
   0   7  15          0.74          0.94        11.81 o                         
   1   7  15          4.73         17.03        12.81 o                         
   2   7  15          2.18          6.67        11.74 o                         
 -15   0  16          3.37         21.95        23.76 o                         
 -14   0  16        469.63        600.07        69.99 o                         
 -13   0  16          3.95         14.82        16.68 o                         
 -12   0  16        338.99        341.90        46.21 o                         
 -11   0  16         22.01         17.85        13.33 o                         
 -10   0  16         94.21         90.76        23.33 o                         
  -9   0  16        878.39        863.44        56.22 o                         
  -8   0  16        127.84        138.29        27.26 o                         
  -7   0  16         63.62        113.83        10.73 o                         
  -6   0  16        145.15        157.28        13.30 o                         
  -5   0  16        666.91        641.32        28.39 o                         
  -4   0  16       1084.93       1007.05        47.56 o                         
  -3   0  16        608.18        669.64        32.92 o                         
  -2   0  16       2533.83       2301.85        32.95 o                         
  -1   0  16        853.22        799.81        21.18 o                         
   0   0  16       1098.12       1194.56        34.55 o                         
   1   0  16       1580.89       1779.74       187.57 o                         
   2   0  16        364.98        389.80        57.36 o                         
   3   0  16        702.52        877.99        76.66 o                         
   4   0  16        100.80        131.42        29.96 o                         
   5   0  16        128.50        163.59        34.36 o                         
   6   0  16         94.77        119.48        27.91 o                         
   7   0  16          2.35         10.53        16.36 o                         
   8   0  16         44.67         38.03        24.15 o                         
   9   0  16          2.43         -7.78        19.76 o                         
 -15   1  16          3.79         22.63        13.61 o                         
 -14   1  16         13.59          6.41        12.46 o                         
 -13   1  16          1.58        -12.31        15.78 o                         
 -12   1  16        184.49        189.36        19.53 o                         
 -11   1  16        199.26        174.20        17.91 o                         
 -10   1  16         51.09         62.27        13.47 o                         
  -9   1  16          1.35         -5.79        11.21 o                         
  -8   1  16          1.30          4.28         6.34 o                         
  -7   1  16          9.50         11.43         3.01 o                         
  -6   1  16        132.62        118.10         8.74 o                         
  -5   1  16         22.35         15.88         4.43 o                         
  -4   1  16         80.99         80.59         8.56 o                         
  -3   1  16        139.12        122.27        12.30 o                         
  -2   1  16        522.34        513.33        30.46 o                         
  -1   1  16        575.41        570.30        35.78 o                         
   0   1  16        167.21        178.61        14.83 o                         
   1   1  16        114.72        138.46        12.97 o                         
   2   1  16         10.11          5.68         6.26 o                         
   3   1  16         38.43         30.87        11.06 o                         
   4   1  16         14.68         34.93         9.26 o                         
   5   1  16          7.45         24.86        31.43 o                         
   6   1  16          0.05          3.78        12.75 o                         
   7   1  16         31.66         53.32        16.72 o                         
   8   1  16          3.37          4.74        11.80 o                         
   9   1  16          0.35        -12.88        12.88 o                         
 -14   2  16         38.98         64.44        19.87 o                         
 -13   2  16         24.93         21.84        12.01 o                         
 -12   2  16         56.74         55.44        11.50 o                         
 -11   2  16         95.20         83.79        12.19 o                         
 -10   2  16          5.30          2.26         5.71 o                         
  -9   2  16         22.22         15.51         6.26 o                         
  -8   2  16         72.28         75.94         9.29 o                         
  -7   2  16          3.20          3.91         4.64 o                         
  -6   2  16         93.07        100.79         8.48 o                         
  -5   2  16        308.89        265.51        13.03 o                         
  -4   2  16       2980.51       2922.22        43.32 o                         
  -3   2  16       4315.69       4188.53        60.09 o                         
  -2   2  16        119.82        107.93         8.64 o                         
  -1   2  16        349.76        362.11        21.47 o                         
   0   2  16        303.59        314.00        20.01 o                         
   1   2  16        300.87        306.14        18.99 o                         
   2   2  16         81.73         77.88        10.69 o                         
   3   2  16         98.69         91.55        11.71 o                         
   4   2  16          1.62          0.62        11.26 o                         
   5   2  16        131.57        104.77        15.23 o                         
   6   2  16         30.30         29.91        11.23 o                         
   7   2  16          3.47         -8.72         8.72 o                         
   8   2  16          0.05        -11.02        11.02 o                         
 -14   3  16        113.08        154.90        29.27 o                         
 -13   3  16        137.00        106.87        19.98 o                         
 -12   3  16        164.98        162.83        23.63 o                         
 -11   3  16        299.63        286.26        40.52 o                         
 -10   3  16        179.74        165.47        16.21 o                         
  -9   3  16        560.11        543.86        27.66 o                         
  -8   3  16        112.05        116.26        12.87 o                         
  -7   3  16        536.50        574.66        19.80 o                         
  -6   3  16        220.41        238.19        12.93 o                         
  -5   3  16       1526.95       1624.68        33.18 o                         
  -4   3  16        284.71        301.64        14.68 o                         
  -3   3  16          2.54         -5.35         5.35 o                         
  -2   3  16          4.21          7.55         5.20 o                         
  -1   3  16          7.66          3.59         4.94 o                         
   0   3  16         19.82         11.97         6.55 o                         
   1   3  16         40.16         18.46        10.59 o                         
   2   3  16         88.13         88.56        14.31 o                         
   3   3  16         65.72         63.98        11.75 o                         
   4   3  16          6.16         14.66         9.24 o                         
   5   3  16         19.48         32.60        24.87 o                         
   6   3  16         32.51         28.42         9.88 o                         
   7   3  16         37.07         23.26        10.13 o                         
   8   3  16         75.58         65.93        13.52 o                         
 -13   4  16          4.20         12.47        12.90 o                         
 -12   4  16        179.22        189.91        25.38 o                         
 -11   4  16         23.77         21.84        10.00 o                         
 -10   4  16          4.12          0.58         9.14 o                         
  -9   4  16          6.98          8.05         8.31 o                         
  -8   4  16         89.14         88.52        12.16 o                         
  -7   4  16          6.85          6.23         7.00 o                         
  -6   4  16         99.56         91.94         9.07 o                         
  -5   4  16        114.32        117.63        10.09 o                         
  -4   4  16        551.84        501.12        19.99 o                         
  -3   4  16         41.97         37.27         8.58 o                         
  -2   4  16        125.58        121.25        11.18 o                         
  -1   4  16         18.62         12.22         5.53 o                         
   0   4  16          3.70          3.93         5.07 o                         
   1   4  16         10.01         21.67        10.29 o                         
   2   4  16        133.86        123.38        13.46 o                         
   3   4  16        242.53        198.82        29.67 o                         
   4   4  16          0.18        -10.32        10.32 o                         
   5   4  16         84.36         33.02        17.78 o                         
   6   4  16          6.77          2.77         8.70 o                         
   7   4  16         40.77         54.41        13.20 o                         
 -12   5  16         84.19         74.79        38.63 o                         
 -11   5  16        125.25        106.89        15.37 o                         
 -10   5  16        217.08        246.80        20.86 o                         
  -9   5  16        171.59        186.62        17.36 o                         
  -8   5  16         76.16         94.15        12.86 o                         
  -7   5  16         44.89         65.77        10.94 o                         
  -6   5  16        561.25        660.80        26.10 o                         
  -5   5  16         19.83          4.06         6.79 o                         
  -4   5  16         80.30        103.04        11.37 o                         
  -3   5  16        200.59        244.76        16.30 o                         
  -2   5  16        158.54        156.50        13.31 o                         
  -1   5  16          7.89         -3.78         8.03 o                         
   0   5  16         27.38         53.40        13.56 o                         
   1   5  16         16.75          6.31         9.99 o                         
   2   5  16          5.97         12.67         8.42 o                         
   3   5  16        119.85         99.03        13.44 o                         
   4   5  16        145.72        138.93        25.51 o                         
   5   5  16        101.27         92.34        19.49 o                         
   6   5  16         46.34         12.86        52.28 o                         
 -10   6  16         12.76          6.58        14.64 o                         
  -9   6  16         31.90         15.43         8.72 o                         
  -8   6  16         15.51          8.81         7.68 o                         
  -7   6  16         23.12         15.68        10.94 o                         
  -6   6  16         25.89         16.94         8.26 o                         
  -5   6  16          1.75          3.00         6.54 o                         
  -4   6  16        168.56        149.47        19.45 o                         
  -3   6  16        247.38        248.35        23.65 o                         
  -2   6  16         19.97          5.42        20.31 o                         
  -1   6  16        187.94        213.87        23.94 o                         
   0   6  16         23.34          8.60        12.60 o                         
   1   6  16         10.24         -0.84        10.33 o                         
   2   6  16         56.81         40.64        11.81 o                         
   3   6  16         86.57         99.48        15.56 o                         
   4   6  16         35.54         31.77        11.33 o                         
  -7   7  16         47.44         54.98        21.06 o                         
  -6   7  16         27.80         53.81        24.53 o                         
  -5   7  16        238.29        255.74        25.03 o                         
  -4   7  16         12.55          9.71        11.11 o                         
  -3   7  16         81.27         69.92        14.22 o                         
  -2   7  16         70.54         72.97        16.32 o                         
  -1   7  16         26.74         -2.79        51.01 o                         
   0   7  16          2.15         14.51        11.59 o                         
   1   7  16          0.44         19.60        12.84 o                         
 -14   1  17        161.52        135.23        23.53 o                         
 -13   1  17         10.99         21.69        16.27 o                         
 -12   1  17        199.83        213.26        25.66 o                         
 -11   1  17        257.07        263.61        26.98 o                         
 -10   1  17        752.49        729.30        40.29 o                         
  -9   1  17        417.08        390.18        34.21 o                         
  -8   1  17        759.25        727.64        46.76 o                         
  -7   1  17       1531.46       1439.75        29.80 o                         
  -6   1  17        954.95        960.30        25.13 o                         
  -5   1  17        365.97        341.59        15.63 o                         
  -4   1  17         25.80         28.28         5.44 o                         
  -3   1  17        139.04        156.94        12.15 o                         
  -2   1  17       2631.14       2523.52        60.85 o                         
  -1   1  17       1086.03       1142.26        25.22 o                         
   0   1  17        668.04        745.47        23.20 o                         
   1   1  17          5.55         -3.48         9.01 o                         
   2   1  17          7.99         14.07         6.70 o                         
   3   1  17          5.43         29.35        16.64 o                         
   4   1  17          1.26          2.63        14.24 o                         
   5   1  17         54.31        109.67        32.83 o                         
   6   1  17        141.81        174.60        22.74 o                         
   7   1  17          0.96         -6.81        12.30 o                         
   8   1  17          3.28         -4.55        12.44 o                         
 -14   2  17         70.47         85.22        35.32 o                         
 -13   2  17          4.60        -24.93        24.93 o                         
 -12   2  17         30.98         33.05        30.31 o                         
 -11   2  17         38.96         43.67        13.17 o                         
 -10   2  17          0.39         -6.64         7.46 o                         
  -9   2  17          0.56          0.00         9.48 o                         
  -8   2  17          1.32          5.86         6.34 o                         
  -7   2  17          3.13          3.98         4.78 o                         
  -6   2  17         46.11         41.35         6.00 o                         
  -5   2  17        309.01        323.93        14.11 o                         
  -4   2  17         15.25          9.80         5.94 o                         
  -3   2  17        121.85        109.93        12.41 o                         
  -2   2  17        237.06        235.04        13.68 o                         
  -1   2  17        120.57        137.37        14.88 o                         
   0   2  17        463.08        464.56        19.76 o                         
   1   2  17         40.80         46.76         9.01 o                         
   2   2  17         70.00         58.13         9.84 o                         
   3   2  17        296.99        327.51        21.81 o                         
   4   2  17        210.86        189.05        18.20 o                         
   5   2  17         53.11         39.64        28.03 o                         
   6   2  17          2.35        -22.63        22.63 o                         
   7   2  17          8.89         29.63        14.08 o                         
   8   2  17          3.35          9.59        13.24 o                         
 -13   3  17         17.55         -4.15        14.41 o                         
 -12   3  17          2.12          0.10        10.71 o                         
 -11   3  17        154.62        165.27        21.84 o                         
 -10   3  17          5.03         12.58         8.63 o                         
  -9   3  17        125.60        163.62        16.70 o                         
  -8   3  17        349.37        343.49        21.46 o                         
  -7   3  17        487.43        507.62        25.44 o                         
  -6   3  17        164.24        153.90        11.32 o                         
  -5   3  17        500.38        455.97        18.20 o                         
  -4   3  17        175.71        149.01        10.86 o                         
  -3   3  17        202.27        194.34        12.58 o                         
  -2   3  17         75.28         73.75         9.52 o                         
  -1   3  17        144.26        128.75        12.70 o                         
   0   3  17          9.75         10.95         6.52 o                         
   1   3  17         24.63         39.19        10.04 o                         
   2   3  17         29.74         27.73         8.67 o                         
   3   3  17        297.36        306.71        22.27 o                         
   4   3  17          0.66         -5.09         9.32 o                         
   5   3  17         12.12         15.46         9.87 o                         
   6   3  17         50.80         81.71        15.35 o                         
   7   3  17         42.60         51.25        14.35 o                         
 -12   4  17         66.63         80.40        17.48 o                         
 -11   4  17         46.85         71.80        13.92 o                         
 -10   4  17         87.91         99.42        13.60 o                         
  -9   4  17         32.75         54.54        11.91 o                         
  -8   4  17         22.88         49.33        12.84 o                         
  -7   4  17         34.30         49.89         9.54 o                         
  -6   4  17        189.81        157.04        11.92 o                         
  -5   4  17         20.87         28.71         6.74 o                         
  -4   4  17        174.39        163.83        11.75 o                         
  -3   4  17         12.82          6.13         7.51 o                         
  -2   4  17         96.89         97.87        11.06 o                         
  -1   4  17        108.98         93.87        10.93 o                         
   0   4  17        209.88        190.66        14.17 o                         
   1   4  17        345.35        336.25        21.77 o                         
   2   4  17         55.79         59.91        10.74 o                         
   3   4  17        153.64        141.37        19.21 o                         
   4   4  17         87.21         90.18        13.60 o                         
   5   4  17        105.84         95.16        14.84 o                         
   6   4  17         30.28         23.98        10.99 o                         
 -11   5  17          0.28         -6.56         9.87 o                         
 -10   5  17          5.67          4.00        10.00 o                         
  -9   5  17          0.00         -8.24         8.24 o                         
  -8   5  17          2.19          1.94         8.05 o                         
  -7   5  17        126.00        108.41        13.53 o                         
  -6   5  17         35.30         33.95         6.82 o                         
  -5   5  17          3.37         -2.52         5.77 o                         
  -4   5  17         11.39          9.24         6.89 o                         
  -3   5  17         18.65         29.14         7.38 o                         
  -2   5  17          2.65          1.59         6.93 o                         
  -1   5  17          2.41          7.72         9.26 o                         
   0   5  17         17.15         23.32        12.07 o                         
   1   5  17         39.80         24.87        18.95 o                         
   2   5  17        204.54        185.95        18.14 o                         
   3   5  17        101.85        110.63        15.08 o                         
   4   5  17         14.77         15.68        11.53 o                         
   5   5  17          5.07         24.48        12.69 o                         
  -9   6  17         31.83         35.13         9.63 o                         
  -8   6  17         38.53         53.17        11.36 o                         
  -7   6  17         18.90          0.87        10.43 o                         
  -6   6  17         37.04         38.04        11.38 o                         
  -5   6  17         25.08         12.44         8.65 o                         
  -4   6  17         35.71         23.32        10.04 o                         
  -3   6  17         92.75         98.62        15.82 o                         
  -2   6  17        222.41        199.43        22.06 o                         
  -1   6  17         11.01         11.95        12.75 o                         
   0   6  17         68.74         35.71        22.84 o                         
   1   6  17        106.85        124.73        19.62 o                         
   2   6  17         68.57         79.96        14.22 o                         
   3   6  17         16.51         15.68        17.10 o                         
  -5   7  17         15.32         13.93         9.72 o                         
  -4   7  17        284.66        307.37        28.06 o                         
  -3   7  17         27.88         24.37         9.87 o                         
  -2   7  17         34.39         19.74        22.82 o                         
  -1   7  17         51.73         21.19        16.05 o                         
 -14   0  18         23.91         27.77        30.94 o                         
 -13   0  18        253.21        275.91        45.17 o                         
 -12   0  18        402.06        433.69        49.55 o                         
 -11   0  18        114.43        171.90        29.71 o                         
 -10   0  18        252.13        271.08        37.27 o                         
  -9   0  18       1172.06       1151.29        70.83 o                         
  -8   0  18       1698.53       1526.17        77.16 o                         
  -7   0  18        671.07        630.45        48.15 o                         
  -6   0  18        155.14        149.90        14.85 o                         
  -5   0  18        122.33        115.16        13.52 o                         
  -4   0  18        182.43        190.27        18.03 o                         
  -3   0  18         37.60         31.49        10.87 o                         
  -2   0  18       2001.89       2032.70        62.95 o                         
  -1   0  18       2761.40       2542.08        75.03 o                         
   0   0  18         80.64         94.33        28.69 o                         
   1   0  18        334.12        392.91        52.54 o                         
   2   0  18          8.60         21.89        22.89 o                         
   3   0  18         65.04        102.26        28.55 o                         
   4   0  18         57.37         97.84        27.58 o                         
   5   0  18          6.45         -2.58        20.18 o                         
   6   0  18        106.32        114.89        29.90 o                         
   7   0  18         79.76         78.77        26.63 o                         
 -14   1  18          3.49          4.81        17.53 o                         
 -13   1  18         59.98         71.58        18.80 o                         
 -12   1  18          2.01         -6.67        12.69 o                         
 -11   1  18          1.60         -8.88        10.63 o                         
 -10   1  18          0.34          1.49        26.04 o                         
  -9   1  18         40.38          9.05        14.20 o                         
  -8   1  18         35.77         23.58         8.26 o                         
  -7   1  18        409.87        341.25        25.90 o                         
  -6   1  18        201.20        187.43        12.96 o                         
  -5   1  18        102.30         98.56         9.30 o                         
  -4   1  18        128.36        141.31        11.17 o                         
  -3   1  18       1137.18       1100.32        48.95 o                         
  -2   1  18        148.47        157.08        15.75 o                         
  -1   1  18        280.83        268.45        19.74 o                         
   0   1  18        342.60        348.98        36.32 o                         
   1   1  18         23.81         18.52        14.23 o                         
   2   1  18        245.53        339.92        37.06 o                         
   3   1  18         11.85         11.62        15.90 o                         
   4   1  18         30.55         48.29        15.91 o                         
   5   1  18         70.84        102.41        20.11 o                         
   6   1  18         84.68         47.08        25.97 o                         
   7   1  18         43.65         39.75        14.41 o                         
 -13   2  18        104.61        144.04        25.10 o                         
 -12   2  18        265.85        314.16        31.98 o                         
 -11   2  18        193.63        200.37        24.57 o                         
 -10   2  18        307.54        316.95        28.93 o                         
  -9   2  18        229.82        237.13        18.39 o                         
  -8   2  18        203.25        214.86        17.86 o                         
  -7   2  18         61.67         62.42         8.10 o                         
  -6   2  18        349.21        349.20        17.36 o                         
  -5   2  18        179.46        169.73        10.96 o                         
  -4   2  18         40.47         29.67         6.85 o                         
  -3   2  18        264.10        232.28        13.25 o                         
  -2   2  18         70.87         79.35        10.06 o                         
  -1   2  18          1.52         -0.32         4.88 o                         
   0   2  18        252.76        235.43        17.01 o                         
   1   2  18          4.75         11.90         7.19 o                         
   2   2  18        212.69        249.88        31.51 o                         
   3   2  18        100.62         97.24        20.00 o                         
   4   2  18        190.08        221.19        47.52 o                         
   5   2  18        590.87        691.83        48.57 o                         
   6   2  18          7.54         -8.51        16.28 o                         
   7   2  18          8.61         10.41        18.01 o                         
 -13   3  18          0.15         -2.63        13.45 o                         
 -12   3  18          2.72         -1.34        13.22 o                         
 -11   3  18         53.87         24.45        11.72 o                         
 -10   3  18         18.48         10.02        11.00 o                         
  -9   3  18         68.02         64.15        10.92 o                         
  -8   3  18        104.38        104.14        13.19 o                         
  -7   3  18        195.71        201.30        17.26 o                         
  -6   3  18         80.11         88.34         8.70 o                         
  -5   3  18        171.95        199.22        13.04 o                         
  -4   3  18        463.44        489.35        19.91 o                         
  -3   3  18        530.39        528.01        20.86 o                         
  -2   3  18        167.53        212.66        15.71 o                         
  -1   3  18        297.36        315.32        19.42 o                         
   0   3  18        178.92        186.76        13.90 o                         
   1   3  18        102.90         91.15        13.78 o                         
   2   3  18        139.06        156.00        15.56 o                         
   3   3  18        426.46        421.29        26.21 o                         
   4   3  18         30.58          3.16         9.21 o                         
   5   3  18         30.77         57.53        20.42 o                         
   6   3  18          0.65          5.94        41.80 o                         
 -12   4  18         41.01         58.09        15.73 o                         
 -11   4  18         37.47         33.29        13.75 o                         
 -10   4  18         89.05         91.27        14.52 o                         
  -9   4  18         16.10         11.83         9.23 o                         
  -8   4  18         87.97         74.23        11.68 o                         
  -7   4  18          0.82          0.53         8.63 o                         
  -6   4  18        113.56        117.58        11.06 o                         
  -5   4  18         63.17         47.28        10.58 o                         
  -4   4  18          0.59          5.36         5.37 o                         
  -3   4  18         18.88         14.49         5.80 o                         
  -2   4  18         31.64         33.09         8.91 o                         
  -1   4  18        198.97        205.89        15.90 o                         
   0   4  18         10.30          6.42         6.20 o                         
   1   4  18         33.53         55.35        11.21 o                         
   2   4  18         54.12         45.34        12.65 o                         
   3   4  18         71.22         90.22        13.98 o                         
   4   4  18         12.79          8.66         8.69 o                         
   5   4  18         72.11         72.90        13.73 o                         
 -10   5  18         53.84         51.73        11.49 o                         
  -9   5  18        125.95        109.20        14.19 o                         
  -8   5  18         39.85         29.55        10.85 o                         
  -7   5  18        218.41        175.49        16.71 o                         
  -6   5  18         44.11         40.07        11.43 o                         
  -5   5  18        214.77        206.50        15.81 o                         
  -4   5  18        126.38        134.96        13.03 o                         
  -3   5  18        293.94        311.48        19.42 o                         
  -2   5  18         91.83         92.77        15.25 o                         
  -1   5  18        116.99        123.90        17.39 o                         
   0   5  18        172.75        188.00        23.94 o                         
   1   5  18         35.68         40.97        13.15 o                         
   2   5  18        122.61         99.46        14.44 o                         
   3   5  18         17.63          7.18        35.15 o                         
   4   5  18         49.44         62.11        21.14 o                         
  -8   6  18          0.25         -3.50         8.41 o                         
  -7   6  18          2.65         -1.04        21.14 o                         
  -6   6  18          4.47         11.36        17.42 o                         
  -5   6  18          1.39         -8.38         9.72 o                         
  -4   6  18         12.58         27.11        11.98 o                         
  -3   6  18          1.83         -3.98         8.99 o                         
  -2   6  18         24.93         36.56        11.87 o                         
  -1   6  18          7.45         13.32        10.32 o                         
   0   6  18         51.23         57.47        21.81 o                         
   1   6  18          4.30         -3.08        10.18 o                         
 -13   1  19        170.99        154.17        24.57 o                         
 -12   1  19         71.88        120.37        23.04 o                         
 -11   1  19         64.11         40.80        13.66 o                         
 -10   1  19         27.49         34.11        12.47 o                         
  -9   1  19         18.56          6.20         8.50 o                         
  -8   1  19        233.20        201.15        21.23 o                         
  -7   1  19          1.62         15.10         9.12 o                         
  -6   1  19          4.17         18.06         5.43 o                         
  -5   1  19        118.53        115.01        10.40 o                         
  -4   1  19        173.62        158.53        13.56 o                         
  -3   1  19        457.65        427.86        23.82 o                         
  -2   1  19        499.09        513.71        23.02 o                         
  -1   1  19        499.49        473.97        28.91 o                         
   0   1  19        345.36        437.37        38.71 o                         
   1   1  19        881.98       1031.88        79.56 o                         
   2   1  19        345.86        469.52        57.40 o                         
   3   1  19          2.62         -5.99        15.48 o                         
   4   1  19          5.48         -3.61        14.88 o                         
   5   1  19          4.31         21.44        15.72 o                         
   6   1  19         62.40         76.34        47.46 o                         
 -13   2  19         22.53         -5.73        14.47 o                         
 -12   2  19         19.71         26.00        20.55 o                         
 -11   2  19        182.81        183.26        25.16 o                         
 -10   2  19        343.85        304.08        28.04 o                         
  -9   2  19         81.06         79.99        17.46 o                         
  -8   2  19        109.19        123.02        13.64 o                         
  -7   2  19         32.00         43.04         9.15 o                         
  -6   2  19        137.36        133.57         9.83 o                         
  -5   2  19         75.98         95.73         9.42 o                         
  -4   2  19        281.08        260.78        14.15 o                         
  -3   2  19        157.79        151.00        12.99 o                         
  -2   2  19         11.32         27.27         7.17 o                         
  -1   2  19        106.38        129.34        15.77 o                         
   0   2  19        117.87        142.69        24.92 o                         
   1   2  19          4.09          9.72        24.71 o                         
   2   2  19          3.52         -6.17        18.32 o                         
   3   2  19         84.86         98.00        23.32 o                         
   4   2  19         25.15         45.84        20.44 o                         
   5   2  19          0.73         19.43        15.74 o                         
   6   2  19         13.42          2.77        41.24 o                         
 -12   3  19          6.71          8.86        16.42 o                         
 -11   3  19         58.08         69.18        16.36 o                         
 -10   3  19          5.69         10.98         8.10 o                         
  -9   3  19         13.91         15.06         8.74 o                         
  -8   3  19          5.22         -1.50         8.31 o                         
  -7   3  19          1.44          6.69         7.72 o                         
  -6   3  19         26.62         14.27         9.52 o                         
  -5   3  19        166.49        137.62        11.66 o                         
  -4   3  19          3.68         -1.55         6.13 o                         
  -3   3  19        309.32        255.59        15.67 o                         
  -2   3  19        154.96        136.66        12.69 o                         
  -1   3  19         79.15         76.10        12.33 o                         
   0   3  19        142.11        131.98        14.29 o                         
   1   3  19        144.55        167.51        26.62 o                         
   2   3  19         84.61        126.41        24.65 o                         
   3   3  19          0.64          3.75        13.27 o                         
   4   3  19         26.96          6.25        14.67 o                         
   5   3  19          8.83         -1.51        26.00 o                         
 -11   4  19         71.66         79.16        15.92 o                         
 -10   4  19        116.90        120.60        15.96 o                         
  -9   4  19         75.43        100.76        14.94 o                         
  -8   4  19        362.19        365.36        24.33 o                         
  -7   4  19         68.33         86.03        12.72 o                         
  -6   4  19        203.08        252.89        19.28 o                         
  -5   4  19        167.90        189.52        13.76 o                         
  -4   4  19        170.55        180.83        15.18 o                         
  -3   4  19         33.83         43.69         9.47 o                         
  -2   4  19        107.49        118.41        13.07 o                         
  -1   4  19         69.91         72.74        10.78 o                         
   0   4  19         24.55         18.62        15.95 o                         
   1   4  19         11.38         16.84         9.08 o                         
   2   4  19          8.01          5.32         9.79 o                         
   3   4  19          2.38         12.19        10.30 o                         
   4   4  19         13.40         17.48        14.81 o                         
 -10   5  19         14.14          5.54         9.12 o                         
  -9   5  19         11.15          1.89         8.27 o                         
  -8   5  19         13.53          6.73         8.55 o                         
  -7   5  19          5.23          3.61         8.22 o                         
  -6   5  19          0.40          6.30         7.98 o                         
  -5   5  19         10.85         10.39         6.85 o                         
  -4   5  19          4.33          2.24         6.23 o                         
  -3   5  19          3.51         -1.70         8.65 o                         
  -2   5  19         36.88         28.99        10.29 o                         
  -1   5  19          4.70          4.76        24.70 o                         
   0   5  19          3.45          2.61        12.06 o                         
   1   5  19         41.28         32.83        10.40 o                         
   2   5  19          2.38         26.48        13.21 o                         
   3   5  19          3.26         -3.63        11.04 o                         
  -7   6  19        104.01        152.85        31.88 o                         
  -6   6  19         82.69        103.20        26.22 o                         
  -5   6  19         31.48         42.20        13.80 o                         
  -4   6  19         33.75         58.28        16.04 o                         
  -3   6  19          4.53          7.70        10.81 o                         
  -2   6  19          2.67         -6.07         8.92 o                         
  -1   6  19         51.52         32.92        25.12 o                         
   0   6  19          2.10          1.07        11.82 o                         
 -13   0  20         51.49         51.10        27.45 o                         
 -12   0  20         80.80         75.51        22.23 o                         
 -11   0  20        160.98        145.42        29.00 o                         
 -10   0  20         17.89          8.19        15.61 o                         
  -9   0  20        570.62        541.30        49.98 o                         
  -8   0  20        180.48        205.51        27.73 o                         
  -7   0  20        337.09        343.21        38.47 o                         
  -6   0  20        589.56        570.97        29.14 o                         
  -5   0  20        333.04        365.17        25.20 o                         
  -4   0  20        816.77        824.88        38.18 o                         
  -3   0  20         16.53         33.89        11.95 o                         
  -2   0  20         71.04         73.46        13.74 o                         
  -1   0  20        918.06        917.09        47.82 o                         
   0   0  20       1135.33       1122.39        88.53 o                         
   1   0  20        895.50       1141.49        93.41 o                         
   2   0  20         31.63         35.83        24.38 o                         
   3   0  20         15.53         17.24        21.06 o                         
   4   0  20          0.02        -25.78        25.78 o                         
   5   0  20          5.48         21.37        23.68 o                         
 -13   1  20          0.58         21.72        15.23 o                         
 -12   1  20         18.74         19.60        13.06 o                         
 -11   1  20          3.43         16.28        16.68 o                         
 -10   1  20          0.59        -10.52        10.52 o                         
  -9   1  20          0.92         10.16        11.93 o                         
  -8   1  20         38.07         33.84        15.85 o                         
  -7   1  20         46.90         22.45         9.26 o                         
  -6   1  20         25.09         21.37         6.96 o                         
  -5   1  20         62.36         35.30         7.81 o                         
  -4   1  20         44.95         46.40         7.75 o                         
  -3   1  20          0.36          5.88         6.00 o                         
  -2   1  20          2.62          4.73         6.55 o                         
  -1   1  20        493.35        464.03        28.43 o                         
   0   1  20         20.27         31.46        16.50 o                         
   1   1  20        476.63        486.44        58.13 o                         
   2   1  20        253.07        381.87        53.89 o                         
   3   1  20         15.52         32.34        20.37 o                         
   4   1  20          0.89         30.78        19.77 o                         
   5   1  20         43.54         77.21        33.10 o                         
 -12   2  20         10.27         28.26        15.87 o                         
 -11   2  20         39.16         52.84        14.82 o                         
 -10   2  20         93.91        106.02        31.21 o                         
  -9   2  20        121.99        131.60        16.08 o                         
  -8   2  20        149.39        164.92        19.03 o                         
  -7   2  20        425.33        401.63        27.03 o                         
  -6   2  20       1029.77        934.01        36.59 o                         
  -5   2  20        420.02        411.02        19.64 o                         
  -4   2  20         41.79         56.47         8.60 o                         
  -3   2  20         52.35         54.81        10.07 o                         
  -2   2  20         22.83         32.29         8.88 o                         
  -1   2  20         67.75         73.68        13.49 o                         
   0   2  20          4.44         22.19        16.08 o                         
   1   2  20         20.12         19.19        19.11 o                         
   2   2  20         43.16         29.47        28.59 o                         
   3   2  20        204.22        201.18        31.25 o                         
   4   2  20          2.42          0.89        14.48 o                         
   5   2  20          0.15         26.72        15.16 o                         
 -12   3  20          1.19          6.71        11.91 o                         
 -11   3  20         19.26         19.91        21.38 o                         
 -10   3  20          2.02          1.68        17.59 o                         
  -9   3  20         84.49         93.40        17.69 o                         
  -8   3  20          3.84         10.34         8.27 o                         
  -7   3  20         64.33         53.42         9.86 o                         
  -6   3  20         10.82         15.45         7.59 o                         
  -5   3  20          2.92          0.98         5.38 o                         
  -4   3  20         57.04         58.95         8.24 o                         
  -3   3  20          4.54          9.84         6.78 o                         
  -2   3  20          5.92          5.46        11.02 o                         
  -1   3  20         21.04         31.49        10.09 o                         
   0   3  20          3.58         28.91        16.14 o                         
   1   3  20         12.95         25.61        16.01 o                         
   2   3  20         10.50         24.27        16.78 o                         
   3   3  20          4.14         -2.66        14.27 o                         
   4   3  20         98.80         77.24        22.75 o                         
 -10   4  20         57.17         55.54        19.23 o                         
  -9   4  20         19.06          9.12        16.20 o                         
  -8   4  20          1.08         -7.51         8.03 o                         
  -7   4  20         86.76         70.55        12.36 o                         
  -6   4  20        237.86        203.68        18.23 o                         
  -5   4  20          0.77          7.83         6.00 o                         
  -4   4  20         99.34        102.29        17.87 o                         
  -3   4  20          4.54          0.80         6.24 o                         
  -2   4  20         15.88          3.91         7.10 o                         
  -1   4  20          5.98          5.22         6.65 o                         
   0   4  20          7.72         25.25        19.26 o                         
   1   4  20         12.43         14.72        19.56 o                         
   2   4  20         24.09         31.63        21.54 o                         
   3   4  20          2.11          6.13        14.40 o                         
  -9   5  20         68.05         66.43        12.85 o                         
  -8   5  20          6.73          3.62         8.46 o                         
  -7   5  20          9.15         17.27         9.91 o                         
  -6   5  20         12.36         20.67         8.55 o                         
  -5   5  20          2.03         -4.24         7.37 o                         
  -4   5  20          0.14         22.68        11.69 o                         
  -3   5  20          6.27         23.20        14.81 o                         
  -2   5  20         20.34         37.13        16.52 o                         
  -1   5  20         97.44         84.48        16.25 o                         
   0   5  20         29.68         46.98        11.65 o                         
   1   5  20         29.33         32.21        13.48 o                         
 -12   1  21        145.51        113.20        37.45 o                         
 -11   1  21        184.08        198.53        24.64 o                         
 -10   1  21        313.31        334.28        30.83 o                         
  -9   1  21        210.95        208.43        22.86 o                         
  -8   1  21        232.95        247.37        24.88 o                         
  -7   1  21        313.31        363.06        32.25 o                         
  -6   1  21        179.41        170.64        14.41 o                         
  -5   1  21         76.11         73.98         9.10 o                         
  -4   1  21        120.04        116.36        11.61 o                         
  -3   1  21         22.22         21.58         7.06 o                         
  -2   1  21         34.19         33.94         8.33 o                         
  -1   1  21        204.53        215.65        20.40 o                         
   0   1  21        381.51        423.68        52.83 o                         
   1   1  21         49.93         46.03        20.77 o                         
   2   1  21        143.43        135.14        26.70 o                         
   3   1  21          2.26         -2.05        17.08 o                         
   4   1  21          5.93         12.98        18.74 o                         
 -12   2  21          0.08        -15.55        15.55 o                         
 -11   2  21          5.10         -7.79         9.96 o                         
 -10   2  21         21.59         26.78        12.31 o                         
  -9   2  21         13.41         13.68        14.03 o                         
  -8   2  21          3.49          5.60        11.19 o                         
  -7   2  21         71.25         84.37        13.33 o                         
  -6   2  21        126.40        114.15        13.58 o                         
  -5   2  21        196.17        197.39        14.12 o                         
  -4   2  21        120.76        142.30        13.32 o                         
  -3   2  21         29.14         26.89         8.76 o                         
  -2   2  21        106.99        112.94        14.35 o                         
  -1   2  21         83.39         95.76        13.96 o                         
   0   2  21          6.66         11.78        17.17 o                         
   1   2  21         33.49         28.42        15.66 o                         
   2   2  21         34.27         14.74        15.69 o                         
   3   2  21        182.14        225.13        31.93 o                         
   4   2  21        165.04        183.37        30.89 o                         
 -11   3  21        101.76         92.32        18.68 o                         
 -10   3  21         67.29         71.40        15.39 o                         
  -9   3  21         29.87         32.25         9.06 o                         
  -8   3  21         62.65         73.26        11.53 o                         
  -7   3  21         36.85         34.21         9.45 o                         
  -6   3  21        142.01        120.20        12.99 o                         
  -5   3  21        214.30        219.67        14.48 o                         
  -4   3  21        142.24        121.36        11.16 o                         
  -3   3  21         57.69         82.23        12.92 o                         
  -2   3  21          7.39          8.38         8.12 o                         
  -1   3  21         23.35         18.89         8.74 o                         
   0   3  21         46.75         65.20        24.36 o                         
   1   3  21        100.58         90.85        23.04 o                         
   2   3  21         31.40         76.63        27.70 o                         
   3   3  21        178.10        151.33        30.49 o                         
  -9   4  21         47.13         63.11        12.90 o                         
  -8   4  21         72.35         70.95        12.93 o                         
  -7   4  21         11.35         25.60         9.80 o                         
  -6   4  21         79.10         62.51        10.77 o                         
  -5   4  21         21.66         32.25         7.90 o                         
  -4   4  21         61.08         62.76        14.85 o                         
  -3   4  21        123.32        136.10        14.34 o                         
  -2   4  21        252.85        237.80        18.67 o                         
  -1   4  21         66.17         86.30        21.70 o                         
   0   4  21         49.70         53.93        22.26 o                         
   1   4  21        109.19        134.85        27.15 o                         
   2   4  21         49.78         59.49        22.46 o                         
  -7   5  21          0.22         -2.29         8.34 o                         
  -6   5  21         42.03         26.12        11.14 o                         
  -5   5  21          0.05         -8.56         9.91 o                         
  -4   5  21         27.26         36.11        12.19 o                         
  -3   5  21          3.16         15.66        11.43 o                         
  -2   5  21          9.36         24.95        12.64 o                         
  -1   5  21         28.57         30.66        13.72 o                         
 -12   0  22         54.04         55.17        23.08 o                         
 -11   0  22         38.08         49.61        22.29 o                         
 -10   0  22          7.68          0.65        15.06 o                         
  -9   0  22         23.09        -12.80        21.95 o                         
  -8   0  22          0.66         -9.70        15.26 o                         
  -7   0  22        119.70         93.75        24.20 o                         
  -6   0  22          0.77         14.80        13.71 o                         
  -5   0  22         53.43         58.84        13.10 o                         
  -4   0  22        176.74        167.31        19.89 o                         
  -3   0  22         82.91         89.65        16.65 o                         
  -2   0  22         21.07         38.98        12.70 o                         
  -1   0  22         17.57         29.42        23.15 o                         
   0   0  22         78.95         49.13        18.19 o                         
   1   0  22         62.02         91.91        32.19 o                         
   2   0  22        150.19        212.99        44.76 o                         
   3   0  22         39.96         55.67        27.26 o                         
 -11   1  22         35.57         24.62        12.50 o                         
 -10   1  22          3.80         -4.91        10.90 o                         
  -9   1  22         39.56         31.87        13.39 o                         
  -8   1  22         21.68         48.08        14.76 o                         
  -7   1  22         20.26         22.38        16.81 o                         
  -6   1  22          0.49         -5.16        21.85 o                         
  -5   1  22          8.57          8.29         5.43 o                         
  -4   1  22         31.57         35.47         8.01 o                         
  -3   1  22          3.99         12.79         7.11 o                         
  -2   1  22         10.92         17.22         8.76 o                         
  -1   1  22         11.26         23.35        21.02 o                         
   0   1  22         10.67         14.59        14.57 o                         
   1   1  22         42.50         40.48        14.75 o                         
   2   1  22         44.41         61.58        34.05 o                         
   3   1  22         21.28         19.59        16.77 o                         
 -11   2  22         69.03         71.99        16.05 o                         
 -10   2  22         37.07         30.16        13.41 o                         
  -9   2  22         19.19         13.77        10.89 o                         
  -8   2  22          3.02          7.50        10.81 o                         
  -7   2  22         13.36          5.00        10.26 o                         
  -6   2  22          4.73         -5.32        10.75 o                         
  -5   2  22          9.00         13.53         6.07 o                         
  -4   2  22        162.27        156.89        14.07 o                         
  -3   2  22         36.99         37.94        10.65 o                         
  -2   2  22        101.37         95.10        15.83 o                         
  -1   2  22          5.34         10.98         9.05 o                         
   0   2  22         85.58        103.82        23.79 o                         
   1   2  22         69.07         96.33        23.81 o                         
   2   2  22        593.78        684.23        68.50 o                         
   3   2  22        223.06        237.10        32.66 o                         
 -10   3  22        157.50        193.74        25.48 o                         
  -9   3  22        196.45        200.98        20.44 o                         
  -8   3  22         74.65         84.39        13.21 o                         
  -7   3  22        172.18        183.65        17.52 o                         
  -6   3  22         17.97         35.62        11.17 o                         
  -5   3  22         91.70        117.26        13.54 o                         
  -4   3  22         76.25         88.51        11.24 o                         
  -3   3  22        233.07        235.13        20.15 o                         
  -2   3  22         87.48         88.70        14.40 o                         
  -1   3  22         29.00         38.48        10.48 o                         
   0   3  22         25.41         26.54        16.57 o                         
   1   3  22        108.28        109.68        25.54 o                         
   2   3  22          6.27         39.33        22.35 o                         
  -8   4  22        137.21        157.96        17.75 o                         
  -7   4  22          9.78         20.04         9.27 o                         
  -6   4  22          4.93          0.81        10.16 o                         
  -5   4  22         59.12         44.65        11.52 o                         
  -4   4  22        209.23        218.05        17.41 o                         
  -3   4  22         94.92        102.97        12.59 o                         
  -2   4  22         50.83         48.77        19.15 o                         
  -1   4  22          2.99         -1.64        12.98 o                         
   0   4  22          1.96         -2.07        12.66 o                         
 -10   1  23         58.62         64.31        17.58 o                         
  -9   1  23         20.38         28.07        11.14 o                         
  -8   1  23        109.24        119.09        23.31 o                         
  -7   1  23         69.01         56.17        12.98 o                         
  -6   1  23        127.80        122.22        17.46 o                         
  -5   1  23        296.73        277.76        24.71 o                         
  -4   1  23         65.92         69.40        10.25 o                         
  -3   1  23        215.19        231.04        17.01 o                         
  -2   1  23        191.13        206.41        19.62 o                         
  -1   1  23        120.42        144.94        24.18 o                         
   0   1  23         17.28          4.32        14.56 o                         
   1   1  23         24.82         -2.53        21.99 o                         
   2   1  23          8.28          9.79        18.16 o                         
 -10   2  23          2.58         -9.23        10.83 o                         
  -9   2  23          8.16         29.57        15.08 o                         
  -8   2  23         16.40          4.05        11.18 o                         
  -7   2  23         51.00         47.91        13.54 o                         
  -6   2  23         19.90          8.72        11.84 o                         
  -5   2  23          0.69          0.70         7.67 o                         
  -4   2  23         34.64         36.99         9.09 o                         
  -3   2  23         15.90         10.99         9.08 o                         
  -2   2  23          1.86         17.48         8.78 o                         
  -1   2  23         10.55         16.73        14.73 o                         
   0   2  23          0.68          1.88        13.20 o                         
   1   2  23          2.72        -10.43        16.62 o                         
  -9   3  23         23.08         22.49        11.50 o                         
  -8   3  23        241.27        239.10        21.21 o                         
  -7   3  23         19.13         22.81         9.79 o                         
  -6   3  23         54.27         56.94        12.61 o                         
  -5   3  23        113.83         82.31        14.37 o                         
  -4   3  23         41.59         42.69        11.59 o                         
  -3   3  23         21.92         20.76         9.69 o                         
  -2   3  23         17.00         37.84        11.63 o                         
  -1   3  23         46.30         42.71        24.09 o                         
   0   3  23          0.44         10.65        14.63 o                         
  -6   4  23          2.11          0.38         8.48 o                         
  -5   4  23          0.27        -11.58        11.58 o                         
  -4   4  23          9.41         11.56         7.79 o                         
  -3   4  23          3.23          0.90         8.13 o                         
  -9   0  24        341.65        315.67        41.75 o                         
  -8   0  24        225.47        241.18        36.84 o                         
  -7   0  24         69.55        105.63        26.60 o                         
  -6   0  24        120.75        127.89        25.30 o                         
  -5   0  24         51.63         36.54        15.10 o                         
  -4   0  24         41.05         28.06        11.34 o                         
  -3   0  24          2.03          5.13         8.68 o                         
  -2   0  24          0.17        -10.71        16.15 o                         
  -1   0  24          1.01         29.75        25.76 o                         
   0   0  24          0.77        -12.94        22.38 o                         
   1   0  24          6.33         28.15        24.68 o                         
  -9   1  24          0.21         12.90        12.71 o                         
  -8   1  24         16.66         46.80        25.92 o                         
  -7   1  24         29.29         21.52        13.75 o                         
  -6   1  24         10.04         13.58        11.99 o                         
  -5   1  24         12.86         11.92        10.39 o                         
  -4   1  24         28.40         48.09         9.40 o                         
  -3   1  24         16.49         24.89         7.99 o                         
  -2   1  24          4.30         -7.84        10.15 o                         
  -1   1  24          1.21        -16.76        16.76 o                         
   0   1  24          3.35        -12.34        15.91 o                         
  -8   2  24          1.82         12.32        31.66 o                         
  -7   2  24         50.41         64.57        15.30 o                         
  -6   2  24        115.10        131.50        19.87 o                         
  -5   2  24          7.10         23.73        13.32 o                         
  -4   2  24         14.59         15.52         7.05 o                         
  -3   2  24         29.97         34.41         9.12 o                         
  -2   2  24          0.22         -8.98         8.98 o                         
  -1   2  24          2.37         21.87        16.20 o                         
  -6   3  24         23.17         17.58        28.24 o                         
  -5   3  24          7.05         -9.59        10.91 o                         
  -4   3  24         83.68         64.61        16.50 o                         
  -3   3  24         86.93         90.97        14.32 o                         
  -7   1  25          0.06        -12.52        12.52 o                         
  -6   1  25         37.61         61.82        15.99 o                         
  -5   1  25          6.49         13.79        11.87 o                         
  -4   1  25          5.92         -7.12         7.12 o                         
  -3   1  25         22.80         22.27        11.81 o                         
  -2   1  25         28.18         45.60        11.96 o                         
  -5   2  25          3.94         -5.16        16.97 o                         
  -4   2  25          2.57         35.14        12.09 o                         
                                                                                
